# Supplementary material for: Perturbed human sub-networks by Fusobacterium nucleatum candidate virulence proteins
Source: Microbiome. 2017 Aug 10;5:89. doi: 10.1186/s40168-017-0307-1 (PMC5551000; doi:10.1186/s40168-017-0307-1)
Supplement: Supplementary file 1 — List of the F. nucleatum proteins predicted as secreted (FusoSecretome). (XLSX 61 kb) [file 40168_2017_307_MOESM1_ESM.xlsx]

## Sheet: Sheet1
Supplementary Table 1. F. nucleatum proteins predicted as secreted (FusoSecretome)
UniprotKB AC	UniprotKB ID	Gene symbol	Protein name	Secretion prediction
Q8R5P1	Q8R5P1_FUSNN	FN0891	DNAse I homologous protein DHP2	SignalP
Q8R5W8	Q8R5W8_FUSNN	FN0916	Hypothetical Exported Protein	SignalP
Q8R5Y2	Q8R5Y2_FUSNN	FN0458	Hypothetical Exported Protein	SignalP
Q8R5Y9	Q8R5Y9_FUSNN	FN2085	Hypothetical Exported Protein	SignalP
Q8R6J3	Q8R6J3_FUSNN	FN0250,FN2051,FN2062	Putative uncharacterized protein	SignalP
Q8RDM0	Q8RDM0_FUSNN	FN1493	Putative uncharacterized protein	SignalP
Q8RDN3	Q8RDN3_FUSNN	FN1478	Putative uncharacterized protein	SignalP
Q8RDN9	Q8RDN9_FUSNN	FN1472	N-acetylneuraminate-binding protein	SignalP
Q8RDS4	Q8RDS4_FUSNN	FN1432	Leucine-, isoleucine-, valine-, threonine-, and alanine-binding protein	SignalP
Q8RDZ0	Q8RDZ0_FUSNN	FN1351	15 kDa lipoprotein	SignalP
Q8RE04	Q8RE04_FUSNN	FN1334	N-acetylmuramoyl-L-alanine amidase	SignalP
Q8RE18	Q8RE18_FUSNN	FN1313	Oligopeptide-binding protein oppA	SignalP
Q8RE52	Q8RE52_FUSNN	FN1274	Acriflavin resistance protein E	SignalP
Q8RE71	Q8RE71_FUSNN	FN1251	High-affinity iron permease	SignalP
Q8REF3	Q8REF3_FUSNN	FN1153	Putative uncharacterized protein	SignalP
Q8REU1	Q8REU1_FUSNN	FN0998	Dipeptide-binding protein	SignalP
Q8REX6	Q8REX6_FUSNN	FN0958	Putative uncharacterized protein	SignalP
Q8REY7	Q8REY7_FUSNN	FN0947	Putative uncharacterized protein	SignalP
Q8REZ1	Q8REZ1_FUSNN	FN0940	Putative uncharacterized protein	SignalP
Q8RF34	Q8RF34_FUSNN	FN0886	Hemin receptor	SignalP
Q8RF35	Q8RF35_FUSNN	FN0885	Hemin-binding periplasmic protein hmuT	SignalP
Q8RFG3	Q8RFG3_FUSNN	FN0738	Hypothetical exported 24-amino acid repeat protein	SignalP
Q8RFG7	Q8RFG7_FUSNN	FN0731	Putative uncharacterized protein	SignalP
Q8RFH7	Q8RFH7_FUSNN	FN0721	Putative uncharacterized protein	SignalP
Q8RFH9	Q8RFH9_FUSNN	FN0718	Putative uncharacterized protein	SignalP
Q8RFN4	Q8RFN4_FUSNN	FN0658	ABC transporter substrate-binding protein	SignalP
Q8RG37	Q8RG37_FUSNN	FN0481	Putative uncharacterized protein	SignalP
Q8RG47	Q8RG47_FUSNN	FN0471	Cell surface protein	SignalP
Q8RGB0	Q8RGB0_FUSNN	FN0396	Dipeptide-binding protein	SignalP
Q8RGB2	Q8RGB2_FUSNN	FN0394	Outer membrane protein	SignalP
Q8RGC9	Q8RGC9_FUSNN	FN0375	Iron(III-binding protein	SignalP
Q8RGI5	Q8RGI5_FUSNN	FN0308	Iron(III-binding protein	SignalP
Q8RGK2	Q8RGK2_FUSNN	FN0291	Hemolysin	SignalP
Q8RGL1	Q8RGL1_FUSNN	FN0280	Putative uncharacterized protein	SignalP
Q8RGL2	Q8RGL2_FUSNN	FN0279	Lipoprotein	SignalP
Q8RGM7	Q8RGM7_FUSNN	FN0264	Putative uncharacterized protein	SignalP
Q8RGQ0	Q8RGQ0_FUSNN	FN0236	ABC transporter substrate-binding protein	SignalP
Q8RGU0	Q8RGU0_FUSNN	FN0187	Thiol:disulfide interchange protein tlpA	SignalP
Q8RH85	Q8RH85_FUSNN	FN0025	Hypothetical exported 24-amino acid repeat protein	SignalP
Q8RHB7	Q8RHB7_FUSNN	FN2120	Hypothetical exported 24-amino acid repeat protein	SignalP
Q8RHB8	Q8RHB8_FUSNN	FN2119	Hypothetical exported 24-amino acid repeat protein	SignalP
Q8RHB9	Q8RHB9_FUSNN	FN2118	Hypothetical exported 24-amino acid repeat protein	SignalP
Q8RHC1	Q8RHC1_FUSNN	FN2116	Hypothetical exported 24-amino acid repeat protein	SignalP
Q8RHC6	Q8RHC6_FUSNN	FN2111	Hypothetical exported 24-amino acid repeat protein	SignalP
Q8RHN8	Q8RHN8_FUSNN	FN1972	Putative uncharacterized protein	SignalP
Q8RHN9	Q8RHN9_FUSNN	FN1971	Hemin receptor	SignalP
Q8RHT5	Q8RHT5_FUSNN	FN1910	Periplasmic protein	SignalP
Q8RHT6	Q8RHT6_FUSNN	FN1908	Glycerophosphoryl diester phosphodiesterase	SignalP
Q8RHU4	Q8RHU4_FUSNN	FN1899	Hypothetical lipoprotein	SignalP
Q8RHY1	Q8RHY1_FUSNN	FN1859	Major outer membrane protein	SignalP
Q8RI02	Q8RI02_FUSNN	FN1836	Tetratricopeptide repeat family protein	SignalP
Q8RI11	Q8RI11_FUSNN	FN1825	Putative uncharacterized protein	SignalP
Q8RI24	Q8RI24_FUSNN	FN1812	Manganese-binding protein	SignalP
Q8RI29	Q8RI29_FUSNN	FN1807	Putative uncharacterized protein	SignalP
Q8RI36	Q8RI36_FUSNN	FN1800	Peptidyl-prolyl cis-trans isomerase	SignalP
Q8RI49	Q8RI49_FUSNN	FN1784	Putative uncharacterized protein	SignalP
Q8RI95	Q8RI95_FUSNN	FN1716	Putative uncharacterized protein	SignalP
Q8RIK0	Q8RIK0_FUSNN	FN1590	Hypothetical lipoprotein	SignalP
Q8RIP4	Q8RIP4_FUSNN	FN1527	Putative uncharacterized protein	SignalP
Q8RIP8	Q8RIP8_FUSNN	FN1523	Dipeptide-binding protein	SignalP
Q8RIS0	Q8RIS0_FUSNN	FN1499	Cell surface protein	SignalP
P68997	RL34_FUSNN	rpmH	50S ribosomal protein L34	SecretomeP
Q8R5W6	Q8R5W6_FUSNN	FN1017	Hypothetical Exported Protein	SecretomeP
Q8R5W9	Q8R5W9_FUSNN	FN0846	Hypothetical Exported Protein	SecretomeP
Q8R5X1	Q8R5X1_FUSNN	FN0806	SpoIID homolog	SecretomeP
Q8R5Y5	Q8R5Y5_FUSNN	FN0248	Hypothetical Exported Protein	SecretomeP
Q8R5Y8	Q8R5Y8_FUSNN	FN0200	Biotin carboxyl carrier protein of glutaconyl-COA decarboxylase	SecretomeP
Q8R608	Q8R608_FUSNN	FN1426	Serine protease	SecretomeP
Q8R609	Q8R609_FUSNN	FN1421	Pyruvate-flavodoxin oxidoreductase	SecretomeP
Q8R643	Q8R643_FUSNN	FN1170	Pyruvate-flavodoxin oxidoreductase	SecretomeP
Q8R6D6	Q8R6D6_FUSNN	FN1950	Serine protease	SecretomeP
Q8R6E9	Q8R6E9_FUSNN	FN1751	Pyruvate-flavodoxin oxidoreductase	SecretomeP
Q8R6F0	Q8R6F0_FUSNN	FN1750	Pyruvate-flavodoxin oxidoreductase	SecretomeP
Q8R6F2	Q8R6F2_FUSNN	FN1748	Pyruvate-flavodoxin oxidoreductase	SecretomeP
Q8RDM8	Q8RDM8_FUSNN	FN1484	Tetratricopeptide repeat family protein	SecretomeP
Q8RDP1	Q8RDP1_FUSNN	FN1470	Putative uncharacterized protein	SecretomeP
Q8RDQ9	Q8RDQ9_FUSNN	FN1449	Fusobacterium outer membrane protein family	SecretomeP
Q8RDW3	Q8RDW3_FUSNN	FN1381	Putative uncharacterized protein	SecretomeP
Q8RDW6	CITD_FUSNN	citD	Citrate lyase acyl carrier protein	SecretomeP
Q8RDX9	RL32_FUSNN	rpmF	50S ribosomal protein L32	SecretomeP
Q8RE20	Q8RE20_FUSNN	FN1311	Biopolymer transport exbD protein	SecretomeP
Q8RE21	Q8RE21_FUSNN	FN1310	TonB protein	SecretomeP
Q8RE26	SSB_FUSNN	ssb	Single-stranded DNA-binding protein	SecretomeP
Q8RE33	Q8RE33_FUSNN	FN1296	Putative uncharacterized protein	SecretomeP
Q8RE42	RS11_FUSNN	rpsK	30S ribosomal protein S11	SecretomeP
Q8RE60	Q8RE60_FUSNN	FN1265	Outer membrane protein	SecretomeP
Q8RE69	Q8RE69_FUSNN	FN1253	Putative uncharacterized protein	SecretomeP
Q8RE70	Q8RE70_FUSNN	FN1252	34 kDa membrane antigen	SecretomeP
Q8RE74	Q8RE74_FUSNN	FN1248	Hypothetical cytosolic protein	SecretomeP
Q8RE87	Q8RE87_FUSNN	FN1230	Hypothetical cytosolic protein	SecretomeP
Q8REA9	Q8REA9_FUSNN	FN1200	Putative uncharacterized protein	SecretomeP
Q8REC7	Q8REC7_FUSNN	FN1181	Putative uncharacterized protein	SecretomeP
Q8RED4	Q8RED4_FUSNN	FN1174	Putative uncharacterized protein	SecretomeP
Q8REG0	Q8REG0_FUSNN	FN1146	Hypothetical exported 24-amino acid repeat protein	SecretomeP
Q8REH8	Q8REH8_FUSNN	FN1124	Outer membrane porin F	SecretomeP
Q8REI3	RL27_FUSNN	rpmA	50S ribosomal protein L27	SecretomeP
Q8REI5	RL21_FUSNN	rplU	50S ribosomal protein L21	SecretomeP
Q8REJ1	Q8REJ1_FUSNN	FN1111	Dipeptide-binding protein	SecretomeP
Q8REM1	Q8REM1_FUSNN	FN1078	Hypothetical exported 24-amino acid repeat protein	SecretomeP
Q8REN2	Q8REN2_FUSNN	FN1067	Tetratricopeptide repeat family protein	SecretomeP
Q8REQ5	Q8REQ5_FUSNN	FN1043	Putative uncharacterized protein	SecretomeP
Q8RES0	Q8RES0_FUSNN	FN1024	DNA-binding protein HU	SecretomeP
Q8RES9	Q8RES9_FUSNN	FN1013	Putative uncharacterized protein	SecretomeP
Q8RET7	Q8RET7_FUSNN	FN1003	Outer membrane protein P1	SecretomeP
Q8REZ0	Q8REZ0_FUSNN	FN0941	Gamma-glutamyltranspeptidase	SecretomeP
Q8RF19	Q8RF19_FUSNN	FN0905	Putative uncharacterized protein	SecretomeP
Q8RF46	Q8RF46_FUSNN	FN0872	Putative uncharacterized protein	SecretomeP
Q8RF53	Q8RF53_FUSNN	FN0865	Putative uncharacterized protein	SecretomeP
Q8RF60	Q8RF60_FUSNN	FN0858	4-alpha-glucanotransferase	SecretomeP
Q8RF74	Q8RF74_FUSNN	FN0843	Putative uncharacterized protein	SecretomeP
Q8RF84	Q8RF84_FUSNN	FN0832	Putative uncharacterized protein	SecretomeP
Q8RF85	Q8RF85_FUSNN	FN0831	Hemin receptor	SecretomeP
Q8RF91	Q8RF91_FUSNN	FN0825	Hypothetical cytosolic protein	SecretomeP
Q8RF95	Q8RF95_FUSNN	FN0821	Putative uncharacterized protein	SecretomeP
Q8RFD3	Q8RFD3_FUSNN	FN0774	Hypothetical cytosolic protein	SecretomeP
Q8RFD5	Q8RFD5_FUSNN	FN0772	Flavodoxin	SecretomeP
Q8RFD8	Q8RFD8_FUSNN	FN0768	Hemin receptor	SecretomeP
Q8RFE3	Q8RFE3_FUSNN	FN0762	Putative uncharacterized protein	SecretomeP
Q8RFF3	Q8RFF3_FUSNN	FN0749	Putative uncharacterized protein	SecretomeP
Q8RFG5	Q8RFG5_FUSNN	FN0735	Cell surface protein	SecretomeP
Q8RFI1	Q8RFI1_FUSNN	FN0716	Putative uncharacterized protein	SecretomeP
Q8RFJ9	Q8RFJ9_FUSNN	FN0696	Putative uncharacterized protein	SecretomeP
Q8RFK1	Q8RFK1_FUSNN	FN0694	S-layer protein	SecretomeP
Q8RFK4	Q8RFK4_FUSNN	FN0691	Putative uncharacterized protein	SecretomeP
Q8RFK5	Q8RFK5_FUSNN	FN0690	Putative uncharacterized protein	SecretomeP
Q8RFK6	Q8RFK6_FUSNN	FN0689	Putative uncharacterized protein	SecretomeP
Q8RFM7	Q8RFM7_FUSNN	FN0665	Hypothetical cytosolic protein	SecretomeP
Q8RFQ2	Q8RFQ2_FUSNN	FN0637	Hypothetical exported 24-amino acid repeat protein	SecretomeP
Q8RFS1	Q8RFS1_FUSNN	FN0616	Putative uncharacterized protein	SecretomeP
Q8RFS7	Q8RFS7_FUSNN	FN0610	Putative uncharacterized protein	SecretomeP
Q8RFT6	Q8RFT6_FUSNN	FN0601	Hypothetical exported 24-amino acid repeat protein	SecretomeP
Q8RFV2	Q8RFV2_FUSNN	FN0580	Penicillin-binding protein	SecretomeP
Q8RFV3	Q8RFV3_FUSNN	FN0579	Hypothetical cytosolic protein	SecretomeP
Q8RFW2	Q8RFW2_FUSNN	FN0569	Hypothetical membrane-spanning protein	SecretomeP
Q8RFX1	Q8RFX1_FUSNN	FN0558	TraT complement resistance protein	SecretomeP
Q8RFX7	Q8RFX7_FUSNN	FN0550	Putative uncharacterized protein	SecretomeP
Q8RFY0	RECA_FUSNN	recA	Protein RecA	SecretomeP
Q8RG00	Q8RG00_FUSNN	FN0525	Penicillin-binding protein	SecretomeP
Q8RG03	Q8RG03_FUSNN	FN0519	Hypothetical exported 24-amino acid repeat protein	SecretomeP
Q8RG20	Q8RG20_FUSNN	FN0499	Hemin receptor	SecretomeP
Q8RG21	Q8RG21_FUSNN	FN0498	Putative uncharacterized protein	SecretomeP
Q8RG36	RL31_FUSNN	rpmE	50S ribosomal protein L31	SecretomeP
Q8RG38	Q8RG38_FUSNN	FN0480	Putative uncharacterized protein	SecretomeP
Q8RG41	Q8RG41_FUSNN	FN0477	Cell wall endopeptidase family M23/M37	SecretomeP
Q8RG53	Q8RG53_FUSNN	FN0465	Putative uncharacterized protein	SecretomeP
Q8RG61	Q8RG61_FUSNN	FN0456	Hypothetical cytosolic protein	SecretomeP
Q8RG95	Q8RG95_FUSNN	FN0413	Putative uncharacterized protein	SecretomeP
Q8RGA1	Q8RGA1_FUSNN	FN0407	Putative uncharacterized protein	SecretomeP
Q8RGB5	Q8RGB5_FUSNN	FN0390	Putative uncharacterized protein	SecretomeP
Q8RGB7	Q8RGB7_FUSNN	FN0387	Fusobacterium outer membrane protein family	SecretomeP
Q8RGB8	Q8RGB8_FUSNN	FN0386	Putative uncharacterized protein	SecretomeP
Q8RGB9	Q8RGB9_FUSNN	FN0385	Putative uncharacterized protein	SecretomeP
Q8RGE8	Q8RGE8_FUSNN	FN0351	Putative uncharacterized protein	SecretomeP
Q8RGF6	Q8RGF6_FUSNN	FN0342	Peptidyl-prolyl cis-trans isomerase	SecretomeP
Q8RGG2	Q8RGG2_FUSNN	FN0336	Putative uncharacterized protein	SecretomeP
Q8RGH1	RL35_FUSNN	rpmI	50S ribosomal protein L35	SecretomeP
Q8RGH2	RL20_FUSNN	rplT	50S ribosomal protein L20	SecretomeP
Q8RGJ3	Q8RGJ3_FUSNN	FN0300	Iron(III dicitrate-binding protein	SecretomeP
Q8RGK1	Q8RGK1_FUSNN	FN0292	Hemolysin activator protein	SecretomeP
Q8RGK3	Q8RGK3_FUSNN	FN0290	Hemolysin	SecretomeP
Q8RGN7	Q8RGN7_FUSNN	FN0254	Fusobacterium outer membrane protein family	SecretomeP
Q8RGN9	Q8RGN9_FUSNN	FN0247	Hypothetical cytosolic protein	SecretomeP
Q8RGQ4	Q8RGQ4_FUSNN	FN0232	Putative uncharacterized protein	SecretomeP
Q8RGQ7	Q8RGQ7_FUSNN	FN0229	Putative uncharacterized protein	SecretomeP
Q8RGT9	Q8RGT9_FUSNN	msrA	Peptide methionine sulfoxide reductase MsrA	SecretomeP
Q8RGW3	Q8RGW3_FUSNN	FN0164	Anhydro-N-acetylmuramyl-tripeptide amidase	SecretomeP
Q8RGX2	Q8RGX2_FUSNN	FN0155	Putative uncharacterized protein	SecretomeP
Q8RGY9	Q8RGY9_FUSNN	FN0136	Transposase	SecretomeP
Q8RGZ2	Q8RGZ2_FUSNN	FN0133	Putative uncharacterized protein	SecretomeP
Q8RGZ3	Q8RGZ3_FUSNN	FN0132	Hemolysin	SecretomeP
Q8RGZ4	Q8RGZ4_FUSNN	FN0131	Hemolysin activator protein	SecretomeP
Q8RH00	Q8RH00_FUSNN	FN0121	Putative uncharacterized protein	SecretomeP
Q8RH03	DNAJ_FUSNN	dnaJ	Chaperone protein DnaJ	SecretomeP
Q8RH05	DNAK_FUSNN	dnaK	Chaperone protein DnaK	SecretomeP
Q8RH34	Q8RH34_FUSNN	FN0081	Ethanolamine utilization protein eutL	SecretomeP
Q8RH50	Q8RH50_FUSNN	FN0063	Putative uncharacterized protein	SecretomeP
Q8RH51	Q8RH51_FUSNN	FN0062	Hypothetical cytosolic protein	SecretomeP
Q8RH53	Q8RH53_FUSNN	FN0060	D-alanyl-D-alanine carboxypeptidase	SecretomeP
Q8RH60	Q8RH60_FUSNN	FN0050	Fumarate reductase flavoprotein subunit	SecretomeP
Q8RH76	Q8RH76_FUSNN	FN0034	Putative uncharacterized protein	SecretomeP
Q8RH84	Q8RH84_FUSNN	FN0026	Hypothetical exported 24-amino acid repeat protein	SecretomeP
Q8RH86	Q8RH86_FUSNN	FN0024	Hypothetical exported 24-amino acid repeat protein	SecretomeP
Q8RHB6	Q8RHB6_FUSNN	FN2121	Hypothetical exported 24-amino acid repeat protein	SecretomeP
Q8RHC7	Q8RHC7_FUSNN	FN2110	Hypothetical exported 24-amino acid repeat protein	SecretomeP
Q8RHD4	Q8RHD4_FUSNN	FN2103	Tricarboxylate-binding protein	SecretomeP
Q8RHE0	Q8RHE0_FUSNN	FN2097	Putative uncharacterized protein	SecretomeP
Q8RHF0	Q8RHF0_FUSNN	FN2087	Putative uncharacterized protein	SecretomeP
Q8RHF5	Q8RHF5_FUSNN	FN2081	ABC transporter substrate-binding protein	SecretomeP
Q8RHG7	Q8RHG7_FUSNN	FN2067	Thiol:disulfide interchange protein tlpA	SecretomeP
Q8RHH1	Q8RHH1_FUSNN	FN2058	Fusobacterium outer membrane protein family	SecretomeP
Q8RHH7	Q8RHH7_FUSNN	FN2047	Fusobacterium outer membrane protein family	SecretomeP
Q8RHH9	RL33_FUSNN	rpmG	50S ribosomal protein L33	SecretomeP
Q8RHI2	RL11_FUSNN	rplK	50S ribosomal protein L11	SecretomeP
Q8RHK2	Q8RHK2_FUSNN	FN2012	Putative uncharacterized protein	SecretomeP
Q8RHK7	Q8RHK7_FUSNN	FN2007	Glutathione peroxidase	SecretomeP
Q8RHL4	Q8RHL4_FUSNN	FN2000	HIPA protein	SecretomeP
Q8RHL6	Q8RHL6_FUSNN	FN1998	HIPA protein	SecretomeP
Q8RHM0	Q8RHM0_FUSNN	FN1994	Putative uncharacterized protein	SecretomeP
Q8RHM4	Q8RHM4_FUSNN	FN1990	Tetratricopeptide repeat protein	SecretomeP
Q8RHM8	Q8RHM8_FUSNN	FN1986	Putative uncharacterized protein	SecretomeP
Q8RHN7	Q8RHN7_FUSNN	FN1973	Translation initiation inhibitor	SecretomeP
Q8RHR0	Q8RHR0_FUSNN	FN1939	Putative uncharacterized protein	SecretomeP
Q8RHT4	Q8RHT4_FUSNN	FN1911	Outer membrane protein	SecretomeP
Q8RHT8	AMPA_FUSNN	pepA	Probable cytosol aminopeptidase	SecretomeP
Q8RHT9	Q8RHT9_FUSNN	FN1905	Outer membrane protein	SecretomeP
Q8RHV1	Q8RHV1_FUSNN	FN1893	Fusobacterium outer membrane protein family	SecretomeP
Q8RHW1	RS20_FUSNN	rpsT	30S ribosomal protein S20	SecretomeP
Q8RHY8	Q8RHY8_FUSNN	FN1852	Putative uncharacterized protein	SecretomeP
Q8RI03	Q8RI03_FUSNN	FN1835	Putative uncharacterized protein	SecretomeP
Q8RI05	Q8RI05_FUSNN	FN1833	Biopolymer transport exbD protein	SecretomeP
Q8RI06	Q8RI06_FUSNN	FN1832	TonB protein	SecretomeP
Q8RI18	Q8RI18_FUSNN	FN1818	Hemolysin activator protein	SecretomeP
Q8RI19	Q8RI19_FUSNN	FN1817	Hemolysin	SecretomeP
Q8RI28	Q8RI28_FUSNN	FN1808	Putative uncharacterized protein	SecretomeP
Q8RI42	Q8RI42_FUSNN	FN1794	Phosphocarrier protein HPr	SecretomeP
Q8RI44	Q8RI44_FUSNN	FN1792	Putative uncharacterized protein	SecretomeP
Q8RI47	Q8RI47_FUSNN	FN1787	Tetratricopeptide repeat family protein	SecretomeP
Q8RI92	Q8RI92_FUSNN	FN1719	Putative uncharacterized protein	SecretomeP
Q8RIA4	Q8RIA4_FUSNN	FN1705	Putative uncharacterized protein	SecretomeP
Q8RIC7	Q8RIC7_FUSNN	FN1674	Putative uncharacterized protein	SecretomeP
Q8RIE4	RS18_FUSNN	rpsR	30S ribosomal protein S18	SecretomeP
Q8RIF3	Q8RIF3_FUSNN	FN1647	Putative uncharacterized protein	SecretomeP
Q8RIF5	RL3_FUSNN	rplC	50S ribosomal protein L3	SecretomeP
Q8RIF6	RL4_FUSNN	rplD	50S ribosomal protein L4	SecretomeP
Q8RIF7	RL23_FUSNN	rplW	50S ribosomal protein L23	SecretomeP
Q8RIF8	RL2_FUSNN	rplB	50S ribosomal protein L2	SecretomeP
Q8RIF9	RS19_FUSNN	rpsS	30S ribosomal protein S19	SecretomeP
Q8RIG6	RL24_FUSNN	rplX	50S ribosomal protein L24	SecretomeP
Q8RIH5	RL15_FUSNN	rplO	50S ribosomal protein L15	SecretomeP
Q8RII5	Q8RII5_FUSNN	FN1611	Competence protein	SecretomeP
Q8RIJ7	Q8RIJ7_FUSNN	FN1594	Nitrogen fixation protein RNFG	SecretomeP
Q8RIJ9	Q8RIJ9_FUSNN	FN1591	RNFB-related protein	SecretomeP
Q8RIK7	Q8RIK7_FUSNN	FN1582	Putative uncharacterized protein	SecretomeP
Q8RIL7	Q8RIL7_FUSNN	FN1560	Putative uncharacterized protein	SecretomeP
Q8RIL9	RS12_FUSNN	rpsL	30S ribosomal protein S12	SecretomeP
Q8RIM1	Q8RIM1_FUSNN	FN1554	Fusobacterium outer membrane protein family	SecretomeP
Q8RIP5	Q8RIP5_FUSNN	FN1526	Fusobacterium outer membrane protein family	SecretomeP
