# Supplementary material for: Perturbed human sub-networks by Fusobacterium nucleatum candidate virulence proteins
Source: Microbiome. 2017 Aug 10;5:89. doi: 10.1186/s40168-017-0307-1 (PMC5551000; doi:10.1186/s40168-017-0307-1)
Supplement: Supplementary file 3 — Disorder content of FusoSecretome proteins (SignalP prediction) as determined by different algorithms. (XLSX 52 kb) [file 40168_2017_307_MOESM3_ESM.xlsx]

## Sheet: Sheet1
Supplementary Table 2. Disorder content of FusoSecretome proteins (SignalP prediction). For each protein, this table reports the fraction of amino acids predicted as disorder by different algorithms
UniprotKB AC	UniprotKB ID	Gene symbol	Protein name	Intrinsic disorder content (fraction of disordered amino acids)
				DISOPRED2	IUPred (short)	IUPred (long)	DisEMBL (COILS)	DisEMBL (HOTLOOPS)
Q8R5P1	Q8R5P1_FUSNN	FN0891	DNAse I homologous protein DHP2	0.0968	0.0358423	0.00358423	0.580645	0.114695
Q8R5W8	Q8R5W8_FUSNN	FN0916	Hypothetical Exported Protein	0.1342	0.033557	0.00671141	0.496644	0.33557
Q8R5Y2	Q8R5Y2_FUSNN	FN0458	Hypothetical Exported Protein	0.0073	0.0109091	0.00363636	0.429091	0.450909
Q8R5Y9	Q8R5Y9_FUSNN	FN2085	Hypothetical Exported Protein	0.1553	0.15528	0.10559	0.552795	0.590062
Q8R6J3	Q8R6J3_FUSNN	FN0250,FN2051,FN2062	Putative uncharacterized protein	0.6927	0.374302	0.581006	0.340782	0.536313
Q8RDM0	Q8RDM0_FUSNN	FN1493	Putative uncharacterized protein	0.125	0.03125	0.00520833	0.609375	0.53125
Q8RDN3	Q8RDN3_FUSNN	FN1478	Putative uncharacterized protein	0.7838	0.603604	0.792793	0.27027	0.414414
Q8RDN9	Q8RDN9_FUSNN	FN1472	N-acetylneuraminate-binding protein	0.0122	0.0244648	0.00611621	0.330275	0.116208
Q8RDS4	Q8RDS4_FUSNN	FN1432	Leucine-, isoleucine-, valine-, threonine-, and alanine-binding protein	0.0444	0.0391645	0.0287206	0.516971	0.276762
Q8RDZ0	Q8RDZ0_FUSNN	FN1351	15 kDa lipoprotein	0.1143	0.0857143	0.142857	0.635714	0.328571
Q8RE04	Q8RE04_FUSNN	FN1334	N-acetylmuramoyl-L-alanine amidase	0.213	0.0414201	0.0118343	0.405325	0.215976
Q8RE18	Q8RE18_FUSNN	FN1313	Oligopeptide-binding protein oppA	0.0591	0.0126582	0	0.563291	0.177215
Q8RE52	Q8RE52_FUSNN	FN1274	Acriflavin resistance protein E	0.0811	0.0459459	0.0459459	0.416216	0.381081
Q8RE71	Q8RE71_FUSNN	FN1251	High-affinity iron permease	0.2402	0.0184758	0.00923788	0.159353	0.0554273
Q8REF3	Q8REF3_FUSNN	FN1153	Putative uncharacterized protein	0.0826	0.0366972	0	0.46789	0.504587
Q8REU1	Q8REU1_FUSNN	FN0998	Dipeptide-binding protein	0.03	0.03	0.038	0.65	0.262
Q8REX6	Q8REX6_FUSNN	FN0958	Putative uncharacterized protein	0.1858	0.137168	0.0353982	0.415929	0.429204
Q8REY7	Q8REY7_FUSNN	FN0947	Putative uncharacterized protein	0.0444	0.0407407	0.0111111	0.651852	0.137037
Q8REZ1	Q8REZ1_FUSNN	FN0940	Putative uncharacterized protein	0.0226	0.0338983	0	0.474576	0.485876
Q8RF34	Q8RF34_FUSNN	FN0886	Hemin receptor	0.1258	0.0151515	0.0439394	0.636364	0.395455
Q8RF35	Q8RF35_FUSNN	FN0885	Hemin-binding periplasmic protein hmuT	0.0594	0.0104895	0	0.465035	0.136364
Q8RFG3	Q8RFG3_FUSNN	FN0738	Hypothetical exported 24-amino acid repeat protein	0.0171	0.022792	0.011396	0.509972	0.301994
Q8RFG7	Q8RFG7_FUSNN	FN0731	Putative uncharacterized protein	0.2938	0.112994	0.146893	0.384181	0.480226
Q8RFH7	Q8RFH7_FUSNN	FN0721	Putative uncharacterized protein	0.1381	0.0585774	0.0543933	0.556485	0.401674
Q8RFH9	Q8RFH9_FUSNN	FN0718	Putative uncharacterized protein	0.7451	0.647059	0.764706	0.676471	0.794118
Q8RFN4	Q8RFN4_FUSNN	FN0658	ABC transporter substrate-binding protein	0.0115	0.0229885	0	0.662835	0.252874
Q8RG37	Q8RG37_FUSNN	FN0481	Putative uncharacterized protein	0.0455	0.0378788	0	0.136364	0
Q8RG47	Q8RG47_FUSNN	FN0471	Cell surface protein	0.1971	0.0823529	0.202941	0.661765	0.2
Q8RGB0	Q8RGB0_FUSNN	FN0396	Dipeptide-binding protein	0.0646	0.0802348	0.072407	0.681018	0.318982
Q8RGB2	Q8RGB2_FUSNN	FN0394	Outer membrane protein	0.0528	0.0121951	0	0.739837	0.304878
Q8RGC9	Q8RGC9_FUSNN	FN0375	Iron(III-binding protein	0.1222	0.0653409	0.0738636	0.605114	0.130682
Q8RGI5	Q8RGI5_FUSNN	FN0308	Iron(III-binding protein	0.1477	0.03125	0.0227273	0.414773	0.210227
Q8RGK2	Q8RGK2_FUSNN	FN0291	Hemolysin	0.2706	0.00744285	0.0893142	0.780968	0.479001
Q8RGL1	Q8RGL1_FUSNN	FN0280	Putative uncharacterized protein	0.0375	0.00702576	0	0.468384	0.11007
Q8RGL2	Q8RGL2_FUSNN	FN0279	Lipoprotein	0.0885	0.0307692	0.00384615	0.596154	0.115385
Q8RGM7	Q8RGM7_FUSNN	FN0264	Putative uncharacterized protein	0.5039	0.124031	0.124031	0	0
Q8RGQ0	Q8RGQ0_FUSNN	FN0236	ABC transporter substrate-binding protein	0.0659	0.0239521	0.0149701	0.640719	0.227545
Q8RGU0	Q8RGU0_FUSNN	FN0187	Thiol:disulfide interchange protein tlpA	0.311	0.210526	0.177033	0.555024	0.401914
Q8RH85	Q8RH85_FUSNN	FN0025	Hypothetical exported 24-amino acid repeat protein	0	0.0481928	0	0.524096	0.337349
Q8RHB7	Q8RHB7_FUSNN	FN2120	Hypothetical exported 24-amino acid repeat protein	0.0159	0.042328	0.00529101	0.777778	0.624339
Q8RHB8	Q8RHB8_FUSNN	FN2119	Hypothetical exported 24-amino acid repeat protein	0.003	0.0325444	0.0650888	0.508876	0.372781
Q8RHB9	Q8RHB9_FUSNN	FN2118	Hypothetical exported 24-amino acid repeat protein	0.0041	0.0734694	0.0653061	0.661224	0.387755
Q8RHC1	Q8RHC1_FUSNN	FN2116	Hypothetical exported 24-amino acid repeat protein	0	0.0178571	0	0.482143	0.285714
Q8RHC6	Q8RHC6_FUSNN	FN2111	Hypothetical exported 24-amino acid repeat protein	0	0.0319635	0.0182648	0.593607	0.273973
Q8RHN8	Q8RHN8_FUSNN	FN1972	Putative uncharacterized protein	0.1066	0.0409836	0	0.311475	0.344262
Q8RHN9	Q8RHN9_FUSNN	FN1971	Hemin receptor	0.0624	0.0243531	0.0228311	0.733638	0.319635
Q8RHT5	Q8RHT5_FUSNN	FN1910	Periplasmic protein	0.5032	0.0254777	0.0318471	0	0.0573248
Q8RHT6	Q8RHT6_FUSNN	FN1908	Glycerophosphoryl diester phosphodiesterase	0.0476	0.0196078	0	0.526611	0.145658
Q8RHU4	Q8RHU4_FUSNN	FN1899	Hypothetical lipoprotein	0.0889	0.0360577	0.0576923	0.560096	0.0889423
Q8RHY1	Q8RHY1_FUSNN	FN1859	Major outer membrane protein	0.1277	0.0652174	0.130435	0.741848	0.415761
Q8RI02	Q8RI02_FUSNN	FN1836	Tetratricopeptide repeat family protein	0.0043	0.00854701	0.0160256	0.235043	0.224359
Q8RI11	Q8RI11_FUSNN	FN1825	Putative uncharacterized protein	0.0414	0.0275862	0	0.572414	0.565517
Q8RI24	Q8RI24_FUSNN	FN1812	Manganese-binding protein	0.1391	0.0165563	0	0.360927	0.165563
Q8RI29	Q8RI29_FUSNN	FN1807	Putative uncharacterized protein	0	0.0643939	0.0378788	0.69697	0.272727
Q8RI36	Q8RI36_FUSNN	FN1800	Peptidyl-prolyl cis-trans isomerase	0.2774	0.040146	0.0255474	0.576642	0.248175
Q8RI49	Q8RI49_FUSNN	FN1784	Putative uncharacterized protein	0.0132	0.0198675	0	0.496689	0.476821
Q8RI95	Q8RI95_FUSNN	FN1716	Putative uncharacterized protein	0.0741	0.010582	0	0.608466	0.291005
Q8RIK0	Q8RIK0_FUSNN	FN1590	Hypothetical lipoprotein	0.099	0.0338164	0.0386473	0.591787	0.113527
Q8RIP4	Q8RIP4_FUSNN	FN1527	Putative uncharacterized protein	0.6512	0.186047	0.271318	0.162791	0.418605
Q8RIP8	Q8RIP8_FUSNN	FN1523	Dipeptide-binding protein	0.0608	0.0171103	0.0190114	0.530418	0.250951
Q8RIS0	Q8RIS0_FUSNN	FN1499	Cell surface protein	0.096	0.0146138	0.0814196	0.778706	0.346555
