# Supplementary material for: Perturbed human sub-networks by Fusobacterium nucleatum candidate virulence proteins
Source: Microbiome. 2017 Aug 10;5:89. doi: 10.1186/s40168-017-0307-1 (PMC5551000; doi:10.1186/s40168-017-0307-1)
Supplement: Supplementary file 4 — List of detected mimicry elements used for protein interaction inference between FusoSecretome and human proteins. (XLSX 53 kb) [file 40168_2017_307_MOESM4_ESM.xlsx]

## Sheet: Sheet1
Supplementary Table 3. List of detected mimicry elements used for protein interaction inference between FusoSecretome and human proteins.
UniprotKB AC	Mimicry identifier	Mimicry type
P68997	CLV_PCSK_PC1ET2_1	slim
P68997	CLV_PCSK_SKI1_1	slim
P68997	LIG_SUMO_SBM_1	slim
P68997	Ribosomal_L34	domain
Q8R5P1	Exo_endo_phos	domain
Q8R5P1	LIG_SH2_GRB2	slim
Q8R5P1	TRG_ENDOCYTIC_2	slim
Q8R5W8	LIG_SUMO_SBM_1	slim
Q8R5X1	LIG_FHA_2	slim
Q8R5X1	MOD_CK2_1	slim
Q8R5X1	MOD_GSK3_1	slim
Q8R5X1	MOD_PIKK_1	slim
Q8R5Y5	LIG_SH2_GRB2	slim
Q8R5Y8	Biotin_lipoyl	domain
Q8R5Y8	LIG_SUMO_SBM_1	slim
Q8R5Y8	LIG_WW_Pin1_4	slim
Q8R5Y8	MOD_ProDKin_1	slim
Q8R5Y8	MOD_SUMO	slim
Q8R5Y9	LIG_FHA_1	slim
Q8R5Y9	LIG_SUMO_SBM_1	slim
Q8R608	CLV_PCSK_SKI1_1	slim
Q8R608	LIG_FHA_2	slim
Q8R608	LIG_PDZ_Class_2	slim
Q8R608	LIG_SH2_STAT5	slim
Q8R608	LIG_SUMO_SBM_1	slim
Q8R608	MOD_CK1_1	slim
Q8R608	MOD_CK2_1	slim
Q8R608	MOD_GSK3_1	slim
Q8R608	MOD_PKA_2	slim
Q8R608	Peptidase_S8	domain
Q8R608	TRG_ENDOCYTIC_2	slim
Q8R609	LIG_CYCLIN_1	slim
Q8R609	LIG_SH2_GRB2	slim
Q8R609	LIG_SH2_STAT5	slim
Q8R609	LIG_SH3_3	slim
Q8R609	LIG_SUMO_SBM_1	slim
Q8R609	LIG_WW_Pin1_4	slim
Q8R609	MOD_CK1_1	slim
Q8R609	MOD_CK2_1	slim
Q8R609	MOD_GSK3_1	slim
Q8R609	MOD_PIKK_1	slim
Q8R609	MOD_ProDKin_1	slim
Q8R609	TPP_enzyme_C	domain
Q8R609	TRG_ENDOCYTIC_2	slim
Q8R643	LIG_BRCT_BRCA1_1	slim
Q8R643	LIG_SH2_GRB2	slim
Q8R643	LIG_SH2_STAT5	slim
Q8R643	LIG_SH3_3	slim
Q8R643	LIG_SUMO_SBM_1	slim
Q8R643	LIG_WW_Pin1_4	slim
Q8R643	MOD_CK1_1	slim
Q8R643	MOD_CK2_1	slim
Q8R643	MOD_GSK3_1	slim
Q8R643	MOD_ProDKin_1	slim
Q8R643	TPP_enzyme_C	domain
Q8R643	TRG_ENDOCYTIC_2	slim
Q8R6D6	LIG_FHA_2	slim
Q8R6D6	LIG_SH2_STAT5	slim
Q8R6D6	LIG_SUMO_SBM_1	slim
Q8R6D6	MOD_CK1_1	slim
Q8R6D6	MOD_CK2_1	slim
Q8R6D6	MOD_GSK3_1	slim
Q8R6D6	MOD_PKA_2	slim
Q8R6D6	Peptidase_S8	domain
Q8R6E9	LIG_FHA_1	slim
Q8R6E9	LIG_SH2_STAT5	slim
Q8R6E9	LIG_SUMO_SBM_1	slim
Q8R6E9	TRG_ENDOCYTIC_2	slim
Q8R6F0	LIG_SH2_GRB2	slim
Q8RDN9	LIG_FHA_1	slim
Q8RDP1	LIG_SH2_STAT5	slim
Q8RDP1	LIG_SUMO_SBM_1	slim
Q8RDQ9	CLV_PCSK_SKI1_1	slim
Q8RDQ9	LIG_FHA_1	slim
Q8RDQ9	LIG_FHA_2	slim
Q8RDQ9	LIG_PDZ_Class_2	slim
Q8RDQ9	LIG_SH2_SRC	slim
Q8RDQ9	LIG_SH2_STAT5	slim
Q8RDQ9	LIG_SUMO_SBM_1	slim
Q8RDQ9	MOD_GSK3_1	slim
Q8RDQ9	MOD_N-GLC_1	slim
Q8RDQ9	MOD_PLK	slim
Q8RDS4	LIG_FHA_1	slim
Q8RDS4	LIG_SCF_FBW7_1	slim
Q8RDS4	LIG_SUMO_SBM_1	slim
Q8RDS4	LIG_WW_Pin1_4	slim
Q8RDS4	MOD_GSK3_1	slim
Q8RDS4	MOD_ProDKin_1	slim
Q8RDX9	LIG_BIR_III_1	slim
Q8RDX9	LIG_BIR_III_3	slim
Q8RDX9	LIG_BIR_II_1	slim
Q8RDX9	LIG_SUMO_SBM_1	slim
Q8RDX9	Ribosomal_L32p	domain
Q8RDZ0	LIG_FHA_2	slim
Q8RDZ0	LIG_SUMO_SBM_1	slim
Q8RDZ0	MOD_CK1_1	slim
Q8RE04	LIG_SH3_3	slim
Q8RE04	LIG_SUMO_SBM_1	slim
Q8RE04	MOD_CK2_1	slim
Q8RE18	MOD_GSK3_1	slim
Q8RE20	LIG_SUMO_SBM_1	slim
Q8RE21	LIG_SH3_3	slim
Q8RE21	LIG_SH3_4	slim
Q8RE21	LIG_WW_Pin1_4	slim
Q8RE21	MOD_CK1_1	slim
Q8RE21	MOD_ProDKin_1	slim
Q8RE21	MOD_SUMO	slim
Q8RE26	LIG_BRCT_BRCA1_1	slim
Q8RE26	LIG_FHA_1	slim
Q8RE26	LIG_FHA_2	slim
Q8RE26	LIG_PDZ_Class_2	slim
Q8RE26	LIG_SUMO_SBM_1	slim
Q8RE26	MOD_PKA_2	slim
Q8RE26	SSB	domain
Q8RE26	TRG_ENDOCYTIC_2	slim
Q8RE42	CLV_NDR_NDR_1	slim
Q8RE42	CLV_PCSK_PC1ET2_1	slim
Q8RE42	LIG_SH3_3	slim
Q8RE42	LIG_SUMO_SBM_1	slim
Q8RE42	LIG_WW_Pin1_4	slim
Q8RE42	MOD_GSK3_1	slim
Q8RE42	MOD_PKA_1	slim
Q8RE42	MOD_ProDKin_1	slim
Q8RE42	Ribosomal_S11	domain
Q8RE42	TRG_ER_diArg_1	slim
Q8RE42	TRG_NLS_MonoCore_2	slim
Q8RE42	TRG_NLS_MonoExtN_4	slim
Q8RE52	LIG_SUMO_SBM_1	slim
Q8RE60	CLV_NDR_NDR_1	slim
Q8RE60	CLV_PCSK_SKI1_1	slim
Q8RE60	LIG_SH2_STAT5	slim
Q8RE60	LIG_USP7_1	slim
Q8RE60	MOD_CK1_1	slim
Q8RE60	TRG_ER_diArg_1	slim
Q8RE70	LIG_14-3-3_3	slim
Q8RE70	LIG_FHA_1	slim
Q8RE70	LIG_SH2_STAT5	slim
Q8RE70	LIG_SUMO_SBM_1	slim
Q8RE74	LIG_FHA_2	slim
Q8RE74	LIG_SH3_3	slim
Q8RE74	LIG_SUMO_SBM_1	slim
Q8RE74	MOD_CK1_1	slim
Q8RE74	MOD_CK2_1	slim
Q8RE74	TRG_ENDOCYTIC_2	slim
Q8REC7	LIG_SH2_GRB2	slim
Q8REC7	MOD_CK1_1	slim
Q8REC7	MOD_PKA_2	slim
Q8REG0	CLV_PCSK_SKI1_1	slim
Q8REH8	CLV_NDR_NDR_1	slim
Q8REH8	LIG_SUMO_SBM_1	slim
Q8REH8	LIG_WW_Pin1_4	slim
Q8REH8	MOD_ProDKin_1	slim
Q8REH8	TRG_ER_diArg_1	slim
Q8REI3	LIG_CYCLIN_1	slim
Q8REI3	LIG_SH2_STAT5	slim
Q8REI3	Ribosomal_L27	domain
Q8REI3	TRG_ENDOCYTIC_2	slim
Q8REI5	LIG_PDZ_Class_2	slim
Q8REI5	Ribosomal_L21p	domain
Q8REJ1	CLV_PCSK_SKI1_1	slim
Q8REJ1	LIG_BRCT_BRCA1_1	slim
Q8REJ1	LIG_CYCLIN_1	slim
Q8REJ1	LIG_SH2_GRB2	slim
Q8REJ1	LIG_SUMO_SBM_1	slim
Q8REJ1	LIG_WW_Pin1_4	slim
Q8REJ1	MOD_CK2_1	slim
Q8REJ1	MOD_ProDKin_1	slim
Q8REM1	LIG_SH2_GRB2	slim
Q8REM1	LIG_SH2_STAT5	slim
Q8RES0	CLV_PCSK_SKI1_1	slim
Q8RES0	LIG_SH3_3	slim
Q8RES0	LIG_SUMO_SBM_1	slim
Q8RET7	LIG_SH2_GRB2	slim
Q8RET7	LIG_SUMO_SBM_1	slim
Q8REU1	LIG_CYCLIN_1	slim
Q8REU1	LIG_FHA_1	slim
Q8REU1	LIG_PTB_Apo_2	slim
Q8REU1	LIG_SH2_GRB2	slim
Q8REU1	LIG_SUMO_SBM_1	slim
Q8REU1	TRG_ENDOCYTIC_2	slim
Q8REY7	LIG_SUMO_SBM_1	slim
Q8REZ0	G_glu_transpept	domain
Q8REZ0	LIG_FHA_1	slim
Q8REZ0	LIG_SCF_FBW7_1	slim
Q8REZ0	LIG_SH2_STAT5	slim
Q8REZ0	LIG_SH3_3	slim
Q8REZ0	LIG_SUMO_SBM_1	slim
Q8REZ0	LIG_USP7_1	slim
Q8REZ0	LIG_WW_Pin1_4	slim
Q8REZ0	MOD_GSK3_1	slim
Q8REZ0	MOD_ProDKin_1	slim
Q8REZ0	MOD_TYR_ITSM	slim
Q8REZ0	TRG_ENDOCYTIC_2	slim
Q8REZ1	LIG_SUMO_SBM_1	slim
Q8RF34	LIG_FHA_1	slim
Q8RF34	LIG_SUMO_SBM_1	slim
Q8RF34	LIG_USP7_1	slim
Q8RF34	TRG_ENDOCYTIC_2	slim
Q8RF46	TRG_ENDOCYTIC_2	slim
Q8RF60	LIG_SH2_STAT5	slim
Q8RF60	LIG_SUMO_SBM_1	slim
Q8RF60	TRG_ER_diArg_1	slim
Q8RF85	LIG_PDZ_Class_2	slim
Q8RF85	LIG_SH2_STAT5	slim
Q8RF85	LIG_SUMO_SBM_1	slim
Q8RF85	MOD_N-GLC_1	slim
Q8RF91	LIG_BRCT_BRCA1_1	slim
Q8RF91	LIG_BRCT_BRCA1_2	slim
Q8RF91	TRG_ER_diLys_1	slim
Q8RFD5	LIG_TRAF6	slim
Q8RFD8	CLV_NDR_NDR_1	slim
Q8RFD8	LIG_FHA_2	slim
Q8RFD8	LIG_PDZ_Class_2	slim
Q8RFD8	LIG_SUMO_SBM_1	slim
Q8RFD8	MOD_CK2_1	slim
Q8RFG5	CLV_C14_Caspase3-7	slim
Q8RFG5	CLV_PCSK_SKI1_1	slim
Q8RFG5	LIG_BRCT_BRCA1_1	slim
Q8RFG5	LIG_FHA_1	slim
Q8RFG5	LIG_FHA_2	slim
Q8RFG5	LIG_SUMO_SBM_1	slim
Q8RFG5	MOD_GSK3_1	slim
Q8RFH7	LIG_BRCT_BRCA1_1	slim
Q8RFH7	MOD_GSK3_1	slim
Q8RFH7	MOD_N-GLC_1	slim
Q8RFH7	MOD_PKA_2	slim
Q8RFM7	LIG_SH2_STAT5	slim
Q8RFM7	LIG_SUMO_SBM_1	slim
Q8RFM7	MOD_N-GLC_1	slim
Q8RFN4	LIG_CYCLIN_1	slim
Q8RFN4	LIG_FHA_2	slim
Q8RFN4	LIG_SH2_STAT5	slim
Q8RFN4	LIG_SUMO_SBM_1	slim
Q8RFS1	CLV_PCSK_SKI1_1	slim
Q8RFS1	LIG_FHA_2	slim
Q8RFS1	LIG_SH2_STAT5	slim
Q8RFS1	LIG_SH3_3	slim
Q8RFS1	LIG_SUMO_SBM_1	slim
Q8RFS1	MOD_CK2_1	slim
Q8RFS1	MOD_N-GLC_1	slim
Q8RFV2	CLV_PCSK_PC1ET2_1	slim
Q8RFV2	LIG_SUMO_SBM_1	slim
Q8RFV2	LIG_WW_Pin1_4	slim
Q8RFV2	MOD_CK1_1	slim
Q8RFV2	MOD_GSK3_1	slim
Q8RFV2	MOD_ProDKin_1	slim
Q8RFV3	A2M	domain
Q8RFV3	A2M_N	domain
Q8RFV3	A2M_N_2	domain
Q8RFV3	LIG_CYCLIN_1	slim
Q8RFV3	LIG_FHA_2	slim
Q8RFV3	LIG_SH2_STAT5	slim
Q8RFV3	LIG_SUMO_SBM_1	slim
Q8RFV3	MOD_CK2_1	slim
Q8RFV3	MOD_PIKK_1	slim
Q8RFV3	MOD_PKA_2	slim
Q8RFX1	LIG_FHA_1	slim
Q8RFX1	LIG_SUMO_SBM_1	slim
Q8RFX1	MOD_GSK3_1	slim
Q8RFX1	MOD_N-GLC_1	slim
Q8RFX1	MOD_PKA_2	slim
Q8RFX7	LIG_Clathr_ClatBox_1	slim
Q8RFX7	LIG_SUMO_SBM_1	slim
Q8RFX7	TRG_ENDOCYTIC_2	slim
Q8RFY0	CLV_NDR_NDR_1	slim
Q8RFY0	LIG_MAPK_1	slim
Q8RFY0	MOD_GSK3_1	slim
Q8RFY0	TRG_ENDOCYTIC_2	slim
Q8RG00	LIG_FHA_1	slim
Q8RG00	LIG_FHA_2	slim
Q8RG00	LIG_SH3_3	slim
Q8RG00	LIG_SUMO_SBM_1	slim
Q8RG00	MOD_CK1_1	slim
Q8RG00	MOD_GSK3_1	slim
Q8RG00	MOD_PIKK_1	slim
Q8RG20	CLV_PCSK_PC1ET2_1	slim
Q8RG20	LIG_CYCLIN_1	slim
Q8RG20	LIG_FHA_1	slim
Q8RG20	LIG_MAPK_1	slim
Q8RG20	LIG_PDZ_Class_2	slim
Q8RG20	LIG_SH2_STAT5	slim
Q8RG20	LIG_SH3_3	slim
Q8RG20	LIG_SUMO_SBM_1	slim
Q8RG20	MOD_GSK3_1	slim
Q8RG20	MOD_N-GLC_1	slim
Q8RG36	LIG_BRCT_BRCA1_1	slim
Q8RG36	LIG_SH2_STAT5	slim
Q8RG36	MOD_CK1_1	slim
Q8RG41	LIG_SH2_STAT3	slim
Q8RG41	LIG_SUMO_SBM_1	slim
Q8RG41	MOD_GSK3_1	slim
Q8RG41	Peptidase_M23	domain
Q8RG47	CLV_NDR_NDR_1	slim
Q8RG47	CLV_PCSK_SKI1_1	slim
Q8RG47	LIG_FHA_1	slim
Q8RG47	LIG_SUMO_SBM_1	slim
Q8RG47	LIG_WW_Pin1_4	slim
Q8RG47	MOD_CK1_1	slim
Q8RG47	MOD_GSK3_1	slim
Q8RG47	MOD_N-GLC_1	slim
Q8RG47	MOD_PLK	slim
Q8RG47	MOD_ProDKin_1	slim
Q8RG61	CLV_PCSK_SKI1_1	slim
Q8RG61	LIG_SH2_STAT5	slim
Q8RG61	MOD_GSK3_1	slim
Q8RG61	TRG_ENDOCYTIC_2	slim
Q8RGB0	CLV_PCSK_PC1ET2_1	slim
Q8RGB0	LIG_FHA_1	slim
Q8RGB0	LIG_SH2_GRB2	slim
Q8RGB0	LIG_SUMO_SBM_1	slim
Q8RGB0	TRG_ENDOCYTIC_2	slim
Q8RGB2	CLV_NDR_NDR_1	slim
Q8RGB2	CLV_PCSK_PC1ET2_1	slim
Q8RGB2	LIG_PDZ_Class_2	slim
Q8RGB2	LIG_WW_Pin1_4	slim
Q8RGB2	MOD_ProDKin_1	slim
Q8RGB2	TRG_ENDOCYTIC_2	slim
Q8RGB5	Pyridox_oxidase	domain
Q8RGB7	CLV_PCSK_SKI1_1	slim
Q8RGB7	LIG_CYCLIN_1	slim
Q8RGB7	LIG_SH2_STAT5	slim
Q8RGB7	LIG_SH3_3	slim
Q8RGB7	LIG_SUMO_SBM_1	slim
Q8RGB7	MOD_CK1_1	slim
Q8RGB7	MOD_GSK3_1	slim
Q8RGC9	LIG_PP1	slim
Q8RGC9	LIG_SH2_GRB2	slim
Q8RGC9	LIG_SUMO_SBM_1	slim
Q8RGC9	LIG_WW_Pin1_4	slim
Q8RGC9	MOD_CK1_1	slim
Q8RGC9	MOD_ProDKin_1	slim
Q8RGF6	LIG_BRCT_BRCA1_1	slim
Q8RGF6	LIG_SUMO_SBM_1	slim
Q8RGF6	Pro_isomerase	domain
Q8RGG2	CLV_NDR_NDR_1	slim
Q8RGG2	LIG_SH2_STAT5	slim
Q8RGG2	LIG_SUMO_SBM_1	slim
Q8RGH1	CLV_PCSK_PC1ET2_1	slim
Q8RGH1	CLV_PCSK_SKI1_1	slim
Q8RGH1	LIG_SUMO_SBM_1	slim
Q8RGH1	Ribosomal_L35p	domain
Q8RGH1	TRG_NLS_MonoExtC_3	slim
Q8RGH2	CLV_NDR_NDR_1	slim
Q8RGH2	CLV_PCSK_FUR_1	slim
Q8RGH2	CLV_PCSK_PC1ET2_1	slim
Q8RGH2	LIG_CYCLIN_1	slim
Q8RGH2	LIG_MAPK_1	slim
Q8RGH2	Ribosomal_L20	domain
Q8RGI5	LIG_FHA_2	slim
Q8RGJ3	LIG_SUMO_SBM_1	slim
Q8RGK1	CLV_NDR_NDR_1	slim
Q8RGK1	CLV_PCSK_SKI1_1	slim
Q8RGK1	LIG_EH1_1	slim
Q8RGK1	LIG_SH2_STAT5	slim
Q8RGK1	TRG_ENDOCYTIC_2	slim
Q8RGK2	LIG_FHA_1	slim
Q8RGK2	LIG_FHA_2	slim
Q8RGK2	LIG_Rb_pABgroove_1	slim
Q8RGK2	LIG_SH2_GRB2	slim
Q8RGK2	LIG_SH2_SRC	slim
Q8RGK2	LIG_SH2_STAT5	slim
Q8RGK2	LIG_SUMO_SBM_1	slim
Q8RGK2	MOD_CK1_1	slim
Q8RGK2	MOD_CK2_1	slim
Q8RGK2	MOD_GSK3_1	slim
Q8RGK2	MOD_N-GLC_1	slim
Q8RGK2	MOD_PIKK_1	slim
Q8RGK2	TRG_ENDOCYTIC_2	slim
Q8RGL1	LIG_SUMO_SBM_1	slim
Q8RGL2	LIG_AP2alpha_2	slim
Q8RGN7	LIG_BRCT_BRCA1_1	slim
Q8RGN7	LIG_FHA_1	slim
Q8RGN7	LIG_FHA_2	slim
Q8RGN7	LIG_SH2_GRB2	slim
Q8RGN7	LIG_SH2_STAT5	slim
Q8RGN7	LIG_SUMO_SBM_1	slim
Q8RGN7	MOD_CK1_1	slim
Q8RGN7	MOD_GSK3_1	slim
Q8RGN7	MOD_N-GLC_1	slim
Q8RGN7	MOD_PIKK_1	slim
Q8RGN7	MOD_PLK	slim
Q8RGN7	TRG_ENDOCYTIC_2	slim
Q8RGQ0	LIG_SH2_STAT5	slim
Q8RGT9	CLV_PCSK_PC1ET2_1	slim
Q8RGT9	LIG_FHA_1	slim
Q8RGT9	LIG_SH2_GRB2	slim
Q8RGT9	LIG_SH2_SRC	slim
Q8RGT9	LIG_SH2_STAT5	slim
Q8RGT9	MOD_Cter_Amidation	slim
Q8RGT9	MOD_PIKK_1	slim
Q8RGT9	PMSR	domain
Q8RGT9	SelR	domain
Q8RGT9	TRG_ENDOCYTIC_2	slim
Q8RGU0	LIG_CYCLIN_1	slim
Q8RGU0	LIG_SH3_3	slim
Q8RGU0	LIG_SUMO_SBM_1	slim
Q8RGU0	Redoxin	domain
Q8RGW3	Amidase_2	domain
Q8RGW3	CLV_NDR_NDR_1	slim
Q8RGW3	LIG_FHA_1	slim
Q8RGW3	LIG_SH2_STAT5	slim
Q8RGW3	LIG_SUMO_SBM_1	slim
Q8RGW3	MOD_PLK	slim
Q8RGW3	PG_binding_1	domain
Q8RGY9	CLV_NDR_NDR_1	slim
Q8RGY9	LIG_SH2_STAT5	slim
Q8RGY9	MOD_Cter_Amidation	slim
Q8RGY9	MOD_SUMO	slim
Q8RGZ3	LIG_FHA_1	slim
Q8RGZ3	LIG_FHA_2	slim
Q8RGZ3	LIG_SH2_STAT5	slim
Q8RGZ3	LIG_SH3_3	slim
Q8RGZ3	LIG_SUMO_SBM_1	slim
Q8RGZ3	MOD_CK1_1	slim
Q8RGZ3	MOD_GSK3_1	slim
Q8RGZ3	MOD_N-GLC_1	slim
Q8RGZ3	MOD_PLK	slim
Q8RGZ3	TRG_ENDOCYTIC_2	slim
Q8RGZ4	CLV_PCSK_PC1ET2_1	slim
Q8RGZ4	LIG_SH2_STAT5	slim
Q8RGZ4	LIG_SUMO_SBM_1	slim
Q8RGZ4	LIG_TRAF2_1	slim
Q8RH03	CLV_NDR_NDR_1	slim
Q8RH03	CLV_PCSK_SKI1_1	slim
Q8RH03	DnaJ	domain
Q8RH03	DnaJ_CXXCXGXG	domain
Q8RH03	LIG_CYCLIN_1	slim
Q8RH03	LIG_FHA_2	slim
Q8RH03	LIG_SH2_STAT5	slim
Q8RH03	LIG_SH3_3	slim
Q8RH03	LIG_SUMO_SBM_1	slim
Q8RH03	LIG_TRAF2_1	slim
Q8RH03	LIG_WW_Pin1_4	slim
Q8RH03	MOD_CK2_1	slim
Q8RH03	MOD_PLK	slim
Q8RH03	MOD_ProDKin_1	slim
Q8RH03	TRG_ENDOCYTIC_2	slim
Q8RH05	CLV_PCSK_PC1ET2_1	slim
Q8RH05	CLV_PCSK_SKI1_1	slim
Q8RH05	HSP70	domain
Q8RH05	LIG_BRCT_BRCA1_1	slim
Q8RH05	LIG_EVH1_1	slim
Q8RH05	LIG_FHA_2	slim
Q8RH05	LIG_SH2_STAT5	slim
Q8RH05	LIG_SH3_3	slim
Q8RH05	LIG_SUMO_SBM_1	slim
Q8RH05	LIG_WW_Pin1_4	slim
Q8RH05	MOD_CK1_1	slim
Q8RH05	MOD_CK2_1	slim
Q8RH05	MOD_GSK3_1	slim
Q8RH05	MOD_PIKK_1	slim
Q8RH05	MOD_PLK	slim
Q8RH05	MOD_ProDKin_1	slim
Q8RH05	TRG_ENDOCYTIC_2	slim
Q8RH05	TRG_LysEnd_APsAcLL_1	slim
Q8RH53	LIG_FHA_1	slim
Q8RH53	LIG_WW_Pin1_4	slim
Q8RH53	MOD_ProDKin_1	slim
Q8RH60	FAD_binding_2	domain
Q8RH60	LIG_SUMO_SBM_1	slim
Q8RH60	MOD_CK1_1	slim
Q8RH60	MOD_GSK3_1	slim
Q8RH84	LIG_FHA_2	slim
Q8RH84	LIG_SH2_GRB2	slim
Q8RH84	MOD_CK2_1	slim
Q8RH86	LIG_SH2_GRB2	slim
Q8RH86	LIG_SH2_STAT5	slim
Q8RH86	LIG_SUMO_SBM_1	slim
Q8RHB6	LIG_SH2_GRB2	slim
Q8RHB6	LIG_SUMO_SBM_1	slim
Q8RHB7	LIG_SH2_GRB2	slim
Q8RHB7	LIG_SUMO_SBM_1	slim
Q8RHB8	CLV_C14_Caspase3-7	slim
Q8RHB8	LIG_FHA_2	slim
Q8RHB8	LIG_SH2_GRB2	slim
Q8RHB8	MOD_PLK	slim
Q8RHB9	LIG_SH2_GRB2	slim
Q8RHB9	LIG_SH2_SRC	slim
Q8RHC1	LIG_SH2_GRB2	slim
Q8RHC6	LIG_SH2_GRB2	slim
Q8RHC7	LIG_FHA_2	slim
Q8RHC7	MOD_CK2_1	slim
Q8RHD4	LIG_EVH1_1	slim
Q8RHD4	LIG_FHA_2	slim
Q8RHD4	LIG_SH3_3	slim
Q8RHD4	LIG_SUMO_SBM_1	slim
Q8RHD4	LIG_WW_Pin1_4	slim
Q8RHD4	MOD_CK2_1	slim
Q8RHD4	MOD_ProDKin_1	slim
Q8RHF5	LIG_SH3_3	slim
Q8RHF5	LIG_SUMO_SBM_1	slim
Q8RHF5	MOD_N-GLC_1	slim
Q8RHG7	AhpC-TSA	domain
Q8RHG7	LIG_SUMO_SBM_1	slim
Q8RHG7	TRG_ENDOCYTIC_2	slim
Q8RHH1	CLV_PCSK_SKI1_1	slim
Q8RHH1	LIG_CYCLIN_1	slim
Q8RHH1	LIG_FHA_1	slim
Q8RHH1	LIG_SUMO_SBM_1	slim
Q8RHH1	MOD_CK1_1	slim
Q8RHH1	MOD_N-GLC_1	slim
Q8RHH1	TRG_ENDOCYTIC_2	slim
Q8RHH7	CLV_C14_Caspase3-7	slim
Q8RHH7	LIG_FHA_1	slim
Q8RHH7	LIG_FHA_2	slim
Q8RHH7	LIG_SH2_STAT5	slim
Q8RHH7	LIG_SUMO_SBM_1	slim
Q8RHH7	MOD_GSK3_1	slim
Q8RHH9	LIG_Rb_LxCxE_1	slim
Q8RHH9	Ribosomal_L33	domain
Q8RHI2	LIG_SH3_3	slim
Q8RHI2	LIG_WW_Pin1_4	slim
Q8RHI2	MOD_CK1_1	slim
Q8RHI2	MOD_ProDKin_1	slim
Q8RHI2	Ribosomal_L11	domain
Q8RHI2	Ribosomal_L11_N	domain
Q8RHK7	GSHPx	domain
Q8RHK7	LIG_SUMO_SBM_1	slim
Q8RHM0	CLV_NDR_NDR_1	slim
Q8RHM0	CLV_PCSK_PC1ET2_1	slim
Q8RHM0	LIG_MAPK_1	slim
Q8RHM0	LIG_SUMO_SBM_1	slim
Q8RHM0	MOD_CK2_1	slim
Q8RHM0	MOD_Cter_Amidation	slim
Q8RHM4	DnaJ	domain
Q8RHM8	LIG_PP1	slim
Q8RHM8	LIG_WW_Pin1_4	slim
Q8RHM8	MOD_CK2_1	slim
Q8RHM8	MOD_ProDKin_1	slim
Q8RHN7	Ribonuc_L-PSP	domain
Q8RHN8	LIG_SUMO_SBM_1	slim
Q8RHN9	LIG_FHA_1	slim
Q8RHN9	LIG_FHA_2	slim
Q8RHN9	LIG_PDZ_Class_2	slim
Q8RHN9	LIG_SH2_STAT5	slim
Q8RHN9	LIG_SUMO_SBM_1	slim
Q8RHN9	MOD_GSK3_1	slim
Q8RHT4	LIG_BRCT_BRCA1_1	slim
Q8RHT4	LIG_FHA_1	slim
Q8RHT4	LIG_SH2_STAT5	slim
Q8RHT4	LIG_SUMO_SBM_1	slim
Q8RHT4	LIG_WW_Pin1_4	slim
Q8RHT4	MOD_ProDKin_1	slim
Q8RHT6	GDPD	domain
Q8RHT6	LIG_SH2_STAT5	slim
Q8RHT6	TRG_ENDOCYTIC_2	slim
Q8RHT8	Peptidase_M17	domain
Q8RHT8	Peptidase_M17_N	domain
Q8RHU4	CLV_C14_Caspase3-7	slim
Q8RHU4	LIG_FHA_1	slim
Q8RHU4	LIG_FHA_2	slim
Q8RHU4	LIG_SH2_STAT5	slim
Q8RHU4	LIG_SUMO_SBM_1	slim
Q8RHU4	LIG_WW_Pin1_4	slim
Q8RHU4	MOD_CK2_1	slim
Q8RHU4	MOD_GSK3_1	slim
Q8RHU4	MOD_PIKK_1	slim
Q8RHU4	MOD_PLK	slim
Q8RHU4	MOD_ProDKin_1	slim
Q8RHV1	CLV_PCSK_SKI1_1	slim
Q8RHV1	LIG_CYCLIN_1	slim
Q8RHV1	LIG_FHA_1	slim
Q8RHV1	LIG_FHA_2	slim
Q8RHV1	LIG_PDZ_Class_2	slim
Q8RHV1	LIG_SH2_STAT5	slim
Q8RHV1	LIG_SUMO_SBM_1	slim
Q8RHV1	MOD_CK1_1	slim
Q8RHV1	MOD_GSK3_1	slim
Q8RHV1	MOD_N-GLC_1	slim
Q8RHV1	MOD_PLK	slim
Q8RHW1	CLV_PCSK_PC1ET2_1	slim
Q8RHW1	LIG_BIR_II_1	slim
Q8RHW1	LIG_SUMO_SBM_1	slim
Q8RHW1	MOD_GSK3_1	slim
Q8RI05	LIG_SH2_STAT5	slim
Q8RI18	CLV_PCSK_PC1ET2_1	slim
Q8RI18	LIG_SH2_STAT5	slim
Q8RI18	MOD_CK1_1	slim
Q8RI19	LIG_CYCLIN_1	slim
Q8RI19	LIG_FHA_1	slim
Q8RI19	LIG_FHA_2	slim
Q8RI19	LIG_SH2_STAT5	slim
Q8RI19	LIG_SUMO_SBM_1	slim
Q8RI19	LIG_WW_Pin1_4	slim
Q8RI19	MOD_CK1_1	slim
Q8RI19	MOD_CK2_1	slim
Q8RI19	MOD_GSK3_1	slim
Q8RI19	MOD_N-GLC_1	slim
Q8RI19	MOD_PIKK_1	slim
Q8RI19	MOD_PLK	slim
Q8RI19	MOD_ProDKin_1	slim
Q8RI19	TRG_ENDOCYTIC_2	slim
Q8RI29	LIG_SUMO_SBM_1	slim
Q8RI36	LIG_BRCT_BRCA1_1	slim
Q8RI36	LIG_SUMO_SBM_1	slim
Q8RI36	MOD_PIKK_1	slim
Q8RI36	Pro_isomerase	domain
Q8RI42	LIG_SUMO_SBM_1	slim
Q8RI47	TPR_1	domain
Q8RI47	TPR_11	domain
Q8RIE4	CLV_PCSK_PC1ET2_1	slim
Q8RIE4	LIG_SUMO_SBM_1	slim
Q8RIE4	MOD_PKA_2	slim
Q8RIE4	Ribosomal_S18	domain
Q8RIE4	TRG_ER_diArg_1	slim
Q8RIE4	TRG_LysEnd_APsAcLL_1	slim
Q8RIF5	CLV_PCSK_SKI1_1	slim
Q8RIF5	LIG_SUMO_SBM_1	slim
Q8RIF5	Ribosomal_L3	domain
Q8RIF5	TRG_ENDOCYTIC_2	slim
Q8RIF5	TRG_ER_diLys_1	slim
Q8RIF6	LIG_SH3_4	slim
Q8RIF6	Ribosomal_L4	domain
Q8RIF7	CLV_PCSK_PC1ET2_1	slim
Q8RIF7	LIG_MAPK_1	slim
Q8RIF7	LIG_SUMO_SBM_1	slim
Q8RIF7	Ribosomal_L23	domain
Q8RIF8	CLV_PCSK_SKI1_1	slim
Q8RIF8	LIG_BIR_II_1	slim
Q8RIF8	LIG_PP1	slim
Q8RIF8	LIG_SH3_3	slim
Q8RIF8	LIG_SUMO_SBM_1	slim
Q8RIF8	LIG_USP7_1	slim
Q8RIF8	LIG_WW_Pin1_4	slim
Q8RIF8	MOD_PLK	slim
Q8RIF8	MOD_ProDKin_1	slim
Q8RIF8	Ribosomal_L2	domain
Q8RIF8	Ribosomal_L2_C	domain
Q8RIF8	TRG_ENDOCYTIC_2	slim
Q8RIF9	MOD_SUMO	slim
Q8RIF9	Ribosomal_S19	domain
Q8RIG6	KOW	domain
Q8RIG6	LIG_PDZ_Class_3	slim
Q8RIG6	LIG_SUMO_SBM_1	slim
Q8RIH5	LIG_FHA_1	slim
Q8RIH5	LIG_SH2_STAT5	slim
Q8RIH5	LIG_SUMO_SBM_1	slim
Q8RIH5	Ribosomal_L18e	domain
Q8RII5	LIG_TRAF2_1	slim
Q8RII5	MOD_CK2_1	slim
Q8RIJ7	LIG_FHA_1	slim
Q8RIJ7	LIG_SH2_STAT5	slim
Q8RIJ7	LIG_SUMO_SBM_1	slim
Q8RIJ7	LIG_WW_Pin1_4	slim
Q8RIJ7	MOD_CK1_1	slim
Q8RIJ7	MOD_ProDKin_1	slim
Q8RIK0	CLV_C14_Caspase3-7	slim
Q8RIK0	LIG_FHA_1	slim
Q8RIK0	LIG_FHA_2	slim
Q8RIK0	LIG_SH2_STAT5	slim
Q8RIK0	LIG_SUMO_SBM_1	slim
Q8RIK0	LIG_WW_Pin1_4	slim
Q8RIK0	MOD_CK2_1	slim
Q8RIK0	MOD_GSK3_1	slim
Q8RIK0	MOD_PIKK_1	slim
Q8RIK0	MOD_PLK	slim
Q8RIK0	MOD_ProDKin_1	slim
Q8RIK0	TRG_ENDOCYTIC_2	slim
Q8RIL9	CLV_NDR_NDR_1	slim
Q8RIL9	LIG_14-3-3_3	slim
Q8RIL9	LIG_SH2_STAT5	slim
Q8RIL9	LIG_SH3_3	slim
Q8RIL9	LIG_SUMO_SBM_1	slim
Q8RIL9	LIG_WW_Pin1_4	slim
Q8RIL9	MOD_CDK_1	slim
Q8RIL9	MOD_ProDKin_1	slim
Q8RIM1	LIG_FHA_1	slim
Q8RIM1	LIG_FHA_2	slim
Q8RIM1	LIG_PP1	slim
Q8RIM1	LIG_SH2_SRC	slim
Q8RIM1	LIG_SH2_STAT5	slim
Q8RIM1	LIG_SH3_3	slim
Q8RIM1	LIG_SUMO_SBM_1	slim
Q8RIM1	MOD_N-GLC_1	slim
Q8RIM1	TRG_ENDOCYTIC_2	slim
Q8RIP5	LIG_FHA_1	slim
Q8RIP5	LIG_FHA_2	slim
Q8RIP5	LIG_SH2_STAT5	slim
Q8RIP5	LIG_SUMO_SBM_1	slim
Q8RIP5	MOD_CK1_1	slim
Q8RIP5	MOD_GSK3_1	slim
Q8RIP5	MOD_N-GLC_1	slim
Q8RIP5	TRG_ENDOCYTIC_2	slim
Q8RIP8	CLV_PCSK_PC1ET2_1	slim
Q8RIP8	CLV_PCSK_SKI1_1	slim
Q8RIP8	LIG_SH2_GRB2	slim
Q8RIP8	LIG_SUMO_SBM_1	slim
Q8RIS0	LIG_FHA_1	slim
Q8RIS0	MOD_CK1_1	slim
Q8RIS0	MOD_GSK3_1	slim
Q8RIS0	MOD_N-GLC_1	slim
