# Supplementary material for: Perturbed human sub-networks by Fusobacterium nucleatum candidate virulence proteins
Source: Microbiome. 2017 Aug 10;5:89. doi: 10.1186/s40168-017-0307-1 (PMC5551000; doi:10.1186/s40168-017-0307-1)
Supplement: Supplementary file 5 — Inferred interactions between FusoSecretome and human proteins. (XLSX 116 kb) [file 40168_2017_307_MOESM5_ESM.xlsx]

## Sheet: Sheet1
Supplementary Table 4. Inferred interactions between FusoSecretome and human proteins. For each FusoSecretome - human protein pair the interaction template(s) used for the interaction inference is reported.
UniprotKB AC (fuso)	UniprotKB ID (human)	Domain-Domain template(s)	Domain-Motif template(s)
P68997	MBTP1_HUMAN	-	CLV_PCSK_SKI1_1
P68997	NEC1_HUMAN	-	CLV_PCSK_PC1ET2_1
P68997	NEC2_HUMAN	-	CLV_PCSK_PC1ET2_1
P68997	RL23A_HUMAN	Ribosomal_L34 -- Ribosomal_L23	-
P68997	RM23_HUMAN	Ribosomal_L34 -- Ribosomal_L23	-
P68997	SUMO1_HUMAN	-	LIG_SUMO_SBM_1
Q8R5P1	ACL10_HUMAN	Exo_endo_phos -- Actin	-
Q8R5P1	ACL6A_HUMAN	Exo_endo_phos -- Actin	-
Q8R5P1	ACL6B_HUMAN	Exo_endo_phos -- Actin	-
Q8R5P1	ACL7A_HUMAN	Exo_endo_phos -- Actin	-
Q8R5P1	ACL7B_HUMAN	Exo_endo_phos -- Actin	-
Q8R5P1	ACTA_HUMAN	Exo_endo_phos -- Actin	-
Q8R5P1	ACTB_HUMAN	Exo_endo_phos -- Actin	-
Q8R5P1	ACTBL_HUMAN	Exo_endo_phos -- Actin	-
Q8R5P1	ACTC_HUMAN	Exo_endo_phos -- Actin	-
Q8R5P1	ACTG_HUMAN	Exo_endo_phos -- Actin	-
Q8R5P1	ACTH_HUMAN	Exo_endo_phos -- Actin	-
Q8R5P1	ACTL8_HUMAN	Exo_endo_phos -- Actin	-
Q8R5P1	ACTL9_HUMAN	Exo_endo_phos -- Actin	-
Q8R5P1	ACTS_HUMAN	Exo_endo_phos -- Actin	-
Q8R5P1	ACTT1_HUMAN	Exo_endo_phos -- Actin	-
Q8R5P1	ACTT2_HUMAN	Exo_endo_phos -- Actin	-
Q8R5P1	ACTT3_HUMAN	Exo_endo_phos -- Actin	-
Q8R5P1	ACTY_HUMAN	Exo_endo_phos -- Actin	-
Q8R5P1	ACTZ_HUMAN	Exo_endo_phos -- Actin	-
Q8R5P1	ANGE1_HUMAN	Exo_endo_phos -- Exo_endo_phos	-
Q8R5P1	ANGE2_HUMAN	Exo_endo_phos -- Exo_endo_phos	-
Q8R5P1	AP1M1_HUMAN	-	TRG_ENDOCYTIC_2
Q8R5P1	AP1M2_HUMAN	-	TRG_ENDOCYTIC_2
Q8R5P1	AP2M1_HUMAN	-	TRG_ENDOCYTIC_2
Q8R5P1	APEX1_HUMAN	Exo_endo_phos -- Exo_endo_phos	-
Q8R5P1	APEX2_HUMAN	Exo_endo_phos -- Exo_endo_phos	-
Q8R5P1	ARP10_HUMAN	Exo_endo_phos -- Actin	-
Q8R5P1	ARP2_HUMAN	Exo_endo_phos -- Actin	-
Q8R5P1	ARP3_HUMAN	Exo_endo_phos -- Actin	-
Q8R5P1	ARP3B_HUMAN	Exo_endo_phos -- Actin	-
Q8R5P1	ARP3C_HUMAN	Exo_endo_phos -- Actin	-
Q8R5P1	ARP5_HUMAN	Exo_endo_phos -- Actin	-
Q8R5P1	ARP6_HUMAN	Exo_endo_phos -- Actin	-
Q8R5P1	ARP8_HUMAN	Exo_endo_phos -- Actin	-
Q8R5P1	BMX_HUMAN	-	LIG_SH2_GRB2
Q8R5P1	CHIN_HUMAN	-	LIG_SH2_GRB2
Q8R5P1	CNO6L_HUMAN	Exo_endo_phos -- Exo_endo_phos	-
Q8R5P1	CNOT6_HUMAN	Exo_endo_phos -- Exo_endo_phos	-
Q8R5P1	CSK_HUMAN	-	LIG_SH2_GRB2
Q8R5P1	DNAS1_HUMAN	Exo_endo_phos -- Exo_endo_phos	-
Q8R5P1	DNSL1_HUMAN	Exo_endo_phos -- Exo_endo_phos	-
Q8R5P1	DNSL2_HUMAN	Exo_endo_phos -- Exo_endo_phos	-
Q8R5P1	DNSL3_HUMAN	Exo_endo_phos -- Exo_endo_phos	-
Q8R5P1	GRAP_HUMAN	-	LIG_SH2_GRB2
Q8R5P1	GRAP2_HUMAN	-	LIG_SH2_GRB2
Q8R5P1	GRAPL_HUMAN	-	LIG_SH2_GRB2
Q8R5P1	GRB2_HUMAN	-	LIG_SH2_GRB2
Q8R5P1	GRB7_HUMAN	-	LIG_SH2_GRB2
Q8R5P1	HSH2D_HUMAN	-	LIG_SH2_GRB2
Q8R5P1	I5P1_HUMAN	Exo_endo_phos -- Exo_endo_phos	-
Q8R5P1	I5P2_HUMAN	Exo_endo_phos -- Exo_endo_phos	-
Q8R5P1	INP5E_HUMAN	Exo_endo_phos -- Exo_endo_phos	-
Q8R5P1	INP5K_HUMAN	Exo_endo_phos -- Exo_endo_phos	-
Q8R5P1	NCK1_HUMAN	-	LIG_SH2_GRB2
Q8R5P1	NCK2_HUMAN	-	LIG_SH2_GRB2
Q8R5P1	NOCT_HUMAN	Exo_endo_phos -- Exo_endo_phos	-
Q8R5P1	NSMA_HUMAN	Exo_endo_phos -- Exo_endo_phos	-
Q8R5P1	NSMA2_HUMAN	Exo_endo_phos -- Exo_endo_phos	-
Q8R5P1	OCRL_HUMAN	Exo_endo_phos -- Exo_endo_phos	-
Q8R5P1	P85A_HUMAN	-	LIG_SH2_GRB2
Q8R5P1	PDE12_HUMAN	Exo_endo_phos -- Exo_endo_phos	-
Q8R5P1	PI5PA_HUMAN	Exo_endo_phos -- Exo_endo_phos	-
Q8R5P1	PLCG1_HUMAN	-	LIG_SH2_GRB2
Q8R5P1	POTEE_HUMAN	Exo_endo_phos -- Actin	-
Q8R5P1	POTEF_HUMAN	Exo_endo_phos -- Actin	-
Q8R5P1	POTEI_HUMAN	Exo_endo_phos -- Actin	-
Q8R5P1	POTEJ_HUMAN	Exo_endo_phos -- Actin	-
Q8R5P1	PTN11_HUMAN	-	LIG_SH2_GRB2
Q8R5P1	SH22A_HUMAN	-	LIG_SH2_GRB2
Q8R5P1	SHIP1_HUMAN	Exo_endo_phos -- Exo_endo_phos	-
Q8R5P1	SHIP2_HUMAN	Exo_endo_phos -- Exo_endo_phos	-
Q8R5P1	SRMS_HUMAN	-	LIG_SH2_GRB2
Q8R5P1	SYNJ1_HUMAN	Exo_endo_phos -- Exo_endo_phos	-
Q8R5P1	SYNJ2_HUMAN	Exo_endo_phos -- Exo_endo_phos	-
Q8R5P1	TENS1_HUMAN	-	LIG_SH2_GRB2
Q8R5P1	TYDP2_HUMAN	Exo_endo_phos -- Exo_endo_phos	-
Q8R5W8	SUMO1_HUMAN	-	LIG_SUMO_SBM_1
Q8R5X1	APTX_HUMAN	-	LIG_FHA_2
Q8R5X1	ATM_HUMAN	-	MOD_PIKK_1
Q8R5X1	ATR_HUMAN	-	MOD_PIKK_1
Q8R5X1	CSK21_HUMAN	-	MOD_CK2_1
Q8R5X1	CSK22_HUMAN	-	MOD_CK2_1
Q8R5X1	GSK3A_HUMAN	-	MOD_GSK3_1
Q8R5X1	GSK3B_HUMAN	-	MOD_GSK3_1
Q8R5X1	KI67_HUMAN	-	LIG_FHA_2
Q8R5X1	PNKP_HUMAN	-	LIG_FHA_2
Q8R5X1	PRKDC_HUMAN	-	MOD_PIKK_1
Q8R5X1	RNF8_HUMAN	-	LIG_FHA_2
Q8R5X1	XRCC1_HUMAN	-	LIG_FHA_2
Q8R5X1	XRCC4_HUMAN	-	LIG_FHA_2
Q8R5Y5	BMX_HUMAN	-	LIG_SH2_GRB2
Q8R5Y5	CHIN_HUMAN	-	LIG_SH2_GRB2
Q8R5Y5	CSK_HUMAN	-	LIG_SH2_GRB2
Q8R5Y5	GRAP_HUMAN	-	LIG_SH2_GRB2
Q8R5Y5	GRAP2_HUMAN	-	LIG_SH2_GRB2
Q8R5Y5	GRAPL_HUMAN	-	LIG_SH2_GRB2
Q8R5Y5	GRB2_HUMAN	-	LIG_SH2_GRB2
Q8R5Y5	GRB7_HUMAN	-	LIG_SH2_GRB2
Q8R5Y5	HSH2D_HUMAN	-	LIG_SH2_GRB2
Q8R5Y5	NCK1_HUMAN	-	LIG_SH2_GRB2
Q8R5Y5	NCK2_HUMAN	-	LIG_SH2_GRB2
Q8R5Y5	P85A_HUMAN	-	LIG_SH2_GRB2
Q8R5Y5	PLCG1_HUMAN	-	LIG_SH2_GRB2
Q8R5Y5	PTN11_HUMAN	-	LIG_SH2_GRB2
Q8R5Y5	SH22A_HUMAN	-	LIG_SH2_GRB2
Q8R5Y5	SRMS_HUMAN	-	LIG_SH2_GRB2
Q8R5Y5	TENS1_HUMAN	-	LIG_SH2_GRB2
Q8R5Y8	ACACA_HUMAN	Biotin_lipoyl -- Biotin_carb_C, Biotin_lipoyl -- Biotin_lipoyl, Biotin_lipoyl -- Carboxyl_trans	-
Q8R5Y8	ACACB_HUMAN	Biotin_lipoyl -- Biotin_carb_C, Biotin_lipoyl -- Biotin_lipoyl, Biotin_lipoyl -- Carboxyl_trans	-
Q8R5Y8	BPL1_HUMAN	Biotin_lipoyl -- BPL_C, Biotin_lipoyl -- BPL_LplA_LipB	-
Q8R5Y8	LIPT_HUMAN	Biotin_lipoyl -- BPL_LplA_LipB	-
Q8R5Y8	LIPT2_HUMAN	Biotin_lipoyl -- BPL_LplA_LipB	-
Q8R5Y8	MCCA_HUMAN	Biotin_lipoyl -- Biotin_carb_C, Biotin_lipoyl -- Biotin_lipoyl	-
Q8R5Y8	MCCB_HUMAN	Biotin_lipoyl -- Carboxyl_trans	-
Q8R5Y8	MK01_HUMAN	-	MOD_ProDKin_1
Q8R5Y8	MK03_HUMAN	-	MOD_ProDKin_1
Q8R5Y8	MK08_HUMAN	-	MOD_ProDKin_1
Q8R5Y8	MK09_HUMAN	-	MOD_ProDKin_1
Q8R5Y8	MK14_HUMAN	-	MOD_ProDKin_1
Q8R5Y8	ODB2_HUMAN	Biotin_lipoyl -- Biotin_lipoyl	-
Q8R5Y8	ODO2_HUMAN	Biotin_lipoyl -- Biotin_lipoyl	-
Q8R5Y8	ODP2_HUMAN	Biotin_lipoyl -- Biotin_lipoyl	-
Q8R5Y8	ODPX_HUMAN	Biotin_lipoyl -- Biotin_lipoyl	-
Q8R5Y8	PCCA_HUMAN	Biotin_lipoyl -- Biotin_carb_C, Biotin_lipoyl -- Biotin_lipoyl	-
Q8R5Y8	PCCB_HUMAN	Biotin_lipoyl -- Carboxyl_trans	-
Q8R5Y8	PIN1_HUMAN	-	LIG_WW_Pin1_4
Q8R5Y8	PYC_HUMAN	Biotin_lipoyl -- PYC_OADA, Biotin_lipoyl -- Biotin_carb_C, Biotin_lipoyl -- Biotin_lipoyl	-
Q8R5Y8	SUMO1_HUMAN	-	LIG_SUMO_SBM_1
Q8R5Y8	UBC9_HUMAN	-	MOD_SUMO
Q8R5Y9	CHK2_HUMAN	-	LIG_FHA_1
Q8R5Y9	KI67_HUMAN	-	LIG_FHA_1
Q8R5Y9	MDC1_HUMAN	-	LIG_FHA_1
Q8R5Y9	SUMO1_HUMAN	-	LIG_SUMO_SBM_1
Q8R608	AFAD_HUMAN	-	LIG_PDZ_Class_2
Q8R608	AGRIN_HUMAN	Peptidase_S8 -- Kazal_1	-
Q8R608	AMGO1_HUMAN	Peptidase_S8 -- V-set	-
Q8R608	AP1M1_HUMAN	-	TRG_ENDOCYTIC_2
Q8R608	AP1M2_HUMAN	-	TRG_ENDOCYTIC_2
Q8R608	AP2M1_HUMAN	-	TRG_ENDOCYTIC_2
Q8R608	APBA1_HUMAN	-	LIG_PDZ_Class_2
Q8R608	APTX_HUMAN	-	LIG_FHA_2
Q8R608	BT1A1_HUMAN	Peptidase_S8 -- V-set	-
Q8R608	BT2A1_HUMAN	Peptidase_S8 -- V-set	-
Q8R608	BT2A2_HUMAN	Peptidase_S8 -- V-set	-
Q8R608	BT3A1_HUMAN	Peptidase_S8 -- V-set	-
Q8R608	BT3A2_HUMAN	Peptidase_S8 -- V-set	-
Q8R608	BT3A3_HUMAN	Peptidase_S8 -- V-set	-
Q8R608	BTNL2_HUMAN	Peptidase_S8 -- V-set	-
Q8R608	BTNL3_HUMAN	Peptidase_S8 -- V-set	-
Q8R608	BTNL8_HUMAN	Peptidase_S8 -- V-set	-
Q8R608	BTNL9_HUMAN	Peptidase_S8 -- V-set	-
Q8R608	C9JI03_HUMAN	Peptidase_S8 -- V-set	-
Q8R608	CADM1_HUMAN	Peptidase_S8 -- V-set	-
Q8R608	CADM2_HUMAN	Peptidase_S8 -- V-set	-
Q8R608	CADM3_HUMAN	Peptidase_S8 -- V-set	-
Q8R608	CADM4_HUMAN	Peptidase_S8 -- V-set	-
Q8R608	CD2_HUMAN	Peptidase_S8 -- V-set	-
Q8R608	CD226_HUMAN	Peptidase_S8 -- V-set	-
Q8R608	CD276_HUMAN	Peptidase_S8 -- V-set	-
Q8R608	CD33_HUMAN	Peptidase_S8 -- V-set	-
Q8R608	CD4_HUMAN	Peptidase_S8 -- V-set	-
Q8R608	CD48_HUMAN	Peptidase_S8 -- V-set	-
Q8R608	CD7_HUMAN	Peptidase_S8 -- V-set	-
Q8R608	CD79A_HUMAN	Peptidase_S8 -- V-set	-
Q8R608	CD79B_HUMAN	Peptidase_S8 -- V-set	-
Q8R608	CD80_HUMAN	Peptidase_S8 -- V-set	-
Q8R608	CD83_HUMAN	Peptidase_S8 -- V-set	-
Q8R608	CD86_HUMAN	Peptidase_S8 -- V-set	-
Q8R608	CD8A_HUMAN	Peptidase_S8 -- V-set	-
Q8R608	CD8B_HUMAN	Peptidase_S8 -- V-set	-
Q8R608	CEA16_HUMAN	Peptidase_S8 -- V-set	-
Q8R608	CEA18_HUMAN	Peptidase_S8 -- V-set	-
Q8R608	CEA19_HUMAN	Peptidase_S8 -- V-set	-
Q8R608	CEA21_HUMAN	Peptidase_S8 -- V-set	-
Q8R608	CEAM1_HUMAN	Peptidase_S8 -- V-set	-
Q8R608	CEAM3_HUMAN	Peptidase_S8 -- V-set	-
Q8R608	CEAM4_HUMAN	Peptidase_S8 -- V-set	-
Q8R608	CEAM5_HUMAN	Peptidase_S8 -- V-set	-
Q8R608	CEAM6_HUMAN	Peptidase_S8 -- V-set	-
Q8R608	CEAM7_HUMAN	Peptidase_S8 -- V-set	-
Q8R608	CEAM8_HUMAN	Peptidase_S8 -- V-set	-
Q8R608	CELR2_HUMAN	Peptidase_S8 -- EGF	-
Q8R608	CLM1_HUMAN	Peptidase_S8 -- V-set	-
Q8R608	CLM2_HUMAN	Peptidase_S8 -- V-set	-
Q8R608	CLM4_HUMAN	Peptidase_S8 -- V-set	-
Q8R608	CLM6_HUMAN	Peptidase_S8 -- V-set	-
Q8R608	CLM7_HUMAN	Peptidase_S8 -- V-set	-
Q8R608	CLM8_HUMAN	Peptidase_S8 -- V-set	-
Q8R608	CLM9_HUMAN	Peptidase_S8 -- V-set	-
Q8R608	CLMP_HUMAN	Peptidase_S8 -- V-set	-
Q8R608	CRTAM_HUMAN	Peptidase_S8 -- V-set	-
Q8R608	CRUM1_HUMAN	Peptidase_S8 -- EGF	-
Q8R608	CRUM2_HUMAN	Peptidase_S8 -- EGF	-
Q8R608	CSK21_HUMAN	-	MOD_CK2_1
Q8R608	CSK22_HUMAN	-	MOD_CK2_1
Q8R608	CSKP_HUMAN	-	LIG_PDZ_Class_2
Q8R608	CSPG2_HUMAN	Peptidase_S8 -- EGF, Peptidase_S8 -- V-set	-
Q8R608	CTLA4_HUMAN	Peptidase_S8 -- V-set	-
Q8R608	CUBN_HUMAN	Peptidase_S8 -- EGF	-
Q8R608	CXAR_HUMAN	Peptidase_S8 -- V-set	-
Q8R608	DLK1_HUMAN	Peptidase_S8 -- EGF	-
Q8R608	DLK2_HUMAN	Peptidase_S8 -- EGF	-
Q8R608	DLL1_HUMAN	Peptidase_S8 -- EGF	-
Q8R608	DLL3_HUMAN	Peptidase_S8 -- EGF	-
Q8R608	DLL4_HUMAN	Peptidase_S8 -- EGF	-
Q8R608	DNER_HUMAN	Peptidase_S8 -- EGF	-
Q8R608	E7EPJ0_HUMAN	Peptidase_S8 -- EGF	-
Q8R608	EDEM3_HUMAN	Peptidase_S8 -- PA	-
Q8R608	EDIL3_HUMAN	Peptidase_S8 -- EGF	-
Q8R608	EM55_HUMAN	-	LIG_PDZ_Class_2
Q8R608	ERMAP_HUMAN	Peptidase_S8 -- V-set	-
Q8R608	ESAM_HUMAN	Peptidase_S8 -- V-set	-
Q8R608	EYS_HUMAN	Peptidase_S8 -- EGF	-
Q8R608	F187A_HUMAN	Peptidase_S8 -- V-set	-
Q8R608	F5GX59_HUMAN	Peptidase_S8 -- EGF	-
Q8R608	FA10_HUMAN	Peptidase_S8 -- EGF	-
Q8R608	FA12_HUMAN	Peptidase_S8 -- EGF	-
Q8R608	FBLN7_HUMAN	Peptidase_S8 -- EGF	-
Q8R608	FCAMR_HUMAN	Peptidase_S8 -- V-set	-
Q8R608	FOLH1_HUMAN	Peptidase_S8 -- PA	-
Q8R608	FPRP_HUMAN	Peptidase_S8 -- V-set	-
Q8R608	FURIN_HUMAN	Peptidase_S8 -- P_proprotein, Peptidase_S8 -- Peptidase_S8	-
Q8R608	GI24_HUMAN	Peptidase_S8 -- V-set	-
Q8R608	GOLI_HUMAN	Peptidase_S8 -- PA	-
Q8R608	GPA33_HUMAN	Peptidase_S8 -- V-set	-
Q8R608	GSK3A_HUMAN	-	MOD_GSK3_1
Q8R608	GSK3B_HUMAN	-	MOD_GSK3_1
Q8R608	HABP2_HUMAN	Peptidase_S8 -- EGF	-
Q8R608	HAVR1_HUMAN	Peptidase_S8 -- V-set	-
Q8R608	HAVR2_HUMAN	Peptidase_S8 -- V-set	-
Q8R608	HECA2_HUMAN	Peptidase_S8 -- V-set	-
Q8R608	HECAM_HUMAN	Peptidase_S8 -- V-set	-
Q8R608	HGFA_HUMAN	Peptidase_S8 -- EGF	-
Q8R608	HHLA2_HUMAN	Peptidase_S8 -- V-set	-
Q8R608	HPLN1_HUMAN	Peptidase_S8 -- V-set	-
Q8R608	HPLN2_HUMAN	Peptidase_S8 -- V-set	-
Q8R608	HPLN3_HUMAN	Peptidase_S8 -- V-set	-
Q8R608	HPLN4_HUMAN	Peptidase_S8 -- V-set	-
Q8R608	IBPL1_HUMAN	Peptidase_S8 -- Kazal_1	-
Q8R608	ICOSL_HUMAN	Peptidase_S8 -- V-set	-
Q8R608	IGLO5_HUMAN	Peptidase_S8 -- V-set	-
Q8R608	IGS11_HUMAN	Peptidase_S8 -- V-set	-
Q8R608	IGS21_HUMAN	Peptidase_S8 -- V-set	-
Q8R608	IGSF2_HUMAN	Peptidase_S8 -- V-set	-
Q8R608	IGSF3_HUMAN	Peptidase_S8 -- V-set	-
Q8R608	IGSF6_HUMAN	Peptidase_S8 -- V-set	-
Q8R608	IGSF8_HUMAN	Peptidase_S8 -- V-set	-
Q8R608	ISK1_HUMAN	Peptidase_S8 -- Kazal_1	-
Q8R608	ISK13_HUMAN	Peptidase_S8 -- Kazal_1	-
Q8R608	ISK14_HUMAN	Peptidase_S8 -- Kazal_1	-
Q8R608	ISK2_HUMAN	Peptidase_S8 -- Kazal_1	-
Q8R608	ISK4_HUMAN	Peptidase_S8 -- Kazal_1	-
Q8R608	ISK5_HUMAN	Peptidase_S8 -- Kazal_1	-
Q8R608	ISK6_HUMAN	Peptidase_S8 -- Kazal_1	-
Q8R608	ISK7_HUMAN	Peptidase_S8 -- Kazal_1	-
Q8R608	ISK8_HUMAN	Peptidase_S8 -- Kazal_1	-
Q8R608	ISK9_HUMAN	Peptidase_S8 -- Kazal_1	-
Q8R608	JAG1_HUMAN	Peptidase_S8 -- EGF	-
Q8R608	JAG2_HUMAN	Peptidase_S8 -- EGF	-
Q8R608	JAM1_HUMAN	Peptidase_S8 -- V-set	-
Q8R608	JAM2_HUMAN	Peptidase_S8 -- V-set	-
Q8R608	JAM3_HUMAN	Peptidase_S8 -- V-set	-
Q8R608	JAML1_HUMAN	Peptidase_S8 -- V-set	-
Q8R608	KAZD1_HUMAN	Peptidase_S8 -- Kazal_1	-
Q8R608	KC1G1_HUMAN	-	MOD_CK1_1
Q8R608	KI67_HUMAN	-	LIG_FHA_2
Q8R608	KPCA_HUMAN	-	MOD_PKA_2
Q8R608	KPCG_HUMAN	-	MOD_PKA_2
Q8R608	KS6A4_HUMAN	-	MOD_PKA_2
Q8R608	KV401_HUMAN	Peptidase_S8 -- V-set	-
Q8R608	LAP2_HUMAN	-	LIG_PDZ_Class_2
Q8R608	LY66F_HUMAN	Peptidase_S8 -- V-set	-
Q8R608	LYAM2_HUMAN	Peptidase_S8 -- EGF	-
Q8R608	MBTP1_HUMAN	Peptidase_S8 -- Peptidase_S8	CLV_PCSK_SKI1_1
Q8R608	MEP1A_HUMAN	Peptidase_S8 -- EGF	-
Q8R608	MFGM_HUMAN	Peptidase_S8 -- EGF	-
Q8R608	MMRN1_HUMAN	Peptidase_S8 -- EGF	-
Q8R608	MOG_HUMAN	Peptidase_S8 -- V-set	-
Q8R608	MPZL1_HUMAN	Peptidase_S8 -- V-set	-
Q8R608	MPZL2_HUMAN	Peptidase_S8 -- V-set	-
Q8R608	MPZL3_HUMAN	Peptidase_S8 -- V-set	-
Q8R608	MUC18_HUMAN	Peptidase_S8 -- V-set	-
Q8R608	MXRA8_HUMAN	Peptidase_S8 -- V-set	-
Q8R608	MYP0_HUMAN	Peptidase_S8 -- V-set	-
Q8R608	NALD2_HUMAN	Peptidase_S8 -- PA	-
Q8R608	NALDL_HUMAN	Peptidase_S8 -- PA	-
Q8R608	NCAN_HUMAN	Peptidase_S8 -- V-set	-
Q8R608	NCTR2_HUMAN	Peptidase_S8 -- V-set	-
Q8R608	NCTR3_HUMAN	Peptidase_S8 -- V-set	-
Q8R608	NEC1_HUMAN	Peptidase_S8 -- P_proprotein, Peptidase_S8 -- Peptidase_S8	-
Q8R608	NEC2_HUMAN	Peptidase_S8 -- P_proprotein, Peptidase_S8 -- Peptidase_S8	-
Q8R608	NOTC1_HUMAN	Peptidase_S8 -- EGF	-
Q8R608	NOTC2_HUMAN	Peptidase_S8 -- EGF	-
Q8R608	NOTC3_HUMAN	Peptidase_S8 -- EGF	-
Q8R608	NOTC4_HUMAN	Peptidase_S8 -- EGF	-
Q8R608	NPHN_HUMAN	Peptidase_S8 -- V-set	-
Q8R608	NT2NL_HUMAN	Peptidase_S8 -- EGF	-
Q8R608	O95653_HUMAN	Peptidase_S8 -- V-set	-
Q8R608	PADC1_HUMAN	Peptidase_S8 -- PA	-
Q8R608	PAMR1_HUMAN	Peptidase_S8 -- EGF	-
Q8R608	PCSK4_HUMAN	Peptidase_S8 -- P_proprotein, Peptidase_S8 -- Peptidase_S8	-
Q8R608	PCSK5_HUMAN	Peptidase_S8 -- P_proprotein, Peptidase_S8 -- Peptidase_S8	-
Q8R608	PCSK6_HUMAN	Peptidase_S8 -- P_proprotein, Peptidase_S8 -- Peptidase_S8	-
Q8R608	PCSK7_HUMAN	Peptidase_S8 -- P_proprotein, Peptidase_S8 -- Peptidase_S8	-
Q8R608	PCSK9_HUMAN	Peptidase_S8 -- Inhibitor_I9, Peptidase_S8 -- Peptidase_S8	-
Q8R608	PD1L1_HUMAN	Peptidase_S8 -- V-set	-
Q8R608	PDCD1_HUMAN	Peptidase_S8 -- V-set	-
Q8R608	PGBM_HUMAN	Peptidase_S8 -- EGF	-
Q8R608	PGCA_HUMAN	Peptidase_S8 -- V-set	-
Q8R608	PGCB_HUMAN	Peptidase_S8 -- EGF, Peptidase_S8 -- V-set	-
Q8R608	PICK1_HUMAN	-	LIG_PDZ_Class_2
Q8R608	PIGR_HUMAN	Peptidase_S8 -- V-set	-
Q8R608	PILRA_HUMAN	Peptidase_S8 -- V-set	-
Q8R608	PILRB_HUMAN	Peptidase_S8 -- V-set	-
Q8R608	PNKP_HUMAN	-	LIG_FHA_2
Q8R608	PSG1_HUMAN	Peptidase_S8 -- V-set	-
Q8R608	PSG11_HUMAN	Peptidase_S8 -- V-set	-
Q8R608	PSG2_HUMAN	Peptidase_S8 -- V-set	-
Q8R608	PSG3_HUMAN	Peptidase_S8 -- V-set	-
Q8R608	PSG4_HUMAN	Peptidase_S8 -- V-set	-
Q8R608	PSG5_HUMAN	Peptidase_S8 -- V-set	-
Q8R608	PSG6_HUMAN	Peptidase_S8 -- V-set	-
Q8R608	PSG8_HUMAN	Peptidase_S8 -- V-set	-
Q8R608	PSG9_HUMAN	Peptidase_S8 -- V-set	-
Q8R608	PVR_HUMAN	Peptidase_S8 -- V-set	-
Q8R608	PVRL1_HUMAN	Peptidase_S8 -- V-set	-
Q8R608	PVRL2_HUMAN	Peptidase_S8 -- V-set	-
Q8R608	PVRL3_HUMAN	Peptidase_S8 -- V-set	-
Q8R608	PVRL4_HUMAN	Peptidase_S8 -- V-set	-
Q8R608	Q9NZJ1_HUMAN	Peptidase_S8 -- V-set	-
Q8R608	RN128_HUMAN	Peptidase_S8 -- PA	-
Q8R608	RN133_HUMAN	Peptidase_S8 -- PA	-
Q8R608	RN148_HUMAN	Peptidase_S8 -- PA	-
Q8R608	RN149_HUMAN	Peptidase_S8 -- PA	-
Q8R608	RN150_HUMAN	Peptidase_S8 -- PA	-
Q8R608	RN167_HUMAN	Peptidase_S8 -- PA	-
Q8R608	RNF13_HUMAN	Peptidase_S8 -- PA	-
Q8R608	RNF8_HUMAN	-	LIG_FHA_2
Q8R608	SCN2B_HUMAN	Peptidase_S8 -- V-set	-
Q8R608	SCN3B_HUMAN	Peptidase_S8 -- V-set	-
Q8R608	SCN4B_HUMAN	Peptidase_S8 -- V-set	-
Q8R608	SDCB1_HUMAN	-	LIG_PDZ_Class_2
Q8R608	SHPS1_HUMAN	Peptidase_S8 -- V-set	-
Q8R608	SIG10_HUMAN	Peptidase_S8 -- V-set	-
Q8R608	SIG11_HUMAN	Peptidase_S8 -- V-set	-
Q8R608	SIG12_HUMAN	Peptidase_S8 -- V-set	-
Q8R608	SIG14_HUMAN	Peptidase_S8 -- V-set	-
Q8R608	SIG15_HUMAN	Peptidase_S8 -- V-set	-
Q8R608	SIG16_HUMAN	Peptidase_S8 -- V-set	-
Q8R608	SIGL5_HUMAN	Peptidase_S8 -- V-set	-
Q8R608	SIGL6_HUMAN	Peptidase_S8 -- V-set	-
Q8R608	SIGL7_HUMAN	Peptidase_S8 -- V-set	-
Q8R608	SIGL8_HUMAN	Peptidase_S8 -- V-set	-
Q8R608	SIGL9_HUMAN	Peptidase_S8 -- V-set	-
Q8R608	SIRB1_HUMAN	Peptidase_S8 -- V-set	-
Q8R608	SIRB2_HUMAN	Peptidase_S8 -- V-set	-
Q8R608	SIRBL_HUMAN	Peptidase_S8 -- V-set	-
Q8R608	SIRPD_HUMAN	Peptidase_S8 -- V-set	-
Q8R608	SIRPG_HUMAN	Peptidase_S8 -- V-set	-
Q8R608	SLAF6_HUMAN	Peptidase_S8 -- V-set	-
Q8R608	SLAF7_HUMAN	Peptidase_S8 -- V-set	-
Q8R608	SLIT1_HUMAN	Peptidase_S8 -- EGF	-
Q8R608	SLIT2_HUMAN	Peptidase_S8 -- EGF	-
Q8R608	SLIT3_HUMAN	Peptidase_S8 -- EGF	-
Q8R608	SN_HUMAN	Peptidase_S8 -- V-set	-
Q8R608	SNED1_HUMAN	Peptidase_S8 -- EGF	-
Q8R608	SPP2A_HUMAN	Peptidase_S8 -- PA	-
Q8R608	SPP2B_HUMAN	Peptidase_S8 -- PA	-
Q8R608	SPP2C_HUMAN	Peptidase_S8 -- PA	-
Q8R608	SPRC_HUMAN	Peptidase_S8 -- Kazal_1	-
Q8R608	SPRL1_HUMAN	Peptidase_S8 -- Kazal_1	-
Q8R608	STA5A_HUMAN	-	LIG_SH2_STAT5
Q8R608	STA5B_HUMAN	-	LIG_SH2_STAT5
Q8R608	SUMO1_HUMAN	-	LIG_SUMO_SBM_1
Q8R608	SVEP1_HUMAN	Peptidase_S8 -- EGF	-
Q8R608	TFR1_HUMAN	Peptidase_S8 -- PA	-
Q8R608	TFR2_HUMAN	Peptidase_S8 -- PA	-
Q8R608	TIGIT_HUMAN	Peptidase_S8 -- V-set	-
Q8R608	TIMD4_HUMAN	Peptidase_S8 -- V-set	-
Q8R608	TPA_HUMAN	Peptidase_S8 -- EGF	-
Q8R608	TPP1_HUMAN	Peptidase_S8 -- Pro-kuma_activ, Peptidase_S8 -- Peptidase_S8	-
Q8R608	TPP2_HUMAN	Peptidase_S8 -- TPPII, Peptidase_S8 -- Peptidase_S8	-
Q8R608	TPSNR_HUMAN	Peptidase_S8 -- V-set	-
Q8R608	TREM1_HUMAN	Peptidase_S8 -- V-set	-
Q8R608	TREM2_HUMAN	Peptidase_S8 -- V-set	-
Q8R608	TRML2_HUMAN	Peptidase_S8 -- V-set	-
Q8R608	TRML4_HUMAN	Peptidase_S8 -- V-set	-
Q8R608	TUTLB_HUMAN	Peptidase_S8 -- V-set	-
Q8R608	TVA2_HUMAN	Peptidase_S8 -- V-set	-
Q8R608	TVB1_HUMAN	Peptidase_S8 -- V-set	-
Q8R608	TVB2_HUMAN	Peptidase_S8 -- V-set	-
Q8R608	TVC_HUMAN	Peptidase_S8 -- V-set	-
Q8R608	UFO_HUMAN	Peptidase_S8 -- V-set	-
Q8R608	VGFR2_HUMAN	Peptidase_S8 -- V-set	-
Q8R608	VPRE3_HUMAN	Peptidase_S8 -- V-set	-
Q8R608	VPREB_HUMAN	Peptidase_S8 -- V-set	-
Q8R608	VSI10_HUMAN	Peptidase_S8 -- V-set	-
Q8R608	VSIG1_HUMAN	Peptidase_S8 -- V-set	-
Q8R608	VSIG2_HUMAN	Peptidase_S8 -- V-set	-
Q8R608	VSIG4_HUMAN	Peptidase_S8 -- V-set	-
Q8R608	VSIG8_HUMAN	Peptidase_S8 -- V-set	-
Q8R608	VSTM4_HUMAN	Peptidase_S8 -- V-set	-
Q8R608	VTCN1_HUMAN	Peptidase_S8 -- V-set	-
Q8R608	VTM2A_HUMAN	Peptidase_S8 -- V-set	-
Q8R608	VTM2B_HUMAN	Peptidase_S8 -- V-set	-
Q8R608	VTM2L_HUMAN	Peptidase_S8 -- V-set	-
Q8R608	VWA2_HUMAN	Peptidase_S8 -- EGF	-
Q8R608	XRCC1_HUMAN	-	LIG_FHA_2
Q8R608	XRCC4_HUMAN	-	LIG_FHA_2
Q8R608	ZNRF4_HUMAN	Peptidase_S8 -- PA	-
Q8R609	ABL1_HUMAN	-	LIG_SH3_3
Q8R609	AP1M1_HUMAN	-	TRG_ENDOCYTIC_2
Q8R609	AP1M2_HUMAN	-	TRG_ENDOCYTIC_2
Q8R609	AP2M1_HUMAN	-	TRG_ENDOCYTIC_2
Q8R609	ARHG7_HUMAN	-	LIG_SH3_3
Q8R609	ATM_HUMAN	-	MOD_PIKK_1
Q8R609	ATR_HUMAN	-	MOD_PIKK_1
Q8R609	BAIP2_HUMAN	-	LIG_SH3_3
Q8R609	BIN1_HUMAN	-	LIG_SH3_3
Q8R609	BMX_HUMAN	-	LIG_SH2_GRB2
Q8R609	CCNA1_HUMAN	-	LIG_CYCLIN_1
Q8R609	CCNA2_HUMAN	-	LIG_CYCLIN_1
Q8R609	CCNB1_HUMAN	-	LIG_CYCLIN_1
Q8R609	CCND1_HUMAN	-	LIG_CYCLIN_1
Q8R609	CCNE1_HUMAN	-	LIG_CYCLIN_1
Q8R609	CHIN_HUMAN	-	LIG_SH2_GRB2
Q8R609	CSK_HUMAN	-	LIG_SH2_GRB2
Q8R609	CSK21_HUMAN	-	MOD_CK2_1
Q8R609	CSK22_HUMAN	-	MOD_CK2_1
Q8R609	FYN_HUMAN	-	LIG_SH3_3
Q8R609	GRAP_HUMAN	-	LIG_SH2_GRB2
Q8R609	GRAP2_HUMAN	-	LIG_SH2_GRB2
Q8R609	GRAPL_HUMAN	-	LIG_SH2_GRB2
Q8R609	GRB2_HUMAN	-	LIG_SH2_GRB2, LIG_SH3_3
Q8R609	GRB7_HUMAN	-	LIG_SH2_GRB2
Q8R609	GSK3A_HUMAN	-	MOD_GSK3_1
Q8R609	GSK3B_HUMAN	-	MOD_GSK3_1
Q8R609	HACL1_HUMAN	TPP_enzyme_C -- TPP_enzyme_M, TPP_enzyme_C -- TPP_enzyme_N, TPP_enzyme_C -- TPP_enzyme_C	-
Q8R609	HCK_HUMAN	-	LIG_SH3_3
Q8R609	HSH2D_HUMAN	-	LIG_SH2_GRB2
Q8R609	ILVBL_HUMAN	TPP_enzyme_C -- TPP_enzyme_M, TPP_enzyme_C -- TPP_enzyme_N, TPP_enzyme_C -- TPP_enzyme_C	-
Q8R609	KC1G1_HUMAN	-	MOD_CK1_1
Q8R609	LYN_HUMAN	-	LIG_SH3_3
Q8R609	MK01_HUMAN	-	MOD_ProDKin_1
Q8R609	MK03_HUMAN	-	MOD_ProDKin_1
Q8R609	MK08_HUMAN	-	MOD_ProDKin_1
Q8R609	MK09_HUMAN	-	MOD_ProDKin_1
Q8R609	MK14_HUMAN	-	MOD_ProDKin_1
Q8R609	NCF1_HUMAN	-	LIG_SH3_3
Q8R609	NCF4_HUMAN	-	LIG_SH3_3
Q8R609	NCK1_HUMAN	-	LIG_SH2_GRB2
Q8R609	NCK2_HUMAN	-	LIG_SH2_GRB2
Q8R609	P85A_HUMAN	-	LIG_SH2_GRB2
Q8R609	PIN1_HUMAN	-	LIG_WW_Pin1_4
Q8R609	PLCG1_HUMAN	-	LIG_SH2_GRB2
Q8R609	PRKDC_HUMAN	-	MOD_PIKK_1
Q8R609	PTN11_HUMAN	-	LIG_SH2_GRB2
Q8R609	SH22A_HUMAN	-	LIG_SH2_GRB2
Q8R609	SH3K1_HUMAN	-	LIG_SH3_3
Q8R609	SHAN3_HUMAN	-	LIG_SH3_3
Q8R609	SNX9_HUMAN	-	LIG_SH3_3
Q8R609	SRC8_HUMAN	-	LIG_SH3_3
Q8R609	SRGP1_HUMAN	-	LIG_SH3_3
Q8R609	SRGP2_HUMAN	-	LIG_SH3_3
Q8R609	SRMS_HUMAN	-	LIG_SH2_GRB2
Q8R609	STA5A_HUMAN	-	LIG_SH2_STAT5
Q8R609	STA5B_HUMAN	-	LIG_SH2_STAT5
Q8R609	SUMO1_HUMAN	-	LIG_SUMO_SBM_1
Q8R609	TENS1_HUMAN	-	LIG_SH2_GRB2
Q8R643	ABL1_HUMAN	-	LIG_SH3_3
Q8R643	AP1M1_HUMAN	-	TRG_ENDOCYTIC_2
Q8R643	AP1M2_HUMAN	-	TRG_ENDOCYTIC_2
Q8R643	AP2M1_HUMAN	-	TRG_ENDOCYTIC_2
Q8R643	ARHG7_HUMAN	-	LIG_SH3_3
Q8R643	BAIP2_HUMAN	-	LIG_SH3_3
Q8R643	BIN1_HUMAN	-	LIG_SH3_3
Q8R643	BMX_HUMAN	-	LIG_SH2_GRB2
Q8R643	BRCA1_HUMAN	-	LIG_BRCT_BRCA1_1
Q8R643	CHIN_HUMAN	-	LIG_SH2_GRB2
Q8R643	CSK_HUMAN	-	LIG_SH2_GRB2
Q8R643	CSK21_HUMAN	-	MOD_CK2_1
Q8R643	CSK22_HUMAN	-	MOD_CK2_1
Q8R643	FYN_HUMAN	-	LIG_SH3_3
Q8R643	GRAP_HUMAN	-	LIG_SH2_GRB2
Q8R643	GRAP2_HUMAN	-	LIG_SH2_GRB2
Q8R643	GRAPL_HUMAN	-	LIG_SH2_GRB2
Q8R643	GRB2_HUMAN	-	LIG_SH2_GRB2, LIG_SH3_3
Q8R643	GRB7_HUMAN	-	LIG_SH2_GRB2
Q8R643	GSK3A_HUMAN	-	MOD_GSK3_1
Q8R643	GSK3B_HUMAN	-	MOD_GSK3_1
Q8R643	HACL1_HUMAN	TPP_enzyme_C -- TPP_enzyme_M, TPP_enzyme_C -- TPP_enzyme_N, TPP_enzyme_C -- TPP_enzyme_C	-
Q8R643	HCK_HUMAN	-	LIG_SH3_3
Q8R643	HSH2D_HUMAN	-	LIG_SH2_GRB2
Q8R643	ILVBL_HUMAN	TPP_enzyme_C -- TPP_enzyme_M, TPP_enzyme_C -- TPP_enzyme_N, TPP_enzyme_C -- TPP_enzyme_C	-
Q8R643	KC1G1_HUMAN	-	MOD_CK1_1
Q8R643	LYN_HUMAN	-	LIG_SH3_3
Q8R643	MK01_HUMAN	-	MOD_ProDKin_1
Q8R643	MK03_HUMAN	-	MOD_ProDKin_1
Q8R643	MK08_HUMAN	-	MOD_ProDKin_1
Q8R643	MK09_HUMAN	-	MOD_ProDKin_1
Q8R643	MK14_HUMAN	-	MOD_ProDKin_1
Q8R643	NCF1_HUMAN	-	LIG_SH3_3
Q8R643	NCF4_HUMAN	-	LIG_SH3_3
Q8R643	NCK1_HUMAN	-	LIG_SH2_GRB2
Q8R643	NCK2_HUMAN	-	LIG_SH2_GRB2
Q8R643	P85A_HUMAN	-	LIG_SH2_GRB2
Q8R643	PIN1_HUMAN	-	LIG_WW_Pin1_4
Q8R643	PLCG1_HUMAN	-	LIG_SH2_GRB2
Q8R643	PTN11_HUMAN	-	LIG_SH2_GRB2
Q8R643	SH22A_HUMAN	-	LIG_SH2_GRB2
Q8R643	SH3K1_HUMAN	-	LIG_SH3_3
Q8R643	SHAN3_HUMAN	-	LIG_SH3_3
Q8R643	SNX9_HUMAN	-	LIG_SH3_3
Q8R643	SRC8_HUMAN	-	LIG_SH3_3
Q8R643	SRGP1_HUMAN	-	LIG_SH3_3
Q8R643	SRGP2_HUMAN	-	LIG_SH3_3
Q8R643	SRMS_HUMAN	-	LIG_SH2_GRB2
Q8R643	STA5A_HUMAN	-	LIG_SH2_STAT5
Q8R643	STA5B_HUMAN	-	LIG_SH2_STAT5
Q8R643	SUMO1_HUMAN	-	LIG_SUMO_SBM_1
Q8R643	TENS1_HUMAN	-	LIG_SH2_GRB2
Q8R6D6	AGRIN_HUMAN	Peptidase_S8 -- Kazal_1	-
Q8R6D6	AMGO1_HUMAN	Peptidase_S8 -- V-set	-
Q8R6D6	APTX_HUMAN	-	LIG_FHA_2
Q8R6D6	BT1A1_HUMAN	Peptidase_S8 -- V-set	-
Q8R6D6	BT2A1_HUMAN	Peptidase_S8 -- V-set	-
Q8R6D6	BT2A2_HUMAN	Peptidase_S8 -- V-set	-
Q8R6D6	BT3A1_HUMAN	Peptidase_S8 -- V-set	-
Q8R6D6	BT3A2_HUMAN	Peptidase_S8 -- V-set	-
Q8R6D6	BT3A3_HUMAN	Peptidase_S8 -- V-set	-
Q8R6D6	BTNL2_HUMAN	Peptidase_S8 -- V-set	-
Q8R6D6	BTNL3_HUMAN	Peptidase_S8 -- V-set	-
Q8R6D6	BTNL8_HUMAN	Peptidase_S8 -- V-set	-
Q8R6D6	BTNL9_HUMAN	Peptidase_S8 -- V-set	-
Q8R6D6	C9JI03_HUMAN	Peptidase_S8 -- V-set	-
Q8R6D6	CADM1_HUMAN	Peptidase_S8 -- V-set	-
Q8R6D6	CADM2_HUMAN	Peptidase_S8 -- V-set	-
Q8R6D6	CADM3_HUMAN	Peptidase_S8 -- V-set	-
Q8R6D6	CADM4_HUMAN	Peptidase_S8 -- V-set	-
Q8R6D6	CD2_HUMAN	Peptidase_S8 -- V-set	-
Q8R6D6	CD226_HUMAN	Peptidase_S8 -- V-set	-
Q8R6D6	CD276_HUMAN	Peptidase_S8 -- V-set	-
Q8R6D6	CD33_HUMAN	Peptidase_S8 -- V-set	-
Q8R6D6	CD4_HUMAN	Peptidase_S8 -- V-set	-
Q8R6D6	CD48_HUMAN	Peptidase_S8 -- V-set	-
Q8R6D6	CD7_HUMAN	Peptidase_S8 -- V-set	-
Q8R6D6	CD79A_HUMAN	Peptidase_S8 -- V-set	-
Q8R6D6	CD79B_HUMAN	Peptidase_S8 -- V-set	-
Q8R6D6	CD80_HUMAN	Peptidase_S8 -- V-set	-
Q8R6D6	CD83_HUMAN	Peptidase_S8 -- V-set	-
Q8R6D6	CD86_HUMAN	Peptidase_S8 -- V-set	-
Q8R6D6	CD8A_HUMAN	Peptidase_S8 -- V-set	-
Q8R6D6	CD8B_HUMAN	Peptidase_S8 -- V-set	-
Q8R6D6	CEA16_HUMAN	Peptidase_S8 -- V-set	-
Q8R6D6	CEA18_HUMAN	Peptidase_S8 -- V-set	-
Q8R6D6	CEA19_HUMAN	Peptidase_S8 -- V-set	-
Q8R6D6	CEA21_HUMAN	Peptidase_S8 -- V-set	-
Q8R6D6	CEAM1_HUMAN	Peptidase_S8 -- V-set	-
Q8R6D6	CEAM3_HUMAN	Peptidase_S8 -- V-set	-
Q8R6D6	CEAM4_HUMAN	Peptidase_S8 -- V-set	-
Q8R6D6	CEAM5_HUMAN	Peptidase_S8 -- V-set	-
Q8R6D6	CEAM6_HUMAN	Peptidase_S8 -- V-set	-
Q8R6D6	CEAM7_HUMAN	Peptidase_S8 -- V-set	-
Q8R6D6	CEAM8_HUMAN	Peptidase_S8 -- V-set	-
Q8R6D6	CELR2_HUMAN	Peptidase_S8 -- EGF	-
Q8R6D6	CLM1_HUMAN	Peptidase_S8 -- V-set	-
Q8R6D6	CLM2_HUMAN	Peptidase_S8 -- V-set	-
Q8R6D6	CLM4_HUMAN	Peptidase_S8 -- V-set	-
Q8R6D6	CLM6_HUMAN	Peptidase_S8 -- V-set	-
Q8R6D6	CLM7_HUMAN	Peptidase_S8 -- V-set	-
Q8R6D6	CLM8_HUMAN	Peptidase_S8 -- V-set	-
Q8R6D6	CLM9_HUMAN	Peptidase_S8 -- V-set	-
Q8R6D6	CLMP_HUMAN	Peptidase_S8 -- V-set	-
Q8R6D6	CRTAM_HUMAN	Peptidase_S8 -- V-set	-
Q8R6D6	CRUM1_HUMAN	Peptidase_S8 -- EGF	-
Q8R6D6	CRUM2_HUMAN	Peptidase_S8 -- EGF	-
Q8R6D6	CSK21_HUMAN	-	MOD_CK2_1
Q8R6D6	CSK22_HUMAN	-	MOD_CK2_1
Q8R6D6	CSPG2_HUMAN	Peptidase_S8 -- EGF, Peptidase_S8 -- V-set	-
Q8R6D6	CTLA4_HUMAN	Peptidase_S8 -- V-set	-
Q8R6D6	CUBN_HUMAN	Peptidase_S8 -- EGF	-
Q8R6D6	CXAR_HUMAN	Peptidase_S8 -- V-set	-
Q8R6D6	DLK1_HUMAN	Peptidase_S8 -- EGF	-
Q8R6D6	DLK2_HUMAN	Peptidase_S8 -- EGF	-
Q8R6D6	DLL1_HUMAN	Peptidase_S8 -- EGF	-
Q8R6D6	DLL3_HUMAN	Peptidase_S8 -- EGF	-
Q8R6D6	DLL4_HUMAN	Peptidase_S8 -- EGF	-
Q8R6D6	DNER_HUMAN	Peptidase_S8 -- EGF	-
Q8R6D6	E7EPJ0_HUMAN	Peptidase_S8 -- EGF	-
Q8R6D6	EDEM3_HUMAN	Peptidase_S8 -- PA	-
Q8R6D6	EDIL3_HUMAN	Peptidase_S8 -- EGF	-
Q8R6D6	ERMAP_HUMAN	Peptidase_S8 -- V-set	-
Q8R6D6	ESAM_HUMAN	Peptidase_S8 -- V-set	-
Q8R6D6	EYS_HUMAN	Peptidase_S8 -- EGF	-
Q8R6D6	F187A_HUMAN	Peptidase_S8 -- V-set	-
Q8R6D6	F5GX59_HUMAN	Peptidase_S8 -- EGF	-
Q8R6D6	FA10_HUMAN	Peptidase_S8 -- EGF	-
Q8R6D6	FA12_HUMAN	Peptidase_S8 -- EGF	-
Q8R6D6	FBLN7_HUMAN	Peptidase_S8 -- EGF	-
Q8R6D6	FCAMR_HUMAN	Peptidase_S8 -- V-set	-
Q8R6D6	FOLH1_HUMAN	Peptidase_S8 -- PA	-
Q8R6D6	FPRP_HUMAN	Peptidase_S8 -- V-set	-
Q8R6D6	FURIN_HUMAN	Peptidase_S8 -- P_proprotein, Peptidase_S8 -- Peptidase_S8	-
Q8R6D6	GI24_HUMAN	Peptidase_S8 -- V-set	-
Q8R6D6	GOLI_HUMAN	Peptidase_S8 -- PA	-
Q8R6D6	GPA33_HUMAN	Peptidase_S8 -- V-set	-
Q8R6D6	GSK3A_HUMAN	-	MOD_GSK3_1
Q8R6D6	GSK3B_HUMAN	-	MOD_GSK3_1
Q8R6D6	HABP2_HUMAN	Peptidase_S8 -- EGF	-
Q8R6D6	HAVR1_HUMAN	Peptidase_S8 -- V-set	-
Q8R6D6	HAVR2_HUMAN	Peptidase_S8 -- V-set	-
Q8R6D6	HECA2_HUMAN	Peptidase_S8 -- V-set	-
Q8R6D6	HECAM_HUMAN	Peptidase_S8 -- V-set	-
Q8R6D6	HGFA_HUMAN	Peptidase_S8 -- EGF	-
Q8R6D6	HHLA2_HUMAN	Peptidase_S8 -- V-set	-
Q8R6D6	HPLN1_HUMAN	Peptidase_S8 -- V-set	-
Q8R6D6	HPLN2_HUMAN	Peptidase_S8 -- V-set	-
Q8R6D6	HPLN3_HUMAN	Peptidase_S8 -- V-set	-
Q8R6D6	HPLN4_HUMAN	Peptidase_S8 -- V-set	-
Q8R6D6	IBPL1_HUMAN	Peptidase_S8 -- Kazal_1	-
Q8R6D6	ICOSL_HUMAN	Peptidase_S8 -- V-set	-
Q8R6D6	IGLO5_HUMAN	Peptidase_S8 -- V-set	-
Q8R6D6	IGS11_HUMAN	Peptidase_S8 -- V-set	-
Q8R6D6	IGS21_HUMAN	Peptidase_S8 -- V-set	-
Q8R6D6	IGSF2_HUMAN	Peptidase_S8 -- V-set	-
Q8R6D6	IGSF3_HUMAN	Peptidase_S8 -- V-set	-
Q8R6D6	IGSF6_HUMAN	Peptidase_S8 -- V-set	-
Q8R6D6	IGSF8_HUMAN	Peptidase_S8 -- V-set	-
Q8R6D6	ISK1_HUMAN	Peptidase_S8 -- Kazal_1	-
Q8R6D6	ISK13_HUMAN	Peptidase_S8 -- Kazal_1	-
Q8R6D6	ISK14_HUMAN	Peptidase_S8 -- Kazal_1	-
Q8R6D6	ISK2_HUMAN	Peptidase_S8 -- Kazal_1	-
Q8R6D6	ISK4_HUMAN	Peptidase_S8 -- Kazal_1	-
Q8R6D6	ISK5_HUMAN	Peptidase_S8 -- Kazal_1	-
Q8R6D6	ISK6_HUMAN	Peptidase_S8 -- Kazal_1	-
Q8R6D6	ISK7_HUMAN	Peptidase_S8 -- Kazal_1	-
Q8R6D6	ISK8_HUMAN	Peptidase_S8 -- Kazal_1	-
Q8R6D6	ISK9_HUMAN	Peptidase_S8 -- Kazal_1	-
Q8R6D6	JAG1_HUMAN	Peptidase_S8 -- EGF	-
Q8R6D6	JAG2_HUMAN	Peptidase_S8 -- EGF	-
Q8R6D6	JAM1_HUMAN	Peptidase_S8 -- V-set	-
Q8R6D6	JAM2_HUMAN	Peptidase_S8 -- V-set	-
Q8R6D6	JAM3_HUMAN	Peptidase_S8 -- V-set	-
Q8R6D6	JAML1_HUMAN	Peptidase_S8 -- V-set	-
Q8R6D6	KAZD1_HUMAN	Peptidase_S8 -- Kazal_1	-
Q8R6D6	KC1G1_HUMAN	-	MOD_CK1_1
Q8R6D6	KI67_HUMAN	-	LIG_FHA_2
Q8R6D6	KPCA_HUMAN	-	MOD_PKA_2
Q8R6D6	KPCG_HUMAN	-	MOD_PKA_2
Q8R6D6	KS6A4_HUMAN	-	MOD_PKA_2
Q8R6D6	KV401_HUMAN	Peptidase_S8 -- V-set	-
Q8R6D6	LY66F_HUMAN	Peptidase_S8 -- V-set	-
Q8R6D6	LYAM2_HUMAN	Peptidase_S8 -- EGF	-
Q8R6D6	MBTP1_HUMAN	Peptidase_S8 -- Peptidase_S8	-
Q8R6D6	MEP1A_HUMAN	Peptidase_S8 -- EGF	-
Q8R6D6	MFGM_HUMAN	Peptidase_S8 -- EGF	-
Q8R6D6	MMRN1_HUMAN	Peptidase_S8 -- EGF	-
Q8R6D6	MOG_HUMAN	Peptidase_S8 -- V-set	-
Q8R6D6	MPZL1_HUMAN	Peptidase_S8 -- V-set	-
Q8R6D6	MPZL2_HUMAN	Peptidase_S8 -- V-set	-
Q8R6D6	MPZL3_HUMAN	Peptidase_S8 -- V-set	-
Q8R6D6	MUC18_HUMAN	Peptidase_S8 -- V-set	-
Q8R6D6	MXRA8_HUMAN	Peptidase_S8 -- V-set	-
Q8R6D6	MYP0_HUMAN	Peptidase_S8 -- V-set	-
Q8R6D6	NALD2_HUMAN	Peptidase_S8 -- PA	-
Q8R6D6	NALDL_HUMAN	Peptidase_S8 -- PA	-
Q8R6D6	NCAN_HUMAN	Peptidase_S8 -- V-set	-
Q8R6D6	NCTR2_HUMAN	Peptidase_S8 -- V-set	-
Q8R6D6	NCTR3_HUMAN	Peptidase_S8 -- V-set	-
Q8R6D6	NEC1_HUMAN	Peptidase_S8 -- P_proprotein, Peptidase_S8 -- Peptidase_S8	-
Q8R6D6	NEC2_HUMAN	Peptidase_S8 -- P_proprotein, Peptidase_S8 -- Peptidase_S8	-
Q8R6D6	NOTC1_HUMAN	Peptidase_S8 -- EGF	-
Q8R6D6	NOTC2_HUMAN	Peptidase_S8 -- EGF	-
Q8R6D6	NOTC3_HUMAN	Peptidase_S8 -- EGF	-
Q8R6D6	NOTC4_HUMAN	Peptidase_S8 -- EGF	-
Q8R6D6	NPHN_HUMAN	Peptidase_S8 -- V-set	-
Q8R6D6	NT2NL_HUMAN	Peptidase_S8 -- EGF	-
Q8R6D6	O95653_HUMAN	Peptidase_S8 -- V-set	-
Q8R6D6	PADC1_HUMAN	Peptidase_S8 -- PA	-
Q8R6D6	PAMR1_HUMAN	Peptidase_S8 -- EGF	-
Q8R6D6	PCSK4_HUMAN	Peptidase_S8 -- P_proprotein, Peptidase_S8 -- Peptidase_S8	-
Q8R6D6	PCSK5_HUMAN	Peptidase_S8 -- P_proprotein, Peptidase_S8 -- Peptidase_S8	-
Q8R6D6	PCSK6_HUMAN	Peptidase_S8 -- P_proprotein, Peptidase_S8 -- Peptidase_S8	-
Q8R6D6	PCSK7_HUMAN	Peptidase_S8 -- P_proprotein, Peptidase_S8 -- Peptidase_S8	-
Q8R6D6	PCSK9_HUMAN	Peptidase_S8 -- Inhibitor_I9, Peptidase_S8 -- Peptidase_S8	-
Q8R6D6	PD1L1_HUMAN	Peptidase_S8 -- V-set	-
Q8R6D6	PDCD1_HUMAN	Peptidase_S8 -- V-set	-
Q8R6D6	PGBM_HUMAN	Peptidase_S8 -- EGF	-
Q8R6D6	PGCA_HUMAN	Peptidase_S8 -- V-set	-
Q8R6D6	PGCB_HUMAN	Peptidase_S8 -- EGF, Peptidase_S8 -- V-set	-
Q8R6D6	PIGR_HUMAN	Peptidase_S8 -- V-set	-
Q8R6D6	PILRA_HUMAN	Peptidase_S8 -- V-set	-
Q8R6D6	PILRB_HUMAN	Peptidase_S8 -- V-set	-
Q8R6D6	PNKP_HUMAN	-	LIG_FHA_2
Q8R6D6	PSG1_HUMAN	Peptidase_S8 -- V-set	-
Q8R6D6	PSG11_HUMAN	Peptidase_S8 -- V-set	-
Q8R6D6	PSG2_HUMAN	Peptidase_S8 -- V-set	-
Q8R6D6	PSG3_HUMAN	Peptidase_S8 -- V-set	-
Q8R6D6	PSG4_HUMAN	Peptidase_S8 -- V-set	-
Q8R6D6	PSG5_HUMAN	Peptidase_S8 -- V-set	-
Q8R6D6	PSG6_HUMAN	Peptidase_S8 -- V-set	-
Q8R6D6	PSG8_HUMAN	Peptidase_S8 -- V-set	-
Q8R6D6	PSG9_HUMAN	Peptidase_S8 -- V-set	-
Q8R6D6	PVR_HUMAN	Peptidase_S8 -- V-set	-
Q8R6D6	PVRL1_HUMAN	Peptidase_S8 -- V-set	-
Q8R6D6	PVRL2_HUMAN	Peptidase_S8 -- V-set	-
Q8R6D6	PVRL3_HUMAN	Peptidase_S8 -- V-set	-
Q8R6D6	PVRL4_HUMAN	Peptidase_S8 -- V-set	-
Q8R6D6	Q9NZJ1_HUMAN	Peptidase_S8 -- V-set	-
Q8R6D6	RN128_HUMAN	Peptidase_S8 -- PA	-
Q8R6D6	RN133_HUMAN	Peptidase_S8 -- PA	-
Q8R6D6	RN148_HUMAN	Peptidase_S8 -- PA	-
Q8R6D6	RN149_HUMAN	Peptidase_S8 -- PA	-
Q8R6D6	RN150_HUMAN	Peptidase_S8 -- PA	-
Q8R6D6	RN167_HUMAN	Peptidase_S8 -- PA	-
Q8R6D6	RNF13_HUMAN	Peptidase_S8 -- PA	-
Q8R6D6	RNF8_HUMAN	-	LIG_FHA_2
Q8R6D6	SCN2B_HUMAN	Peptidase_S8 -- V-set	-
Q8R6D6	SCN3B_HUMAN	Peptidase_S8 -- V-set	-
Q8R6D6	SCN4B_HUMAN	Peptidase_S8 -- V-set	-
Q8R6D6	SHPS1_HUMAN	Peptidase_S8 -- V-set	-
Q8R6D6	SIG10_HUMAN	Peptidase_S8 -- V-set	-
Q8R6D6	SIG11_HUMAN	Peptidase_S8 -- V-set	-
Q8R6D6	SIG12_HUMAN	Peptidase_S8 -- V-set	-
Q8R6D6	SIG14_HUMAN	Peptidase_S8 -- V-set	-
Q8R6D6	SIG15_HUMAN	Peptidase_S8 -- V-set	-
Q8R6D6	SIG16_HUMAN	Peptidase_S8 -- V-set	-
Q8R6D6	SIGL5_HUMAN	Peptidase_S8 -- V-set	-
Q8R6D6	SIGL6_HUMAN	Peptidase_S8 -- V-set	-
Q8R6D6	SIGL7_HUMAN	Peptidase_S8 -- V-set	-
Q8R6D6	SIGL8_HUMAN	Peptidase_S8 -- V-set	-
Q8R6D6	SIGL9_HUMAN	Peptidase_S8 -- V-set	-
Q8R6D6	SIRB1_HUMAN	Peptidase_S8 -- V-set	-
Q8R6D6	SIRB2_HUMAN	Peptidase_S8 -- V-set	-
Q8R6D6	SIRBL_HUMAN	Peptidase_S8 -- V-set	-
Q8R6D6	SIRPD_HUMAN	Peptidase_S8 -- V-set	-
Q8R6D6	SIRPG_HUMAN	Peptidase_S8 -- V-set	-
Q8R6D6	SLAF6_HUMAN	Peptidase_S8 -- V-set	-
Q8R6D6	SLAF7_HUMAN	Peptidase_S8 -- V-set	-
Q8R6D6	SLIT1_HUMAN	Peptidase_S8 -- EGF	-
Q8R6D6	SLIT2_HUMAN	Peptidase_S8 -- EGF	-
Q8R6D6	SLIT3_HUMAN	Peptidase_S8 -- EGF	-
Q8R6D6	SN_HUMAN	Peptidase_S8 -- V-set	-
Q8R6D6	SNED1_HUMAN	Peptidase_S8 -- EGF	-
Q8R6D6	SPP2A_HUMAN	Peptidase_S8 -- PA	-
Q8R6D6	SPP2B_HUMAN	Peptidase_S8 -- PA	-
Q8R6D6	SPP2C_HUMAN	Peptidase_S8 -- PA	-
Q8R6D6	SPRC_HUMAN	Peptidase_S8 -- Kazal_1	-
Q8R6D6	SPRL1_HUMAN	Peptidase_S8 -- Kazal_1	-
Q8R6D6	STA5A_HUMAN	-	LIG_SH2_STAT5
Q8R6D6	STA5B_HUMAN	-	LIG_SH2_STAT5
Q8R6D6	SUMO1_HUMAN	-	LIG_SUMO_SBM_1
Q8R6D6	SVEP1_HUMAN	Peptidase_S8 -- EGF	-
Q8R6D6	TFR1_HUMAN	Peptidase_S8 -- PA	-
Q8R6D6	TFR2_HUMAN	Peptidase_S8 -- PA	-
Q8R6D6	TIGIT_HUMAN	Peptidase_S8 -- V-set	-
Q8R6D6	TIMD4_HUMAN	Peptidase_S8 -- V-set	-
Q8R6D6	TPA_HUMAN	Peptidase_S8 -- EGF	-
Q8R6D6	TPP1_HUMAN	Peptidase_S8 -- Pro-kuma_activ, Peptidase_S8 -- Peptidase_S8	-
Q8R6D6	TPP2_HUMAN	Peptidase_S8 -- TPPII, Peptidase_S8 -- Peptidase_S8	-
Q8R6D6	TPSNR_HUMAN	Peptidase_S8 -- V-set	-
Q8R6D6	TREM1_HUMAN	Peptidase_S8 -- V-set	-
Q8R6D6	TREM2_HUMAN	Peptidase_S8 -- V-set	-
Q8R6D6	TRML2_HUMAN	Peptidase_S8 -- V-set	-
Q8R6D6	TRML4_HUMAN	Peptidase_S8 -- V-set	-
Q8R6D6	TUTLB_HUMAN	Peptidase_S8 -- V-set	-
Q8R6D6	TVA2_HUMAN	Peptidase_S8 -- V-set	-
Q8R6D6	TVB1_HUMAN	Peptidase_S8 -- V-set	-
Q8R6D6	TVB2_HUMAN	Peptidase_S8 -- V-set	-
Q8R6D6	TVC_HUMAN	Peptidase_S8 -- V-set	-
Q8R6D6	UFO_HUMAN	Peptidase_S8 -- V-set	-
Q8R6D6	VGFR2_HUMAN	Peptidase_S8 -- V-set	-
Q8R6D6	VPRE3_HUMAN	Peptidase_S8 -- V-set	-
Q8R6D6	VPREB_HUMAN	Peptidase_S8 -- V-set	-
Q8R6D6	VSI10_HUMAN	Peptidase_S8 -- V-set	-
Q8R6D6	VSIG1_HUMAN	Peptidase_S8 -- V-set	-
Q8R6D6	VSIG2_HUMAN	Peptidase_S8 -- V-set	-
Q8R6D6	VSIG4_HUMAN	Peptidase_S8 -- V-set	-
Q8R6D6	VSIG8_HUMAN	Peptidase_S8 -- V-set	-
Q8R6D6	VSTM4_HUMAN	Peptidase_S8 -- V-set	-
Q8R6D6	VTCN1_HUMAN	Peptidase_S8 -- V-set	-
Q8R6D6	VTM2A_HUMAN	Peptidase_S8 -- V-set	-
Q8R6D6	VTM2B_HUMAN	Peptidase_S8 -- V-set	-
Q8R6D6	VTM2L_HUMAN	Peptidase_S8 -- V-set	-
Q8R6D6	VWA2_HUMAN	Peptidase_S8 -- EGF	-
Q8R6D6	XRCC1_HUMAN	-	LIG_FHA_2
Q8R6D6	XRCC4_HUMAN	-	LIG_FHA_2
Q8R6D6	ZNRF4_HUMAN	Peptidase_S8 -- PA	-
Q8R6E9	AP1M1_HUMAN	-	TRG_ENDOCYTIC_2
Q8R6E9	AP1M2_HUMAN	-	TRG_ENDOCYTIC_2
Q8R6E9	AP2M1_HUMAN	-	TRG_ENDOCYTIC_2
Q8R6E9	CHK2_HUMAN	-	LIG_FHA_1
Q8R6E9	KI67_HUMAN	-	LIG_FHA_1
Q8R6E9	MDC1_HUMAN	-	LIG_FHA_1
Q8R6E9	STA5A_HUMAN	-	LIG_SH2_STAT5
Q8R6E9	STA5B_HUMAN	-	LIG_SH2_STAT5
Q8R6E9	SUMO1_HUMAN	-	LIG_SUMO_SBM_1
Q8R6F0	BMX_HUMAN	-	LIG_SH2_GRB2
Q8R6F0	CHIN_HUMAN	-	LIG_SH2_GRB2
Q8R6F0	CSK_HUMAN	-	LIG_SH2_GRB2
Q8R6F0	GRAP_HUMAN	-	LIG_SH2_GRB2
Q8R6F0	GRAP2_HUMAN	-	LIG_SH2_GRB2
Q8R6F0	GRAPL_HUMAN	-	LIG_SH2_GRB2
Q8R6F0	GRB2_HUMAN	-	LIG_SH2_GRB2
Q8R6F0	GRB7_HUMAN	-	LIG_SH2_GRB2
Q8R6F0	HSH2D_HUMAN	-	LIG_SH2_GRB2
Q8R6F0	NCK1_HUMAN	-	LIG_SH2_GRB2
Q8R6F0	NCK2_HUMAN	-	LIG_SH2_GRB2
Q8R6F0	P85A_HUMAN	-	LIG_SH2_GRB2
Q8R6F0	PLCG1_HUMAN	-	LIG_SH2_GRB2
Q8R6F0	PTN11_HUMAN	-	LIG_SH2_GRB2
Q8R6F0	SH22A_HUMAN	-	LIG_SH2_GRB2
Q8R6F0	SRMS_HUMAN	-	LIG_SH2_GRB2
Q8R6F0	TENS1_HUMAN	-	LIG_SH2_GRB2
Q8RDN9	CHK2_HUMAN	-	LIG_FHA_1
Q8RDN9	KI67_HUMAN	-	LIG_FHA_1
Q8RDN9	MDC1_HUMAN	-	LIG_FHA_1
Q8RDP1	STA5A_HUMAN	-	LIG_SH2_STAT5
Q8RDP1	STA5B_HUMAN	-	LIG_SH2_STAT5
Q8RDP1	SUMO1_HUMAN	-	LIG_SUMO_SBM_1
Q8RDQ9	ABL2_HUMAN	-	LIG_SH2_SRC
Q8RDQ9	AFAD_HUMAN	-	LIG_PDZ_Class_2
Q8RDQ9	APBA1_HUMAN	-	LIG_PDZ_Class_2
Q8RDQ9	APTX_HUMAN	-	LIG_FHA_2
Q8RDQ9	CHK2_HUMAN	-	LIG_FHA_1
Q8RDQ9	CSK_HUMAN	-	LIG_SH2_SRC
Q8RDQ9	CSKP_HUMAN	-	LIG_PDZ_Class_2
Q8RDQ9	EM55_HUMAN	-	LIG_PDZ_Class_2
Q8RDQ9	FYN_HUMAN	-	LIG_SH2_SRC
Q8RDQ9	GSK3A_HUMAN	-	MOD_GSK3_1
Q8RDQ9	GSK3B_HUMAN	-	MOD_GSK3_1
Q8RDQ9	ITK_HUMAN	-	LIG_SH2_SRC
Q8RDQ9	JAK2_HUMAN	-	LIG_SH2_SRC
Q8RDQ9	KI67_HUMAN	-	LIG_FHA_2, LIG_FHA_1
Q8RDQ9	KSYK_HUMAN	-	LIG_SH2_SRC
Q8RDQ9	LAP2_HUMAN	-	LIG_PDZ_Class_2
Q8RDQ9	LCK_HUMAN	-	LIG_SH2_SRC
Q8RDQ9	LYN_HUMAN	-	LIG_SH2_SRC
Q8RDQ9	MBTP1_HUMAN	-	CLV_PCSK_SKI1_1
Q8RDQ9	MDC1_HUMAN	-	LIG_FHA_1
Q8RDQ9	NCK1_HUMAN	-	LIG_SH2_SRC
Q8RDQ9	NCK2_HUMAN	-	LIG_SH2_SRC
Q8RDQ9	P85A_HUMAN	-	LIG_SH2_SRC
Q8RDQ9	P85B_HUMAN	-	LIG_SH2_SRC
Q8RDQ9	PICK1_HUMAN	-	LIG_PDZ_Class_2
Q8RDQ9	PLCG1_HUMAN	-	LIG_SH2_SRC
Q8RDQ9	PLK2_HUMAN	-	MOD_PLK
Q8RDQ9	PLK3_HUMAN	-	MOD_PLK
Q8RDQ9	PNKP_HUMAN	-	LIG_FHA_2
Q8RDQ9	PTN11_HUMAN	-	LIG_SH2_SRC
Q8RDQ9	RASA1_HUMAN	-	LIG_SH2_SRC
Q8RDQ9	RNF8_HUMAN	-	LIG_FHA_2
Q8RDQ9	SDCB1_HUMAN	-	LIG_PDZ_Class_2
Q8RDQ9	SRC_HUMAN	-	LIG_SH2_SRC
Q8RDQ9	STA5A_HUMAN	-	LIG_SH2_STAT5
Q8RDQ9	STA5B_HUMAN	-	LIG_SH2_STAT5
Q8RDQ9	STT3A_HUMAN	-	MOD_N-GLC_1
Q8RDQ9	STT3B_HUMAN	-	MOD_N-GLC_1
Q8RDQ9	SUMO1_HUMAN	-	LIG_SUMO_SBM_1
Q8RDQ9	TEC_HUMAN	-	LIG_SH2_SRC
Q8RDQ9	TXK_HUMAN	-	LIG_SH2_SRC
Q8RDQ9	XRCC1_HUMAN	-	LIG_FHA_2
Q8RDQ9	XRCC4_HUMAN	-	LIG_FHA_2
Q8RDS4	CHK2_HUMAN	-	LIG_FHA_1
Q8RDS4	FBXW7_HUMAN	-	LIG_SCF_FBW7_1
Q8RDS4	GSK3A_HUMAN	-	MOD_GSK3_1
Q8RDS4	GSK3B_HUMAN	-	MOD_GSK3_1
Q8RDS4	KI67_HUMAN	-	LIG_FHA_1
Q8RDS4	MDC1_HUMAN	-	LIG_FHA_1
Q8RDS4	MK01_HUMAN	-	MOD_ProDKin_1
Q8RDS4	MK03_HUMAN	-	MOD_ProDKin_1
Q8RDS4	MK08_HUMAN	-	MOD_ProDKin_1
Q8RDS4	MK09_HUMAN	-	MOD_ProDKin_1
Q8RDS4	MK14_HUMAN	-	MOD_ProDKin_1
Q8RDS4	PIN1_HUMAN	-	LIG_WW_Pin1_4
Q8RDS4	SUMO1_HUMAN	-	LIG_SUMO_SBM_1
Q8RDX9	BIRC1_HUMAN	-	LIG_BIR_III_1, LIG_BIR_III_3
Q8RDX9	BIRC2_HUMAN	-	LIG_BIR_III_1, LIG_BIR_III_3, LIG_BIR_II_1
Q8RDX9	BIRC3_HUMAN	-	LIG_BIR_III_1, LIG_BIR_III_3, LIG_BIR_II_1
Q8RDX9	BIRC5_HUMAN	-	LIG_BIR_II_1
Q8RDX9	BIRC7_HUMAN	-	LIG_BIR_III_1, LIG_BIR_III_3
Q8RDX9	BIRC8_HUMAN	-	LIG_BIR_III_1, LIG_BIR_III_3
Q8RDX9	RL17_HUMAN	Ribosomal_L32p -- Ribosomal_L22	-
Q8RDX9	RM17_HUMAN	Ribosomal_L32p -- Ribosomal_L17	-
Q8RDX9	RM22_HUMAN	Ribosomal_L32p -- Ribosomal_L22	-
Q8RDX9	SUMO1_HUMAN	-	LIG_SUMO_SBM_1
Q8RDX9	XIAP_HUMAN	-	LIG_BIR_III_1, LIG_BIR_III_3, LIG_BIR_II_1
Q8RDZ0	APTX_HUMAN	-	LIG_FHA_2
Q8RDZ0	KC1G1_HUMAN	-	MOD_CK1_1
Q8RDZ0	KI67_HUMAN	-	LIG_FHA_2
Q8RDZ0	PNKP_HUMAN	-	LIG_FHA_2
Q8RDZ0	RNF8_HUMAN	-	LIG_FHA_2
Q8RDZ0	SUMO1_HUMAN	-	LIG_SUMO_SBM_1
Q8RDZ0	XRCC1_HUMAN	-	LIG_FHA_2
Q8RDZ0	XRCC4_HUMAN	-	LIG_FHA_2
Q8RE04	ABL1_HUMAN	-	LIG_SH3_3
Q8RE04	ARHG7_HUMAN	-	LIG_SH3_3
Q8RE04	BAIP2_HUMAN	-	LIG_SH3_3
Q8RE04	BIN1_HUMAN	-	LIG_SH3_3
Q8RE04	CSK21_HUMAN	-	MOD_CK2_1
Q8RE04	CSK22_HUMAN	-	MOD_CK2_1
Q8RE04	FYN_HUMAN	-	LIG_SH3_3
Q8RE04	GRB2_HUMAN	-	LIG_SH3_3
Q8RE04	HCK_HUMAN	-	LIG_SH3_3
Q8RE04	LYN_HUMAN	-	LIG_SH3_3
Q8RE04	NCF1_HUMAN	-	LIG_SH3_3
Q8RE04	NCF4_HUMAN	-	LIG_SH3_3
Q8RE04	SH3K1_HUMAN	-	LIG_SH3_3
Q8RE04	SHAN3_HUMAN	-	LIG_SH3_3
Q8RE04	SNX9_HUMAN	-	LIG_SH3_3
Q8RE04	SRC8_HUMAN	-	LIG_SH3_3
Q8RE04	SRGP1_HUMAN	-	LIG_SH3_3
Q8RE04	SRGP2_HUMAN	-	LIG_SH3_3
Q8RE04	SUMO1_HUMAN	-	LIG_SUMO_SBM_1
Q8RE18	GSK3A_HUMAN	-	MOD_GSK3_1
Q8RE18	GSK3B_HUMAN	-	MOD_GSK3_1
Q8RE20	SUMO1_HUMAN	-	LIG_SUMO_SBM_1
Q8RE21	ABL1_HUMAN	-	LIG_SH3_3
Q8RE21	ARHG7_HUMAN	-	LIG_SH3_3
Q8RE21	BAIP2_HUMAN	-	LIG_SH3_3
Q8RE21	BIN1_HUMAN	-	LIG_SH3_3
Q8RE21	FYN_HUMAN	-	LIG_SH3_3
Q8RE21	GRB2_HUMAN	-	LIG_SH3_3
Q8RE21	HCK_HUMAN	-	LIG_SH3_3, LIG_SH3_4
Q8RE21	KC1G1_HUMAN	-	MOD_CK1_1
Q8RE21	LYN_HUMAN	-	LIG_SH3_3
Q8RE21	MK01_HUMAN	-	MOD_ProDKin_1
Q8RE21	MK03_HUMAN	-	MOD_ProDKin_1
Q8RE21	MK08_HUMAN	-	MOD_ProDKin_1
Q8RE21	MK09_HUMAN	-	MOD_ProDKin_1
Q8RE21	MK14_HUMAN	-	MOD_ProDKin_1
Q8RE21	NCF1_HUMAN	-	LIG_SH3_3
Q8RE21	NCF4_HUMAN	-	LIG_SH3_3
Q8RE21	PIN1_HUMAN	-	LIG_WW_Pin1_4
Q8RE21	SH3K1_HUMAN	-	LIG_SH3_3
Q8RE21	SHAN3_HUMAN	-	LIG_SH3_3
Q8RE21	SNX9_HUMAN	-	LIG_SH3_3
Q8RE21	SRC_HUMAN	-	LIG_SH3_4
Q8RE21	SRC8_HUMAN	-	LIG_SH3_3
Q8RE21	SRGP1_HUMAN	-	LIG_SH3_3
Q8RE21	SRGP2_HUMAN	-	LIG_SH3_3
Q8RE21	UBC9_HUMAN	-	MOD_SUMO
Q8RE26	AFAD_HUMAN	-	LIG_PDZ_Class_2
Q8RE26	AMGO1_HUMAN	SSB -- V-set	-
Q8RE26	AP1M1_HUMAN	-	TRG_ENDOCYTIC_2
Q8RE26	AP1M2_HUMAN	-	TRG_ENDOCYTIC_2
Q8RE26	AP2M1_HUMAN	-	TRG_ENDOCYTIC_2
Q8RE26	APBA1_HUMAN	-	LIG_PDZ_Class_2
Q8RE26	APTX_HUMAN	-	LIG_FHA_2
Q8RE26	BRCA1_HUMAN	-	LIG_BRCT_BRCA1_1
Q8RE26	BT1A1_HUMAN	SSB -- V-set	-
Q8RE26	BT2A1_HUMAN	SSB -- V-set	-
Q8RE26	BT2A2_HUMAN	SSB -- V-set	-
Q8RE26	BT3A1_HUMAN	SSB -- V-set	-
Q8RE26	BT3A2_HUMAN	SSB -- V-set	-
Q8RE26	BT3A3_HUMAN	SSB -- V-set	-
Q8RE26	BTNL2_HUMAN	SSB -- V-set	-
Q8RE26	BTNL3_HUMAN	SSB -- V-set	-
Q8RE26	BTNL8_HUMAN	SSB -- V-set	-
Q8RE26	BTNL9_HUMAN	SSB -- V-set	-
Q8RE26	C9JI03_HUMAN	SSB -- V-set	-
Q8RE26	CADM1_HUMAN	SSB -- V-set	-
Q8RE26	CADM2_HUMAN	SSB -- V-set	-
Q8RE26	CADM3_HUMAN	SSB -- V-set	-
Q8RE26	CADM4_HUMAN	SSB -- V-set	-
Q8RE26	CD2_HUMAN	SSB -- V-set	-
Q8RE26	CD226_HUMAN	SSB -- V-set	-
Q8RE26	CD276_HUMAN	SSB -- V-set	-
Q8RE26	CD33_HUMAN	SSB -- V-set	-
Q8RE26	CD4_HUMAN	SSB -- V-set	-
Q8RE26	CD48_HUMAN	SSB -- V-set	-
Q8RE26	CD7_HUMAN	SSB -- V-set	-
Q8RE26	CD79A_HUMAN	SSB -- V-set	-
Q8RE26	CD79B_HUMAN	SSB -- V-set	-
Q8RE26	CD80_HUMAN	SSB -- V-set	-
Q8RE26	CD83_HUMAN	SSB -- V-set	-
Q8RE26	CD86_HUMAN	SSB -- V-set	-
Q8RE26	CD8A_HUMAN	SSB -- V-set	-
Q8RE26	CD8B_HUMAN	SSB -- V-set	-
Q8RE26	CEA16_HUMAN	SSB -- V-set	-
Q8RE26	CEA18_HUMAN	SSB -- V-set	-
Q8RE26	CEA19_HUMAN	SSB -- V-set	-
Q8RE26	CEA21_HUMAN	SSB -- V-set	-
Q8RE26	CEAM1_HUMAN	SSB -- V-set	-
Q8RE26	CEAM3_HUMAN	SSB -- V-set	-
Q8RE26	CEAM4_HUMAN	SSB -- V-set	-
Q8RE26	CEAM5_HUMAN	SSB -- V-set	-
Q8RE26	CEAM6_HUMAN	SSB -- V-set	-
Q8RE26	CEAM7_HUMAN	SSB -- V-set	-
Q8RE26	CEAM8_HUMAN	SSB -- V-set	-
Q8RE26	CHK2_HUMAN	-	LIG_FHA_1
Q8RE26	CLM1_HUMAN	SSB -- V-set	-
Q8RE26	CLM2_HUMAN	SSB -- V-set	-
Q8RE26	CLM4_HUMAN	SSB -- V-set	-
Q8RE26	CLM6_HUMAN	SSB -- V-set	-
Q8RE26	CLM7_HUMAN	SSB -- V-set	-
Q8RE26	CLM8_HUMAN	SSB -- V-set	-
Q8RE26	CLM9_HUMAN	SSB -- V-set	-
Q8RE26	CLMP_HUMAN	SSB -- V-set	-
Q8RE26	CRTAM_HUMAN	SSB -- V-set	-
Q8RE26	CSKP_HUMAN	-	LIG_PDZ_Class_2
Q8RE26	CSPG2_HUMAN	SSB -- V-set	-
Q8RE26	CTLA4_HUMAN	SSB -- V-set	-
Q8RE26	CXAR_HUMAN	SSB -- V-set	-
Q8RE26	EM55_HUMAN	-	LIG_PDZ_Class_2
Q8RE26	ERMAP_HUMAN	SSB -- V-set	-
Q8RE26	ESAM_HUMAN	SSB -- V-set	-
Q8RE26	F187A_HUMAN	SSB -- V-set	-
Q8RE26	FCAMR_HUMAN	SSB -- V-set	-
Q8RE26	FPRP_HUMAN	SSB -- V-set	-
Q8RE26	GI24_HUMAN	SSB -- V-set	-
Q8RE26	GPA33_HUMAN	SSB -- V-set	-
Q8RE26	HAVR1_HUMAN	SSB -- V-set	-
Q8RE26	HAVR2_HUMAN	SSB -- V-set	-
Q8RE26	HECA2_HUMAN	SSB -- V-set	-
Q8RE26	HECAM_HUMAN	SSB -- V-set	-
Q8RE26	HHLA2_HUMAN	SSB -- V-set	-
Q8RE26	HPLN1_HUMAN	SSB -- V-set	-
Q8RE26	HPLN2_HUMAN	SSB -- V-set	-
Q8RE26	HPLN3_HUMAN	SSB -- V-set	-
Q8RE26	HPLN4_HUMAN	SSB -- V-set	-
Q8RE26	ICOSL_HUMAN	SSB -- V-set	-
Q8RE26	IGLO5_HUMAN	SSB -- V-set	-
Q8RE26	IGS11_HUMAN	SSB -- V-set	-
Q8RE26	IGS21_HUMAN	SSB -- V-set	-
Q8RE26	IGSF2_HUMAN	SSB -- V-set	-
Q8RE26	IGSF3_HUMAN	SSB -- V-set	-
Q8RE26	IGSF6_HUMAN	SSB -- V-set	-
Q8RE26	IGSF8_HUMAN	SSB -- V-set	-
Q8RE26	JAM1_HUMAN	SSB -- V-set	-
Q8RE26	JAM2_HUMAN	SSB -- V-set	-
Q8RE26	JAM3_HUMAN	SSB -- V-set	-
Q8RE26	JAML1_HUMAN	SSB -- V-set	-
Q8RE26	KI67_HUMAN	-	LIG_FHA_2, LIG_FHA_1
Q8RE26	KPCA_HUMAN	-	MOD_PKA_2
Q8RE26	KPCG_HUMAN	-	MOD_PKA_2
Q8RE26	KS6A4_HUMAN	-	MOD_PKA_2
Q8RE26	KV401_HUMAN	SSB -- V-set	-
Q8RE26	LAP2_HUMAN	-	LIG_PDZ_Class_2
Q8RE26	LY66F_HUMAN	SSB -- V-set	-
Q8RE26	MDC1_HUMAN	-	LIG_FHA_1
Q8RE26	MOG_HUMAN	SSB -- V-set	-
Q8RE26	MPZL1_HUMAN	SSB -- V-set	-
Q8RE26	MPZL2_HUMAN	SSB -- V-set	-
Q8RE26	MPZL3_HUMAN	SSB -- V-set	-
Q8RE26	MUC18_HUMAN	SSB -- V-set	-
Q8RE26	MXRA8_HUMAN	SSB -- V-set	-
Q8RE26	MYP0_HUMAN	SSB -- V-set	-
Q8RE26	NCAN_HUMAN	SSB -- V-set	-
Q8RE26	NCTR2_HUMAN	SSB -- V-set	-
Q8RE26	NCTR3_HUMAN	SSB -- V-set	-
Q8RE26	NPHN_HUMAN	SSB -- V-set	-
Q8RE26	O95653_HUMAN	SSB -- V-set	-
Q8RE26	PD1L1_HUMAN	SSB -- V-set	-
Q8RE26	PDCD1_HUMAN	SSB -- V-set	-
Q8RE26	PGCA_HUMAN	SSB -- V-set	-
Q8RE26	PGCB_HUMAN	SSB -- V-set	-
Q8RE26	PICK1_HUMAN	-	LIG_PDZ_Class_2
Q8RE26	PIGR_HUMAN	SSB -- V-set	-
Q8RE26	PILRA_HUMAN	SSB -- V-set	-
Q8RE26	PILRB_HUMAN	SSB -- V-set	-
Q8RE26	PNKP_HUMAN	-	LIG_FHA_2
Q8RE26	PSG1_HUMAN	SSB -- V-set	-
Q8RE26	PSG11_HUMAN	SSB -- V-set	-
Q8RE26	PSG2_HUMAN	SSB -- V-set	-
Q8RE26	PSG3_HUMAN	SSB -- V-set	-
Q8RE26	PSG4_HUMAN	SSB -- V-set	-
Q8RE26	PSG5_HUMAN	SSB -- V-set	-
Q8RE26	PSG6_HUMAN	SSB -- V-set	-
Q8RE26	PSG8_HUMAN	SSB -- V-set	-
Q8RE26	PSG9_HUMAN	SSB -- V-set	-
Q8RE26	PVR_HUMAN	SSB -- V-set	-
Q8RE26	PVRL1_HUMAN	SSB -- V-set	-
Q8RE26	PVRL2_HUMAN	SSB -- V-set	-
Q8RE26	PVRL3_HUMAN	SSB -- V-set	-
Q8RE26	PVRL4_HUMAN	SSB -- V-set	-
Q8RE26	Q9NZJ1_HUMAN	SSB -- V-set	-
Q8RE26	RNF8_HUMAN	-	LIG_FHA_2
Q8RE26	SCN2B_HUMAN	SSB -- V-set	-
Q8RE26	SCN3B_HUMAN	SSB -- V-set	-
Q8RE26	SCN4B_HUMAN	SSB -- V-set	-
Q8RE26	SDCB1_HUMAN	-	LIG_PDZ_Class_2
Q8RE26	SHPS1_HUMAN	SSB -- V-set	-
Q8RE26	SIG10_HUMAN	SSB -- V-set	-
Q8RE26	SIG11_HUMAN	SSB -- V-set	-
Q8RE26	SIG12_HUMAN	SSB -- V-set	-
Q8RE26	SIG14_HUMAN	SSB -- V-set	-
Q8RE26	SIG15_HUMAN	SSB -- V-set	-
Q8RE26	SIG16_HUMAN	SSB -- V-set	-
Q8RE26	SIGL5_HUMAN	SSB -- V-set	-
Q8RE26	SIGL6_HUMAN	SSB -- V-set	-
Q8RE26	SIGL7_HUMAN	SSB -- V-set	-
Q8RE26	SIGL8_HUMAN	SSB -- V-set	-
Q8RE26	SIGL9_HUMAN	SSB -- V-set	-
Q8RE26	SIRB1_HUMAN	SSB -- V-set	-
Q8RE26	SIRB2_HUMAN	SSB -- V-set	-
Q8RE26	SIRBL_HUMAN	SSB -- V-set	-
Q8RE26	SIRPD_HUMAN	SSB -- V-set	-
Q8RE26	SIRPG_HUMAN	SSB -- V-set	-
Q8RE26	SLAF6_HUMAN	SSB -- V-set	-
Q8RE26	SLAF7_HUMAN	SSB -- V-set	-
Q8RE26	SN_HUMAN	SSB -- V-set	-
Q8RE26	SSBP_HUMAN	SSB -- SSB	-
Q8RE26	SUMO1_HUMAN	-	LIG_SUMO_SBM_1
Q8RE26	TIGIT_HUMAN	SSB -- V-set	-
Q8RE26	TIMD4_HUMAN	SSB -- V-set	-
Q8RE26	TPSNR_HUMAN	SSB -- V-set	-
Q8RE26	TREM1_HUMAN	SSB -- V-set	-
Q8RE26	TREM2_HUMAN	SSB -- V-set	-
Q8RE26	TRML2_HUMAN	SSB -- V-set	-
Q8RE26	TRML4_HUMAN	SSB -- V-set	-
Q8RE26	TUTLB_HUMAN	SSB -- V-set	-
Q8RE26	TVA2_HUMAN	SSB -- V-set	-
Q8RE26	TVB1_HUMAN	SSB -- V-set	-
Q8RE26	TVB2_HUMAN	SSB -- V-set	-
Q8RE26	TVC_HUMAN	SSB -- V-set	-
Q8RE26	UFO_HUMAN	SSB -- V-set	-
Q8RE26	VGFR2_HUMAN	SSB -- V-set	-
Q8RE26	VPRE3_HUMAN	SSB -- V-set	-
Q8RE26	VPREB_HUMAN	SSB -- V-set	-
Q8RE26	VSI10_HUMAN	SSB -- V-set	-
Q8RE26	VSIG1_HUMAN	SSB -- V-set	-
Q8RE26	VSIG2_HUMAN	SSB -- V-set	-
Q8RE26	VSIG4_HUMAN	SSB -- V-set	-
Q8RE26	VSIG8_HUMAN	SSB -- V-set	-
Q8RE26	VSTM4_HUMAN	SSB -- V-set	-
Q8RE26	VTCN1_HUMAN	SSB -- V-set	-
Q8RE26	VTM2A_HUMAN	SSB -- V-set	-
Q8RE26	VTM2B_HUMAN	SSB -- V-set	-
Q8RE26	VTM2L_HUMAN	SSB -- V-set	-
Q8RE26	XRCC1_HUMAN	-	LIG_FHA_2
Q8RE26	XRCC4_HUMAN	-	LIG_FHA_2
Q8RE42	ABL1_HUMAN	-	LIG_SH3_3
Q8RE42	ARHG7_HUMAN	-	LIG_SH3_3
Q8RE42	BAIP2_HUMAN	-	LIG_SH3_3
Q8RE42	BIN1_HUMAN	-	LIG_SH3_3
Q8RE42	COPB_HUMAN	-	TRG_ER_diArg_1
Q8RE42	F8VZW7_HUMAN	Ribosomal_S11 -- Ribosomal_S26e	-
Q8RE42	FYN_HUMAN	-	LIG_SH3_3
Q8RE42	GRB2_HUMAN	-	LIG_SH3_3
Q8RE42	GSK3A_HUMAN	-	MOD_GSK3_1
Q8RE42	GSK3B_HUMAN	-	MOD_GSK3_1
Q8RE42	HCK_HUMAN	-	LIG_SH3_3
Q8RE42	IMA1_HUMAN	-	TRG_NLS_MonoExtN_4, TRG_NLS_MonoCore_2
Q8RE42	IMA2_HUMAN	-	TRG_NLS_MonoExtN_4
Q8RE42	KPCA_HUMAN	-	MOD_PKA_1
Q8RE42	KPCG_HUMAN	-	MOD_PKA_1
Q8RE42	KS6A4_HUMAN	-	MOD_PKA_1
Q8RE42	LYN_HUMAN	-	LIG_SH3_3
Q8RE42	MK01_HUMAN	-	MOD_ProDKin_1
Q8RE42	MK03_HUMAN	-	MOD_ProDKin_1
Q8RE42	MK08_HUMAN	-	MOD_ProDKin_1
Q8RE42	MK09_HUMAN	-	MOD_ProDKin_1
Q8RE42	MK14_HUMAN	-	MOD_ProDKin_1
Q8RE42	NCF1_HUMAN	-	LIG_SH3_3
Q8RE42	NCF4_HUMAN	-	LIG_SH3_3
Q8RE42	NEC1_HUMAN	-	CLV_PCSK_PC1ET2_1
Q8RE42	NEC2_HUMAN	-	CLV_PCSK_PC1ET2_1
Q8RE42	NRDC_HUMAN	-	CLV_NDR_NDR_1
Q8RE42	PIN1_HUMAN	-	LIG_WW_Pin1_4
Q8RE42	RS26_HUMAN	Ribosomal_S11 -- Ribosomal_S26e	-
Q8RE42	RS28_HUMAN	Ribosomal_S11 -- Ribosomal_S28e	-
Q8RE42	RS3A_HUMAN	Ribosomal_S11 -- Ribosomal_S3Ae	-
Q8RE42	RS5_HUMAN	Ribosomal_S11 -- Ribosomal_S7	-
Q8RE42	RT07_HUMAN	Ribosomal_S11 -- Ribosomal_S7	-
Q8RE42	RT21_HUMAN	Ribosomal_S11 -- Ribosomal_S21	-
Q8RE42	SH3K1_HUMAN	-	LIG_SH3_3
Q8RE42	SHAN3_HUMAN	-	LIG_SH3_3
Q8RE42	SNX9_HUMAN	-	LIG_SH3_3
Q8RE42	SRC8_HUMAN	-	LIG_SH3_3
Q8RE42	SRGP1_HUMAN	-	LIG_SH3_3
Q8RE42	SRGP2_HUMAN	-	LIG_SH3_3
Q8RE42	SUMO1_HUMAN	-	LIG_SUMO_SBM_1
Q8RE52	SUMO1_HUMAN	-	LIG_SUMO_SBM_1
Q8RE60	COPB_HUMAN	-	TRG_ER_diArg_1
Q8RE60	KC1G1_HUMAN	-	MOD_CK1_1
Q8RE60	MBTP1_HUMAN	-	CLV_PCSK_SKI1_1
Q8RE60	NRDC_HUMAN	-	CLV_NDR_NDR_1
Q8RE60	STA5A_HUMAN	-	LIG_SH2_STAT5
Q8RE60	STA5B_HUMAN	-	LIG_SH2_STAT5
Q8RE60	UBP7_HUMAN	-	LIG_USP7_1
Q8RE70	1433B_HUMAN	-	LIG_14-3-3_3
Q8RE70	1433E_HUMAN	-	LIG_14-3-3_3
Q8RE70	1433Z_HUMAN	-	LIG_14-3-3_3
Q8RE70	CHK2_HUMAN	-	LIG_FHA_1
Q8RE70	KI67_HUMAN	-	LIG_FHA_1
Q8RE70	MDC1_HUMAN	-	LIG_FHA_1
Q8RE70	STA5A_HUMAN	-	LIG_SH2_STAT5
Q8RE70	STA5B_HUMAN	-	LIG_SH2_STAT5
Q8RE70	SUMO1_HUMAN	-	LIG_SUMO_SBM_1
Q8RE74	ABL1_HUMAN	-	LIG_SH3_3
Q8RE74	AP1M1_HUMAN	-	TRG_ENDOCYTIC_2
Q8RE74	AP1M2_HUMAN	-	TRG_ENDOCYTIC_2
Q8RE74	AP2M1_HUMAN	-	TRG_ENDOCYTIC_2
Q8RE74	APTX_HUMAN	-	LIG_FHA_2
Q8RE74	ARHG7_HUMAN	-	LIG_SH3_3
Q8RE74	BAIP2_HUMAN	-	LIG_SH3_3
Q8RE74	BIN1_HUMAN	-	LIG_SH3_3
Q8RE74	CSK21_HUMAN	-	MOD_CK2_1
Q8RE74	CSK22_HUMAN	-	MOD_CK2_1
Q8RE74	FYN_HUMAN	-	LIG_SH3_3
Q8RE74	GRB2_HUMAN	-	LIG_SH3_3
Q8RE74	HCK_HUMAN	-	LIG_SH3_3
Q8RE74	KC1G1_HUMAN	-	MOD_CK1_1
Q8RE74	KI67_HUMAN	-	LIG_FHA_2
Q8RE74	LYN_HUMAN	-	LIG_SH3_3
Q8RE74	NCF1_HUMAN	-	LIG_SH3_3
Q8RE74	NCF4_HUMAN	-	LIG_SH3_3
Q8RE74	PNKP_HUMAN	-	LIG_FHA_2
Q8RE74	RNF8_HUMAN	-	LIG_FHA_2
Q8RE74	SH3K1_HUMAN	-	LIG_SH3_3
Q8RE74	SHAN3_HUMAN	-	LIG_SH3_3
Q8RE74	SNX9_HUMAN	-	LIG_SH3_3
Q8RE74	SRC8_HUMAN	-	LIG_SH3_3
Q8RE74	SRGP1_HUMAN	-	LIG_SH3_3
Q8RE74	SRGP2_HUMAN	-	LIG_SH3_3
Q8RE74	SUMO1_HUMAN	-	LIG_SUMO_SBM_1
Q8RE74	XRCC1_HUMAN	-	LIG_FHA_2
Q8RE74	XRCC4_HUMAN	-	LIG_FHA_2
Q8REC7	BMX_HUMAN	-	LIG_SH2_GRB2
Q8REC7	CHIN_HUMAN	-	LIG_SH2_GRB2
Q8REC7	CSK_HUMAN	-	LIG_SH2_GRB2
Q8REC7	GRAP_HUMAN	-	LIG_SH2_GRB2
Q8REC7	GRAP2_HUMAN	-	LIG_SH2_GRB2
Q8REC7	GRAPL_HUMAN	-	LIG_SH2_GRB2
Q8REC7	GRB2_HUMAN	-	LIG_SH2_GRB2
Q8REC7	GRB7_HUMAN	-	LIG_SH2_GRB2
Q8REC7	HSH2D_HUMAN	-	LIG_SH2_GRB2
Q8REC7	KC1G1_HUMAN	-	MOD_CK1_1
Q8REC7	KPCA_HUMAN	-	MOD_PKA_2
Q8REC7	KPCG_HUMAN	-	MOD_PKA_2
Q8REC7	KS6A4_HUMAN	-	MOD_PKA_2
Q8REC7	NCK1_HUMAN	-	LIG_SH2_GRB2
Q8REC7	NCK2_HUMAN	-	LIG_SH2_GRB2
Q8REC7	P85A_HUMAN	-	LIG_SH2_GRB2
Q8REC7	PLCG1_HUMAN	-	LIG_SH2_GRB2
Q8REC7	PTN11_HUMAN	-	LIG_SH2_GRB2
Q8REC7	SH22A_HUMAN	-	LIG_SH2_GRB2
Q8REC7	SRMS_HUMAN	-	LIG_SH2_GRB2
Q8REC7	TENS1_HUMAN	-	LIG_SH2_GRB2
Q8REG0	MBTP1_HUMAN	-	CLV_PCSK_SKI1_1
Q8REH8	COPB_HUMAN	-	TRG_ER_diArg_1
Q8REH8	MK01_HUMAN	-	MOD_ProDKin_1
Q8REH8	MK03_HUMAN	-	MOD_ProDKin_1
Q8REH8	MK08_HUMAN	-	MOD_ProDKin_1
Q8REH8	MK09_HUMAN	-	MOD_ProDKin_1
Q8REH8	MK14_HUMAN	-	MOD_ProDKin_1
Q8REH8	NRDC_HUMAN	-	CLV_NDR_NDR_1
Q8REH8	PIN1_HUMAN	-	LIG_WW_Pin1_4
Q8REH8	SUMO1_HUMAN	-	LIG_SUMO_SBM_1
Q8REI3	AP1M1_HUMAN	-	TRG_ENDOCYTIC_2
Q8REI3	AP1M2_HUMAN	-	TRG_ENDOCYTIC_2
Q8REI3	AP2M1_HUMAN	-	TRG_ENDOCYTIC_2
Q8REI3	CCNA1_HUMAN	-	LIG_CYCLIN_1
Q8REI3	CCNA2_HUMAN	-	LIG_CYCLIN_1
Q8REI3	CCNB1_HUMAN	-	LIG_CYCLIN_1
Q8REI3	CCND1_HUMAN	-	LIG_CYCLIN_1
Q8REI3	CCNE1_HUMAN	-	LIG_CYCLIN_1
Q8REI3	RL10_HUMAN	Ribosomal_L27 -- Ribosomal_L16	-
Q8REI3	RL10L_HUMAN	Ribosomal_L27 -- Ribosomal_L16	-
Q8REI3	RL5_HUMAN	Ribosomal_L27 -- Ribosomal_L18p	-
Q8REI3	RM16_HUMAN	Ribosomal_L27 -- Ribosomal_L16	-
Q8REI3	RM18_HUMAN	Ribosomal_L27 -- Ribosomal_L18p	-
Q8REI3	RM27_HUMAN	Ribosomal_L27 -- Ribosomal_L27	-
Q8REI3	RRFM_HUMAN	Ribosomal_L27 -- RRF	-
Q8REI3	STA5A_HUMAN	-	LIG_SH2_STAT5
Q8REI3	STA5B_HUMAN	-	LIG_SH2_STAT5
Q8REI5	AFAD_HUMAN	-	LIG_PDZ_Class_2
Q8REI5	APBA1_HUMAN	-	LIG_PDZ_Class_2
Q8REI5	CSKP_HUMAN	-	LIG_PDZ_Class_2
Q8REI5	EM55_HUMAN	-	LIG_PDZ_Class_2
Q8REI5	LAP2_HUMAN	-	LIG_PDZ_Class_2
Q8REI5	PICK1_HUMAN	-	LIG_PDZ_Class_2
Q8REI5	RL18_HUMAN	Ribosomal_L21p -- Ribosomal_L18e	-
Q8REI5	RL27A_HUMAN	Ribosomal_L21p -- Ribosomal_L18e	-
Q8REI5	RM15_HUMAN	Ribosomal_L21p -- Ribosomal_L18e	-
Q8REI5	RM20_HUMAN	Ribosomal_L21p -- Ribosomal_L20	-
Q8REI5	SDCB1_HUMAN	-	LIG_PDZ_Class_2
Q8REJ1	BMX_HUMAN	-	LIG_SH2_GRB2
Q8REJ1	BRCA1_HUMAN	-	LIG_BRCT_BRCA1_1
Q8REJ1	CCNA1_HUMAN	-	LIG_CYCLIN_1
Q8REJ1	CCNA2_HUMAN	-	LIG_CYCLIN_1
Q8REJ1	CCNB1_HUMAN	-	LIG_CYCLIN_1
Q8REJ1	CCND1_HUMAN	-	LIG_CYCLIN_1
Q8REJ1	CCNE1_HUMAN	-	LIG_CYCLIN_1
Q8REJ1	CHIN_HUMAN	-	LIG_SH2_GRB2
Q8REJ1	CSK_HUMAN	-	LIG_SH2_GRB2
Q8REJ1	CSK21_HUMAN	-	MOD_CK2_1
Q8REJ1	CSK22_HUMAN	-	MOD_CK2_1
Q8REJ1	GRAP_HUMAN	-	LIG_SH2_GRB2
Q8REJ1	GRAP2_HUMAN	-	LIG_SH2_GRB2
Q8REJ1	GRAPL_HUMAN	-	LIG_SH2_GRB2
Q8REJ1	GRB2_HUMAN	-	LIG_SH2_GRB2
Q8REJ1	GRB7_HUMAN	-	LIG_SH2_GRB2
Q8REJ1	HSH2D_HUMAN	-	LIG_SH2_GRB2
Q8REJ1	MBTP1_HUMAN	-	CLV_PCSK_SKI1_1
Q8REJ1	MK01_HUMAN	-	MOD_ProDKin_1
Q8REJ1	MK03_HUMAN	-	MOD_ProDKin_1
Q8REJ1	MK08_HUMAN	-	MOD_ProDKin_1
Q8REJ1	MK09_HUMAN	-	MOD_ProDKin_1
Q8REJ1	MK14_HUMAN	-	MOD_ProDKin_1
Q8REJ1	NCK1_HUMAN	-	LIG_SH2_GRB2
Q8REJ1	NCK2_HUMAN	-	LIG_SH2_GRB2
Q8REJ1	P85A_HUMAN	-	LIG_SH2_GRB2
Q8REJ1	PIN1_HUMAN	-	LIG_WW_Pin1_4
Q8REJ1	PLCG1_HUMAN	-	LIG_SH2_GRB2
Q8REJ1	PTN11_HUMAN	-	LIG_SH2_GRB2
Q8REJ1	SH22A_HUMAN	-	LIG_SH2_GRB2
Q8REJ1	SRMS_HUMAN	-	LIG_SH2_GRB2
Q8REJ1	SUMO1_HUMAN	-	LIG_SUMO_SBM_1
Q8REJ1	TENS1_HUMAN	-	LIG_SH2_GRB2
Q8REM1	BMX_HUMAN	-	LIG_SH2_GRB2
Q8REM1	CHIN_HUMAN	-	LIG_SH2_GRB2
Q8REM1	CSK_HUMAN	-	LIG_SH2_GRB2
Q8REM1	GRAP_HUMAN	-	LIG_SH2_GRB2
Q8REM1	GRAP2_HUMAN	-	LIG_SH2_GRB2
Q8REM1	GRAPL_HUMAN	-	LIG_SH2_GRB2
Q8REM1	GRB2_HUMAN	-	LIG_SH2_GRB2
Q8REM1	GRB7_HUMAN	-	LIG_SH2_GRB2
Q8REM1	HSH2D_HUMAN	-	LIG_SH2_GRB2
Q8REM1	NCK1_HUMAN	-	LIG_SH2_GRB2
Q8REM1	NCK2_HUMAN	-	LIG_SH2_GRB2
Q8REM1	P85A_HUMAN	-	LIG_SH2_GRB2
Q8REM1	PLCG1_HUMAN	-	LIG_SH2_GRB2
Q8REM1	PTN11_HUMAN	-	LIG_SH2_GRB2
Q8REM1	SH22A_HUMAN	-	LIG_SH2_GRB2
Q8REM1	SRMS_HUMAN	-	LIG_SH2_GRB2
Q8REM1	STA5A_HUMAN	-	LIG_SH2_STAT5
Q8REM1	STA5B_HUMAN	-	LIG_SH2_STAT5
Q8REM1	TENS1_HUMAN	-	LIG_SH2_GRB2
Q8RES0	ABL1_HUMAN	-	LIG_SH3_3
Q8RES0	ARHG7_HUMAN	-	LIG_SH3_3
Q8RES0	BAIP2_HUMAN	-	LIG_SH3_3
Q8RES0	BIN1_HUMAN	-	LIG_SH3_3
Q8RES0	FYN_HUMAN	-	LIG_SH3_3
Q8RES0	GRB2_HUMAN	-	LIG_SH3_3
Q8RES0	HCK_HUMAN	-	LIG_SH3_3
Q8RES0	LYN_HUMAN	-	LIG_SH3_3
Q8RES0	MBTP1_HUMAN	-	CLV_PCSK_SKI1_1
Q8RES0	NCF1_HUMAN	-	LIG_SH3_3
Q8RES0	NCF4_HUMAN	-	LIG_SH3_3
Q8RES0	SH3K1_HUMAN	-	LIG_SH3_3
Q8RES0	SHAN3_HUMAN	-	LIG_SH3_3
Q8RES0	SNX9_HUMAN	-	LIG_SH3_3
Q8RES0	SRC8_HUMAN	-	LIG_SH3_3
Q8RES0	SRGP1_HUMAN	-	LIG_SH3_3
Q8RES0	SRGP2_HUMAN	-	LIG_SH3_3
Q8RES0	SUMO1_HUMAN	-	LIG_SUMO_SBM_1
Q8RET7	BMX_HUMAN	-	LIG_SH2_GRB2
Q8RET7	CHIN_HUMAN	-	LIG_SH2_GRB2
Q8RET7	CSK_HUMAN	-	LIG_SH2_GRB2
Q8RET7	GRAP_HUMAN	-	LIG_SH2_GRB2
Q8RET7	GRAP2_HUMAN	-	LIG_SH2_GRB2
Q8RET7	GRAPL_HUMAN	-	LIG_SH2_GRB2
Q8RET7	GRB2_HUMAN	-	LIG_SH2_GRB2
Q8RET7	GRB7_HUMAN	-	LIG_SH2_GRB2
Q8RET7	HSH2D_HUMAN	-	LIG_SH2_GRB2
Q8RET7	NCK1_HUMAN	-	LIG_SH2_GRB2
Q8RET7	NCK2_HUMAN	-	LIG_SH2_GRB2
Q8RET7	P85A_HUMAN	-	LIG_SH2_GRB2
Q8RET7	PLCG1_HUMAN	-	LIG_SH2_GRB2
Q8RET7	PTN11_HUMAN	-	LIG_SH2_GRB2
Q8RET7	SH22A_HUMAN	-	LIG_SH2_GRB2
Q8RET7	SRMS_HUMAN	-	LIG_SH2_GRB2
Q8RET7	SUMO1_HUMAN	-	LIG_SUMO_SBM_1
Q8RET7	TENS1_HUMAN	-	LIG_SH2_GRB2
Q8REU1	AP1M1_HUMAN	-	TRG_ENDOCYTIC_2
Q8REU1	AP1M2_HUMAN	-	TRG_ENDOCYTIC_2
Q8REU1	AP2M1_HUMAN	-	TRG_ENDOCYTIC_2
Q8REU1	APBA1_HUMAN	-	LIG_PTB_Apo_2
Q8REU1	APBB1_HUMAN	-	LIG_PTB_Apo_2
Q8REU1	BMX_HUMAN	-	LIG_SH2_GRB2
Q8REU1	CCNA1_HUMAN	-	LIG_CYCLIN_1
Q8REU1	CCNA2_HUMAN	-	LIG_CYCLIN_1
Q8REU1	CCNB1_HUMAN	-	LIG_CYCLIN_1
Q8REU1	CCND1_HUMAN	-	LIG_CYCLIN_1
Q8REU1	CCNE1_HUMAN	-	LIG_CYCLIN_1
Q8REU1	CHIN_HUMAN	-	LIG_SH2_GRB2
Q8REU1	CHK2_HUMAN	-	LIG_FHA_1
Q8REU1	CSK_HUMAN	-	LIG_SH2_GRB2
Q8REU1	DAB1_HUMAN	-	LIG_PTB_Apo_2
Q8REU1	DAB2_HUMAN	-	LIG_PTB_Apo_2
Q8REU1	FERM2_HUMAN	-	LIG_PTB_Apo_2
Q8REU1	GRAP_HUMAN	-	LIG_SH2_GRB2
Q8REU1	GRAP2_HUMAN	-	LIG_SH2_GRB2
Q8REU1	GRAPL_HUMAN	-	LIG_SH2_GRB2
Q8REU1	GRB2_HUMAN	-	LIG_SH2_GRB2
Q8REU1	GRB7_HUMAN	-	LIG_SH2_GRB2
Q8REU1	GULP1_HUMAN	-	LIG_PTB_Apo_2
Q8REU1	HSH2D_HUMAN	-	LIG_SH2_GRB2
Q8REU1	ITBP1_HUMAN	-	LIG_PTB_Apo_2
Q8REU1	KI67_HUMAN	-	LIG_FHA_1
Q8REU1	MDC1_HUMAN	-	LIG_FHA_1
Q8REU1	NCK1_HUMAN	-	LIG_SH2_GRB2
Q8REU1	NCK2_HUMAN	-	LIG_SH2_GRB2
Q8REU1	NUMB_HUMAN	-	LIG_PTB_Apo_2
Q8REU1	P85A_HUMAN	-	LIG_SH2_GRB2
Q8REU1	PLCG1_HUMAN	-	LIG_SH2_GRB2
Q8REU1	PTN11_HUMAN	-	LIG_SH2_GRB2
Q8REU1	SH22A_HUMAN	-	LIG_SH2_GRB2
Q8REU1	SRMS_HUMAN	-	LIG_SH2_GRB2
Q8REU1	SUMO1_HUMAN	-	LIG_SUMO_SBM_1
Q8REU1	TENS1_HUMAN	-	LIG_SH2_GRB2
Q8REU1	TLN1_HUMAN	-	LIG_PTB_Apo_2
Q8REY7	SUMO1_HUMAN	-	LIG_SUMO_SBM_1
Q8REZ0	ABL1_HUMAN	-	LIG_SH3_3
Q8REZ0	AP1M1_HUMAN	-	TRG_ENDOCYTIC_2
Q8REZ0	AP1M2_HUMAN	-	TRG_ENDOCYTIC_2
Q8REZ0	AP2M1_HUMAN	-	TRG_ENDOCYTIC_2
Q8REZ0	ARHG7_HUMAN	-	LIG_SH3_3
Q8REZ0	BAIP2_HUMAN	-	LIG_SH3_3
Q8REZ0	BIN1_HUMAN	-	LIG_SH3_3
Q8REZ0	CHK2_HUMAN	-	LIG_FHA_1
Q8REZ0	FBXW7_HUMAN	-	LIG_SCF_FBW7_1
Q8REZ0	FYN_HUMAN	-	LIG_SH3_3
Q8REZ0	GGT1_HUMAN	G_glu_transpept -- G_glu_transpept	-
Q8REZ0	GGT2_HUMAN	G_glu_transpept -- G_glu_transpept	-
Q8REZ0	GGT5_HUMAN	G_glu_transpept -- G_glu_transpept	-
Q8REZ0	GGT6_HUMAN	G_glu_transpept -- G_glu_transpept	-
Q8REZ0	GGT7_HUMAN	G_glu_transpept -- G_glu_transpept	-
Q8REZ0	GGTL1_HUMAN	G_glu_transpept -- G_glu_transpept	-
Q8REZ0	GGTL2_HUMAN	G_glu_transpept -- G_glu_transpept	-
Q8REZ0	GRB2_HUMAN	-	LIG_SH3_3
Q8REZ0	GSK3A_HUMAN	-	MOD_GSK3_1
Q8REZ0	GSK3B_HUMAN	-	MOD_GSK3_1
Q8REZ0	HCK_HUMAN	-	LIG_SH3_3
Q8REZ0	KI67_HUMAN	-	LIG_FHA_1
Q8REZ0	LYN_HUMAN	-	LIG_SH3_3
Q8REZ0	MDC1_HUMAN	-	LIG_FHA_1
Q8REZ0	MK01_HUMAN	-	MOD_ProDKin_1
Q8REZ0	MK03_HUMAN	-	MOD_ProDKin_1
Q8REZ0	MK08_HUMAN	-	MOD_ProDKin_1
Q8REZ0	MK09_HUMAN	-	MOD_ProDKin_1
Q8REZ0	MK14_HUMAN	-	MOD_ProDKin_1
Q8REZ0	NCF1_HUMAN	-	LIG_SH3_3
Q8REZ0	NCF4_HUMAN	-	LIG_SH3_3
Q8REZ0	P85A_HUMAN	-	MOD_TYR_ITSM
Q8REZ0	PIN1_HUMAN	-	LIG_WW_Pin1_4
Q8REZ0	PTN11_HUMAN	-	MOD_TYR_ITSM
Q8REZ0	SH21A_HUMAN	-	MOD_TYR_ITSM
Q8REZ0	SH21B_HUMAN	-	MOD_TYR_ITSM
Q8REZ0	SH3K1_HUMAN	-	LIG_SH3_3
Q8REZ0	SHAN3_HUMAN	-	LIG_SH3_3
Q8REZ0	SHIP1_HUMAN	-	MOD_TYR_ITSM
Q8REZ0	SNX9_HUMAN	-	LIG_SH3_3
Q8REZ0	SRC8_HUMAN	-	LIG_SH3_3
Q8REZ0	SRGP1_HUMAN	-	LIG_SH3_3
Q8REZ0	SRGP2_HUMAN	-	LIG_SH3_3
Q8REZ0	STA5A_HUMAN	-	LIG_SH2_STAT5
Q8REZ0	STA5B_HUMAN	-	LIG_SH2_STAT5
Q8REZ0	SUMO1_HUMAN	-	LIG_SUMO_SBM_1
Q8REZ0	UBP7_HUMAN	-	LIG_USP7_1
Q8REZ1	SUMO1_HUMAN	-	LIG_SUMO_SBM_1
Q8RF34	AP1M1_HUMAN	-	TRG_ENDOCYTIC_2
Q8RF34	AP1M2_HUMAN	-	TRG_ENDOCYTIC_2
Q8RF34	AP2M1_HUMAN	-	TRG_ENDOCYTIC_2
Q8RF34	CHK2_HUMAN	-	LIG_FHA_1
Q8RF34	KI67_HUMAN	-	LIG_FHA_1
Q8RF34	MDC1_HUMAN	-	LIG_FHA_1
Q8RF34	SUMO1_HUMAN	-	LIG_SUMO_SBM_1
Q8RF34	UBP7_HUMAN	-	LIG_USP7_1
Q8RF46	AP1M1_HUMAN	-	TRG_ENDOCYTIC_2
Q8RF46	AP1M2_HUMAN	-	TRG_ENDOCYTIC_2
Q8RF46	AP2M1_HUMAN	-	TRG_ENDOCYTIC_2
Q8RF60	COPB_HUMAN	-	TRG_ER_diArg_1
Q8RF60	STA5A_HUMAN	-	LIG_SH2_STAT5
Q8RF60	STA5B_HUMAN	-	LIG_SH2_STAT5
Q8RF60	SUMO1_HUMAN	-	LIG_SUMO_SBM_1
Q8RF85	AFAD_HUMAN	-	LIG_PDZ_Class_2
Q8RF85	APBA1_HUMAN	-	LIG_PDZ_Class_2
Q8RF85	CSKP_HUMAN	-	LIG_PDZ_Class_2
Q8RF85	EM55_HUMAN	-	LIG_PDZ_Class_2
Q8RF85	LAP2_HUMAN	-	LIG_PDZ_Class_2
Q8RF85	PICK1_HUMAN	-	LIG_PDZ_Class_2
Q8RF85	SDCB1_HUMAN	-	LIG_PDZ_Class_2
Q8RF85	STA5A_HUMAN	-	LIG_SH2_STAT5
Q8RF85	STA5B_HUMAN	-	LIG_SH2_STAT5
Q8RF85	STT3A_HUMAN	-	MOD_N-GLC_1
Q8RF85	STT3B_HUMAN	-	MOD_N-GLC_1
Q8RF85	SUMO1_HUMAN	-	LIG_SUMO_SBM_1
Q8RF91	BRCA1_HUMAN	-	LIG_BRCT_BRCA1_2, LIG_BRCT_BRCA1_1
Q8RF91	COPA_HUMAN	-	TRG_ER_diLys_1
Q8RFD5	TRAF6_HUMAN	-	LIG_TRAF6
Q8RFD8	AFAD_HUMAN	-	LIG_PDZ_Class_2
Q8RFD8	APBA1_HUMAN	-	LIG_PDZ_Class_2
Q8RFD8	APTX_HUMAN	-	LIG_FHA_2
Q8RFD8	CSK21_HUMAN	-	MOD_CK2_1
Q8RFD8	CSK22_HUMAN	-	MOD_CK2_1
Q8RFD8	CSKP_HUMAN	-	LIG_PDZ_Class_2
Q8RFD8	EM55_HUMAN	-	LIG_PDZ_Class_2
Q8RFD8	KI67_HUMAN	-	LIG_FHA_2
Q8RFD8	LAP2_HUMAN	-	LIG_PDZ_Class_2
Q8RFD8	NRDC_HUMAN	-	CLV_NDR_NDR_1
Q8RFD8	PICK1_HUMAN	-	LIG_PDZ_Class_2
Q8RFD8	PNKP_HUMAN	-	LIG_FHA_2
Q8RFD8	RNF8_HUMAN	-	LIG_FHA_2
Q8RFD8	SDCB1_HUMAN	-	LIG_PDZ_Class_2
Q8RFD8	SUMO1_HUMAN	-	LIG_SUMO_SBM_1
Q8RFD8	XRCC1_HUMAN	-	LIG_FHA_2
Q8RFD8	XRCC4_HUMAN	-	LIG_FHA_2
Q8RFG5	APTX_HUMAN	-	LIG_FHA_2
Q8RFG5	BRCA1_HUMAN	-	LIG_BRCT_BRCA1_1
Q8RFG5	CASP3_HUMAN	-	CLV_C14_Caspase3-7
Q8RFG5	CHK2_HUMAN	-	LIG_FHA_1
Q8RFG5	GSK3A_HUMAN	-	MOD_GSK3_1
Q8RFG5	GSK3B_HUMAN	-	MOD_GSK3_1
Q8RFG5	KI67_HUMAN	-	LIG_FHA_2, LIG_FHA_1
Q8RFG5	MBTP1_HUMAN	-	CLV_PCSK_SKI1_1
Q8RFG5	MDC1_HUMAN	-	LIG_FHA_1
Q8RFG5	PNKP_HUMAN	-	LIG_FHA_2
Q8RFG5	RNF8_HUMAN	-	LIG_FHA_2
Q8RFG5	SUMO1_HUMAN	-	LIG_SUMO_SBM_1
Q8RFG5	XRCC1_HUMAN	-	LIG_FHA_2
Q8RFG5	XRCC4_HUMAN	-	LIG_FHA_2
Q8RFH7	BRCA1_HUMAN	-	LIG_BRCT_BRCA1_1
Q8RFH7	GSK3A_HUMAN	-	MOD_GSK3_1
Q8RFH7	GSK3B_HUMAN	-	MOD_GSK3_1
Q8RFH7	KPCA_HUMAN	-	MOD_PKA_2
Q8RFH7	KPCG_HUMAN	-	MOD_PKA_2
Q8RFH7	KS6A4_HUMAN	-	MOD_PKA_2
Q8RFH7	STT3A_HUMAN	-	MOD_N-GLC_1
Q8RFH7	STT3B_HUMAN	-	MOD_N-GLC_1
Q8RFM7	STA5A_HUMAN	-	LIG_SH2_STAT5
Q8RFM7	STA5B_HUMAN	-	LIG_SH2_STAT5
Q8RFM7	STT3A_HUMAN	-	MOD_N-GLC_1
Q8RFM7	STT3B_HUMAN	-	MOD_N-GLC_1
Q8RFM7	SUMO1_HUMAN	-	LIG_SUMO_SBM_1
Q8RFN4	APTX_HUMAN	-	LIG_FHA_2
Q8RFN4	CCNA1_HUMAN	-	LIG_CYCLIN_1
Q8RFN4	CCNA2_HUMAN	-	LIG_CYCLIN_1
Q8RFN4	CCNB1_HUMAN	-	LIG_CYCLIN_1
Q8RFN4	CCND1_HUMAN	-	LIG_CYCLIN_1
Q8RFN4	CCNE1_HUMAN	-	LIG_CYCLIN_1
Q8RFN4	KI67_HUMAN	-	LIG_FHA_2
Q8RFN4	PNKP_HUMAN	-	LIG_FHA_2
Q8RFN4	RNF8_HUMAN	-	LIG_FHA_2
Q8RFN4	STA5A_HUMAN	-	LIG_SH2_STAT5
Q8RFN4	STA5B_HUMAN	-	LIG_SH2_STAT5
Q8RFN4	SUMO1_HUMAN	-	LIG_SUMO_SBM_1
Q8RFN4	XRCC1_HUMAN	-	LIG_FHA_2
Q8RFN4	XRCC4_HUMAN	-	LIG_FHA_2
Q8RFS1	ABL1_HUMAN	-	LIG_SH3_3
Q8RFS1	APTX_HUMAN	-	LIG_FHA_2
Q8RFS1	ARHG7_HUMAN	-	LIG_SH3_3
Q8RFS1	BAIP2_HUMAN	-	LIG_SH3_3
Q8RFS1	BIN1_HUMAN	-	LIG_SH3_3
Q8RFS1	CSK21_HUMAN	-	MOD_CK2_1
Q8RFS1	CSK22_HUMAN	-	MOD_CK2_1
Q8RFS1	FYN_HUMAN	-	LIG_SH3_3
Q8RFS1	GRB2_HUMAN	-	LIG_SH3_3
Q8RFS1	HCK_HUMAN	-	LIG_SH3_3
Q8RFS1	KI67_HUMAN	-	LIG_FHA_2
Q8RFS1	LYN_HUMAN	-	LIG_SH3_3
Q8RFS1	MBTP1_HUMAN	-	CLV_PCSK_SKI1_1
Q8RFS1	NCF1_HUMAN	-	LIG_SH3_3
Q8RFS1	NCF4_HUMAN	-	LIG_SH3_3
Q8RFS1	PNKP_HUMAN	-	LIG_FHA_2
Q8RFS1	RNF8_HUMAN	-	LIG_FHA_2
Q8RFS1	SH3K1_HUMAN	-	LIG_SH3_3
Q8RFS1	SHAN3_HUMAN	-	LIG_SH3_3
Q8RFS1	SNX9_HUMAN	-	LIG_SH3_3
Q8RFS1	SRC8_HUMAN	-	LIG_SH3_3
Q8RFS1	SRGP1_HUMAN	-	LIG_SH3_3
Q8RFS1	SRGP2_HUMAN	-	LIG_SH3_3
Q8RFS1	STA5A_HUMAN	-	LIG_SH2_STAT5
Q8RFS1	STA5B_HUMAN	-	LIG_SH2_STAT5
Q8RFS1	STT3A_HUMAN	-	MOD_N-GLC_1
Q8RFS1	STT3B_HUMAN	-	MOD_N-GLC_1
Q8RFS1	SUMO1_HUMAN	-	LIG_SUMO_SBM_1
Q8RFS1	XRCC1_HUMAN	-	LIG_FHA_2
Q8RFS1	XRCC4_HUMAN	-	LIG_FHA_2
Q8RFV2	GSK3A_HUMAN	-	MOD_GSK3_1
Q8RFV2	GSK3B_HUMAN	-	MOD_GSK3_1
Q8RFV2	KC1G1_HUMAN	-	MOD_CK1_1
Q8RFV2	MK01_HUMAN	-	MOD_ProDKin_1
Q8RFV2	MK03_HUMAN	-	MOD_ProDKin_1
Q8RFV2	MK08_HUMAN	-	MOD_ProDKin_1
Q8RFV2	MK09_HUMAN	-	MOD_ProDKin_1
Q8RFV2	MK14_HUMAN	-	MOD_ProDKin_1
Q8RFV2	NEC1_HUMAN	-	CLV_PCSK_PC1ET2_1
Q8RFV2	NEC2_HUMAN	-	CLV_PCSK_PC1ET2_1
Q8RFV2	PIN1_HUMAN	-	LIG_WW_Pin1_4
Q8RFV2	SUMO1_HUMAN	-	LIG_SUMO_SBM_1
Q8RFV3	A2MG_HUMAN	A2M_N -- A2M_recep, A2M -- A2M_recep, A2M_N -- A2M_N_2, A2M -- A2M_N_2, A2M_N -- A2M_comp, A2M_N_2 -- A2M, A2M_N_2 -- A2M_N_2, A2M -- A2M_N, A2M_N -- A2M_N, A2M_N_2 -- A2M_N, A2M_N_2 -- A2M_comp, A2M_N_2 -- A2M_recep, A2M_N -- A2M	-
Q8RFV3	A2ML1_HUMAN	A2M_N -- A2M_recep, A2M -- A2M_recep, A2M_N -- A2M_N_2, A2M -- A2M_N_2, A2M_N -- A2M_comp, A2M_N_2 -- A2M, A2M_N_2 -- A2M_N_2, A2M -- A2M_N, A2M_N -- A2M_N, A2M_N_2 -- A2M_N, A2M_N_2 -- A2M_comp, A2M_N_2 -- A2M_recep, A2M_N -- A2M	-
Q8RFV3	ACRO_HUMAN	A2M_N_2 -- Trypsin, A2M_N -- Trypsin	-
Q8RFV3	AMGO1_HUMAN	A2M -- V-set, A2M_N_2 -- V-set, A2M_N -- V-set	-
Q8RFV3	APOA_HUMAN	A2M_N_2 -- Trypsin, A2M_N -- Trypsin	-
Q8RFV3	APOH_HUMAN	A2M_N_2 -- Sushi, A2M_N -- Sushi, A2M -- Sushi	-
Q8RFV3	APTX_HUMAN	-	LIG_FHA_2
Q8RFV3	ATM_HUMAN	-	MOD_PIKK_1
Q8RFV3	ATR_HUMAN	-	MOD_PIKK_1
Q8RFV3	BSSP4_HUMAN	A2M_N_2 -- Trypsin, A2M_N -- Trypsin	-
Q8RFV3	BT1A1_HUMAN	A2M -- V-set, A2M_N_2 -- V-set, A2M_N -- V-set	-
Q8RFV3	BT2A1_HUMAN	A2M -- V-set, A2M_N_2 -- V-set, A2M_N -- V-set	-
Q8RFV3	BT2A2_HUMAN	A2M -- V-set, A2M_N_2 -- V-set, A2M_N -- V-set	-
Q8RFV3	BT3A1_HUMAN	A2M -- V-set, A2M_N_2 -- V-set, A2M_N -- V-set	-
Q8RFV3	BT3A2_HUMAN	A2M -- V-set, A2M_N_2 -- V-set, A2M_N -- V-set	-
Q8RFV3	BT3A3_HUMAN	A2M -- V-set, A2M_N_2 -- V-set, A2M_N -- V-set	-
Q8RFV3	BTNL2_HUMAN	A2M -- V-set, A2M_N_2 -- V-set, A2M_N -- V-set	-
Q8RFV3	BTNL3_HUMAN	A2M -- V-set, A2M_N_2 -- V-set, A2M_N -- V-set	-
Q8RFV3	BTNL8_HUMAN	A2M -- V-set, A2M_N_2 -- V-set, A2M_N -- V-set	-
Q8RFV3	BTNL9_HUMAN	A2M -- V-set, A2M_N_2 -- V-set, A2M_N -- V-set	-
Q8RFV3	C1R_HUMAN	A2M_N_2 -- Sushi, A2M_N_2 -- Trypsin, A2M_N -- Trypsin, A2M_N -- Sushi, A2M -- Sushi	-
Q8RFV3	C1RL_HUMAN	A2M_N_2 -- Trypsin, A2M_N -- Trypsin	-
Q8RFV3	C1S_HUMAN	A2M_N_2 -- Sushi, A2M_N_2 -- Trypsin, A2M_N -- Trypsin, A2M_N -- Sushi, A2M -- Sushi	-
Q8RFV3	C4BPA_HUMAN	A2M_N_2 -- Sushi, A2M_N -- Sushi, A2M -- Sushi	-
Q8RFV3	C4BPB_HUMAN	A2M_N_2 -- Sushi, A2M_N -- Sushi, A2M -- Sushi	-
Q8RFV3	C9JI03_HUMAN	A2M -- V-set, A2M_N_2 -- V-set, A2M_N -- V-set	-
Q8RFV3	CADM1_HUMAN	A2M -- V-set, A2M_N_2 -- V-set, A2M_N -- V-set	-
Q8RFV3	CADM2_HUMAN	A2M -- V-set, A2M_N_2 -- V-set, A2M_N -- V-set	-
Q8RFV3	CADM3_HUMAN	A2M -- V-set, A2M_N_2 -- V-set, A2M_N -- V-set	-
Q8RFV3	CADM4_HUMAN	A2M -- V-set, A2M_N_2 -- V-set, A2M_N -- V-set	-
Q8RFV3	CAP7_HUMAN	A2M_N_2 -- Trypsin, A2M_N -- Trypsin	-
Q8RFV3	CATG_HUMAN	A2M_N_2 -- Trypsin, A2M_N -- Trypsin	-
Q8RFV3	CCNA1_HUMAN	-	LIG_CYCLIN_1
Q8RFV3	CCNA2_HUMAN	-	LIG_CYCLIN_1
Q8RFV3	CCNB1_HUMAN	-	LIG_CYCLIN_1
Q8RFV3	CCND1_HUMAN	-	LIG_CYCLIN_1
Q8RFV3	CCNE1_HUMAN	-	LIG_CYCLIN_1
Q8RFV3	CD109_HUMAN	A2M_N -- A2M_recep, A2M -- A2M_recep, A2M_N -- A2M_N_2, A2M -- A2M_N_2, A2M_N -- A2M_comp, A2M_N_2 -- A2M, A2M_N_2 -- A2M_N_2, A2M -- A2M_N, A2M_N -- A2M_N, A2M_N_2 -- A2M_N, A2M_N_2 -- A2M_comp, A2M_N_2 -- A2M_recep, A2M_N -- A2M	-
Q8RFV3	CD2_HUMAN	A2M -- V-set, A2M_N_2 -- V-set, A2M_N -- V-set	-
Q8RFV3	CD226_HUMAN	A2M -- V-set, A2M_N_2 -- V-set, A2M_N -- V-set	-
Q8RFV3	CD276_HUMAN	A2M -- V-set, A2M_N_2 -- V-set, A2M_N -- V-set	-
Q8RFV3	CD33_HUMAN	A2M -- V-set, A2M_N_2 -- V-set, A2M_N -- V-set	-
Q8RFV3	CD4_HUMAN	A2M -- V-set, A2M_N_2 -- V-set, A2M_N -- V-set	-
Q8RFV3	CD48_HUMAN	A2M -- V-set, A2M_N_2 -- V-set, A2M_N -- V-set	-
Q8RFV3	CD7_HUMAN	A2M -- V-set, A2M_N_2 -- V-set, A2M_N -- V-set	-
Q8RFV3	CD79A_HUMAN	A2M -- V-set, A2M_N_2 -- V-set, A2M_N -- V-set	-
Q8RFV3	CD79B_HUMAN	A2M -- V-set, A2M_N_2 -- V-set, A2M_N -- V-set	-
Q8RFV3	CD80_HUMAN	A2M -- V-set, A2M_N_2 -- V-set, A2M_N -- V-set	-
Q8RFV3	CD83_HUMAN	A2M -- V-set, A2M_N_2 -- V-set, A2M_N -- V-set	-
Q8RFV3	CD86_HUMAN	A2M -- V-set, A2M_N_2 -- V-set, A2M_N -- V-set	-
Q8RFV3	CD8A_HUMAN	A2M -- V-set, A2M_N_2 -- V-set, A2M_N -- V-set	-
Q8RFV3	CD8B_HUMAN	A2M -- V-set, A2M_N_2 -- V-set, A2M_N -- V-set	-
Q8RFV3	CEA16_HUMAN	A2M -- V-set, A2M_N_2 -- V-set, A2M_N -- V-set	-
Q8RFV3	CEA18_HUMAN	A2M -- V-set, A2M_N_2 -- V-set, A2M_N -- V-set	-
Q8RFV3	CEA19_HUMAN	A2M -- V-set, A2M_N_2 -- V-set, A2M_N -- V-set	-
Q8RFV3	CEA21_HUMAN	A2M -- V-set, A2M_N_2 -- V-set, A2M_N -- V-set	-
Q8RFV3	CEAM1_HUMAN	A2M -- V-set, A2M_N_2 -- V-set, A2M_N -- V-set	-
Q8RFV3	CEAM3_HUMAN	A2M -- V-set, A2M_N_2 -- V-set, A2M_N -- V-set	-
Q8RFV3	CEAM4_HUMAN	A2M -- V-set, A2M_N_2 -- V-set, A2M_N -- V-set	-
Q8RFV3	CEAM5_HUMAN	A2M -- V-set, A2M_N_2 -- V-set, A2M_N -- V-set	-
Q8RFV3	CEAM6_HUMAN	A2M -- V-set, A2M_N_2 -- V-set, A2M_N -- V-set	-
Q8RFV3	CEAM7_HUMAN	A2M -- V-set, A2M_N_2 -- V-set, A2M_N -- V-set	-
Q8RFV3	CEAM8_HUMAN	A2M -- V-set, A2M_N_2 -- V-set, A2M_N -- V-set	-
Q8RFV3	CEL2A_HUMAN	A2M_N_2 -- Trypsin, A2M_N -- Trypsin	-
Q8RFV3	CEL2B_HUMAN	A2M_N_2 -- Trypsin, A2M_N -- Trypsin	-
Q8RFV3	CEL3A_HUMAN	A2M_N_2 -- Trypsin, A2M_N -- Trypsin	-
Q8RFV3	CEL3B_HUMAN	A2M_N_2 -- Trypsin, A2M_N -- Trypsin	-
Q8RFV3	CELA1_HUMAN	A2M_N_2 -- Trypsin, A2M_N -- Trypsin	-
Q8RFV3	CFAB_HUMAN	A2M_N_2 -- Sushi, A2M_N_2 -- Trypsin, A2M_N -- Trypsin, A2M_N -- Sushi, A2M -- Sushi	-
Q8RFV3	CFAD_HUMAN	A2M_N_2 -- Trypsin, A2M_N -- Trypsin	-
Q8RFV3	CFAH_HUMAN	A2M_N_2 -- Sushi, A2M_N -- Sushi, A2M -- Sushi	-
Q8RFV3	CFAI_HUMAN	A2M_N_2 -- Trypsin, A2M_N -- Trypsin	-
Q8RFV3	CLM1_HUMAN	A2M -- V-set, A2M_N_2 -- V-set, A2M_N -- V-set	-
Q8RFV3	CLM2_HUMAN	A2M -- V-set, A2M_N_2 -- V-set, A2M_N -- V-set	-
Q8RFV3	CLM4_HUMAN	A2M -- V-set, A2M_N_2 -- V-set, A2M_N -- V-set	-
Q8RFV3	CLM6_HUMAN	A2M -- V-set, A2M_N_2 -- V-set, A2M_N -- V-set	-
Q8RFV3	CLM7_HUMAN	A2M -- V-set, A2M_N_2 -- V-set, A2M_N -- V-set	-
Q8RFV3	CLM8_HUMAN	A2M -- V-set, A2M_N_2 -- V-set, A2M_N -- V-set	-
Q8RFV3	CLM9_HUMAN	A2M -- V-set, A2M_N_2 -- V-set, A2M_N -- V-set	-
Q8RFV3	CLMP_HUMAN	A2M -- V-set, A2M_N_2 -- V-set, A2M_N -- V-set	-
Q8RFV3	CMA1_HUMAN	A2M_N_2 -- Trypsin, A2M_N -- Trypsin	-
Q8RFV3	CO2_HUMAN	A2M_N_2 -- Sushi, A2M_N_2 -- Trypsin, A2M_N -- Trypsin, A2M_N -- Sushi, A2M -- Sushi	-
Q8RFV3	CO3_HUMAN	A2M_N -- A2M_recep, A2M -- A2M_recep, A2M_N -- A2M_N_2, A2M -- A2M_N_2, A2M_N -- A2M_comp, A2M_N_2 -- A2M, A2M_N_2 -- A2M_N_2, A2M -- A2M_N, A2M_N -- A2M_N, A2M_N_2 -- A2M_N, A2M_N_2 -- A2M_comp, A2M_N_2 -- A2M_recep, A2M_N -- A2M	-
Q8RFV3	CO4A_HUMAN	A2M_N -- A2M_recep, A2M -- A2M_recep, A2M_N -- A2M_N_2, A2M -- A2M_N_2, A2M_N -- A2M_comp, A2M_N_2 -- A2M, A2M_N_2 -- A2M_N_2, A2M -- A2M_N, A2M_N -- A2M_N, A2M_N_2 -- A2M_N, A2M_N_2 -- A2M_comp, A2M_N_2 -- A2M_recep, A2M_N -- A2M	-
Q8RFV3	CO4B_HUMAN	A2M_N -- A2M_recep, A2M -- A2M_recep, A2M_N -- A2M_N_2, A2M -- A2M_N_2, A2M_N -- A2M_comp, A2M_N_2 -- A2M, A2M_N_2 -- A2M_N_2, A2M -- A2M_N, A2M_N -- A2M_N, A2M_N_2 -- A2M_N, A2M_N_2 -- A2M_comp, A2M_N_2 -- A2M_recep, A2M_N -- A2M	-
Q8RFV3	CO5_HUMAN	A2M_N -- A2M_recep, A2M -- A2M_recep, A2M_N -- A2M_N_2, A2M -- A2M_N_2, A2M_N -- A2M_comp, A2M_N_2 -- A2M, A2M_N_2 -- A2M_N_2, A2M -- A2M_N, A2M_N -- A2M_N, A2M_N_2 -- A2M_N, A2M_N_2 -- A2M_comp, A2M_N_2 -- A2M_recep, A2M_N -- A2M	-
Q8RFV3	CO6_HUMAN	A2M_N_2 -- Sushi, A2M_N -- Sushi, A2M -- Sushi	-
Q8RFV3	CO7_HUMAN	A2M_N_2 -- Sushi, A2M_N -- Sushi, A2M -- Sushi	-
Q8RFV3	CORIN_HUMAN	A2M_N_2 -- Trypsin, A2M_N -- Trypsin	-
Q8RFV3	CPMD8_HUMAN	A2M_N -- A2M_recep, A2M -- A2M_recep, A2M_N -- A2M_N_2, A2M -- A2M_N_2, A2M_N -- A2M_comp, A2M_N_2 -- A2M, A2M_N_2 -- A2M_N_2, A2M -- A2M_N, A2M_N -- A2M_N, A2M_N_2 -- A2M_N, A2M_N_2 -- A2M_comp, A2M_N_2 -- A2M_recep, A2M_N -- A2M	-
Q8RFV3	CR1_HUMAN	A2M_N_2 -- Sushi, A2M_N -- Sushi, A2M -- Sushi	-
Q8RFV3	CR1L_HUMAN	A2M_N_2 -- Sushi, A2M_N -- Sushi, A2M -- Sushi	-
Q8RFV3	CR2_HUMAN	A2M_N_2 -- Sushi, A2M_N -- Sushi, A2M -- Sushi	-
Q8RFV3	CRTAM_HUMAN	A2M -- V-set, A2M_N_2 -- V-set, A2M_N -- V-set	-
Q8RFV3	CSK21_HUMAN	-	MOD_CK2_1
Q8RFV3	CSK22_HUMAN	-	MOD_CK2_1
Q8RFV3	CSMD1_HUMAN	A2M_N_2 -- Sushi, A2M_N -- Sushi, A2M -- Sushi	-
Q8RFV3	CSMD2_HUMAN	A2M_N_2 -- Sushi, A2M_N -- Sushi, A2M -- Sushi	-
Q8RFV3	CSMD3_HUMAN	A2M_N_2 -- Sushi, A2M_N -- Sushi, A2M -- Sushi	-
Q8RFV3	CSPG2_HUMAN	A2M -- Sushi, A2M_N -- Sushi, A2M -- V-set, A2M_N_2 -- Sushi, A2M_N_2 -- V-set, A2M_N -- V-set	-
Q8RFV3	CTLA4_HUMAN	A2M -- V-set, A2M_N_2 -- V-set, A2M_N -- V-set	-
Q8RFV3	CTRB1_HUMAN	A2M_N_2 -- Trypsin, A2M_N -- Trypsin	-
Q8RFV3	CTRB2_HUMAN	A2M_N_2 -- Trypsin, A2M_N -- Trypsin	-
Q8RFV3	CTRC_HUMAN	A2M_N_2 -- Trypsin, A2M_N -- Trypsin	-
Q8RFV3	CTRL_HUMAN	A2M_N_2 -- Trypsin, A2M_N -- Trypsin	-
Q8RFV3	CXAR_HUMAN	A2M -- V-set, A2M_N_2 -- V-set, A2M_N -- V-set	-
Q8RFV3	DAF_HUMAN	A2M_N_2 -- Sushi, A2M_N -- Sushi, A2M -- Sushi	-
Q8RFV3	ELNE_HUMAN	A2M_N_2 -- Trypsin, A2M_N -- Trypsin	-
Q8RFV3	ENTK_HUMAN	A2M_N_2 -- Trypsin, A2M_N -- Trypsin	-
Q8RFV3	ERMAP_HUMAN	A2M -- V-set, A2M_N_2 -- V-set, A2M_N -- V-set	-
Q8RFV3	ESAM_HUMAN	A2M -- V-set, A2M_N_2 -- V-set, A2M_N -- V-set	-
Q8RFV3	F13B_HUMAN	A2M_N_2 -- Sushi, A2M_N -- Sushi, A2M -- Sushi	-
Q8RFV3	F187A_HUMAN	A2M -- V-set, A2M_N_2 -- V-set, A2M_N -- V-set	-
Q8RFV3	FA10_HUMAN	A2M_N_2 -- Trypsin, A2M_N -- Trypsin	-
Q8RFV3	FA11_HUMAN	A2M_N_2 -- Trypsin, A2M_N -- Trypsin	-
Q8RFV3	FA12_HUMAN	A2M_N_2 -- Trypsin, A2M_N -- Trypsin	-
Q8RFV3	FA7_HUMAN	A2M_N_2 -- Trypsin, A2M_N -- Trypsin	-
Q8RFV3	FA9_HUMAN	A2M_N_2 -- Trypsin, A2M_N -- Trypsin	-
Q8RFV3	FBLN7_HUMAN	A2M_N_2 -- Sushi, A2M_N -- Sushi, A2M -- Sushi	-
Q8RFV3	FCAMR_HUMAN	A2M -- V-set, A2M_N_2 -- V-set, A2M_N -- V-set	-
Q8RFV3	FHR1_HUMAN	A2M_N_2 -- Sushi, A2M_N -- Sushi, A2M -- Sushi	-
Q8RFV3	FHR2_HUMAN	A2M_N_2 -- Sushi, A2M_N -- Sushi, A2M -- Sushi	-
Q8RFV3	FHR3_HUMAN	A2M_N_2 -- Sushi, A2M_N -- Sushi, A2M -- Sushi	-
Q8RFV3	FHR4_HUMAN	A2M_N_2 -- Sushi, A2M_N -- Sushi, A2M -- Sushi	-
Q8RFV3	FHR5_HUMAN	A2M_N_2 -- Sushi, A2M_N -- Sushi, A2M -- Sushi	-
Q8RFV3	FPRP_HUMAN	A2M -- V-set, A2M_N_2 -- V-set, A2M_N -- V-set	-
Q8RFV3	GABR1_HUMAN	A2M_N_2 -- Sushi, A2M_N -- Sushi, A2M -- Sushi	-
Q8RFV3	GI24_HUMAN	A2M -- V-set, A2M_N_2 -- V-set, A2M_N -- V-set	-
Q8RFV3	GPA33_HUMAN	A2M -- V-set, A2M_N_2 -- V-set, A2M_N -- V-set	-
Q8RFV3	GRAA_HUMAN	A2M_N_2 -- Trypsin, A2M_N -- Trypsin	-
Q8RFV3	GRAB_HUMAN	A2M_N_2 -- Trypsin, A2M_N -- Trypsin	-
Q8RFV3	GRAH_HUMAN	A2M_N_2 -- Trypsin, A2M_N -- Trypsin	-
Q8RFV3	GRAK_HUMAN	A2M_N_2 -- Trypsin, A2M_N -- Trypsin	-
Q8RFV3	GRAM_HUMAN	A2M_N_2 -- Trypsin, A2M_N -- Trypsin	-
Q8RFV3	HABP2_HUMAN	A2M_N_2 -- Trypsin, A2M_N -- Trypsin	-
Q8RFV3	HAVR1_HUMAN	A2M -- V-set, A2M_N_2 -- V-set, A2M_N -- V-set	-
Q8RFV3	HAVR2_HUMAN	A2M -- V-set, A2M_N_2 -- V-set, A2M_N -- V-set	-
Q8RFV3	HECA2_HUMAN	A2M -- V-set, A2M_N_2 -- V-set, A2M_N -- V-set	-
Q8RFV3	HECAM_HUMAN	A2M -- V-set, A2M_N_2 -- V-set, A2M_N -- V-set	-
Q8RFV3	HEPS_HUMAN	A2M_N_2 -- Trypsin, A2M_N -- Trypsin	-
Q8RFV3	HGF_HUMAN	A2M_N_2 -- Trypsin, A2M_N -- Trypsin	-
Q8RFV3	HGFA_HUMAN	A2M_N_2 -- Trypsin, A2M_N -- Trypsin	-
Q8RFV3	HGFL_HUMAN	A2M_N_2 -- Trypsin, A2M_N -- Trypsin	-
Q8RFV3	HHLA2_HUMAN	A2M -- V-set, A2M_N_2 -- V-set, A2M_N -- V-set	-
Q8RFV3	HPLN1_HUMAN	A2M -- V-set, A2M_N_2 -- V-set, A2M_N -- V-set	-
Q8RFV3	HPLN2_HUMAN	A2M -- V-set, A2M_N_2 -- V-set, A2M_N -- V-set	-
Q8RFV3	HPLN3_HUMAN	A2M -- V-set, A2M_N_2 -- V-set, A2M_N -- V-set	-
Q8RFV3	HPLN4_HUMAN	A2M -- V-set, A2M_N_2 -- V-set, A2M_N -- V-set	-
Q8RFV3	HPT_HUMAN	A2M_N_2 -- Trypsin, A2M_N -- Trypsin	-
Q8RFV3	HPTR_HUMAN	A2M_N_2 -- Trypsin, A2M_N -- Trypsin	-
Q8RFV3	ICOSL_HUMAN	A2M -- V-set, A2M_N_2 -- V-set, A2M_N -- V-set	-
Q8RFV3	IGLO5_HUMAN	A2M -- V-set, A2M_N_2 -- V-set, A2M_N -- V-set	-
Q8RFV3	IGS11_HUMAN	A2M -- V-set, A2M_N_2 -- V-set, A2M_N -- V-set	-
Q8RFV3	IGS21_HUMAN	A2M -- V-set, A2M_N_2 -- V-set, A2M_N -- V-set	-
Q8RFV3	IGSF2_HUMAN	A2M -- V-set, A2M_N_2 -- V-set, A2M_N -- V-set	-
Q8RFV3	IGSF3_HUMAN	A2M -- V-set, A2M_N_2 -- V-set, A2M_N -- V-set	-
Q8RFV3	IGSF6_HUMAN	A2M -- V-set, A2M_N_2 -- V-set, A2M_N -- V-set	-
Q8RFV3	IGSF8_HUMAN	A2M -- V-set, A2M_N_2 -- V-set, A2M_N -- V-set	-
Q8RFV3	IL2RA_HUMAN	A2M_N_2 -- Sushi, A2M_N -- Sushi, A2M -- Sushi	-
Q8RFV3	JAM1_HUMAN	A2M -- V-set, A2M_N_2 -- V-set, A2M_N -- V-set	-
Q8RFV3	JAM2_HUMAN	A2M -- V-set, A2M_N_2 -- V-set, A2M_N -- V-set	-
Q8RFV3	JAM3_HUMAN	A2M -- V-set, A2M_N_2 -- V-set, A2M_N -- V-set	-
Q8RFV3	JAML1_HUMAN	A2M -- V-set, A2M_N_2 -- V-set, A2M_N -- V-set	-
Q8RFV3	K0247_HUMAN	A2M_N_2 -- Sushi, A2M_N -- Sushi, A2M -- Sushi	-
Q8RFV3	KI67_HUMAN	-	LIG_FHA_2
Q8RFV3	KLK1_HUMAN	A2M_N_2 -- Trypsin, A2M_N -- Trypsin	-
Q8RFV3	KLK10_HUMAN	A2M_N_2 -- Trypsin, A2M_N -- Trypsin	-
Q8RFV3	KLK11_HUMAN	A2M_N_2 -- Trypsin, A2M_N -- Trypsin	-
Q8RFV3	KLK12_HUMAN	A2M_N_2 -- Trypsin, A2M_N -- Trypsin	-
Q8RFV3	KLK13_HUMAN	A2M_N_2 -- Trypsin, A2M_N -- Trypsin	-
Q8RFV3	KLK14_HUMAN	A2M_N_2 -- Trypsin, A2M_N -- Trypsin	-
Q8RFV3	KLK15_HUMAN	A2M_N_2 -- Trypsin, A2M_N -- Trypsin	-
Q8RFV3	KLK2_HUMAN	A2M_N_2 -- Trypsin, A2M_N -- Trypsin	-
Q8RFV3	KLK3_HUMAN	A2M_N_2 -- Trypsin, A2M_N -- Trypsin	-
Q8RFV3	KLK4_HUMAN	A2M_N_2 -- Trypsin, A2M_N -- Trypsin	-
Q8RFV3	KLK5_HUMAN	A2M_N_2 -- Trypsin, A2M_N -- Trypsin	-
Q8RFV3	KLK6_HUMAN	A2M_N_2 -- Trypsin, A2M_N -- Trypsin	-
Q8RFV3	KLK7_HUMAN	A2M_N_2 -- Trypsin, A2M_N -- Trypsin	-
Q8RFV3	KLK8_HUMAN	A2M_N_2 -- Trypsin, A2M_N -- Trypsin	-
Q8RFV3	KLK9_HUMAN	A2M_N_2 -- Trypsin, A2M_N -- Trypsin	-
Q8RFV3	KLKB1_HUMAN	A2M_N_2 -- Trypsin, A2M_N -- Trypsin	-
Q8RFV3	KPCA_HUMAN	-	MOD_PKA_2
Q8RFV3	KPCG_HUMAN	-	MOD_PKA_2
Q8RFV3	KS6A4_HUMAN	-	MOD_PKA_2
Q8RFV3	KV401_HUMAN	A2M -- V-set, A2M_N_2 -- V-set, A2M_N -- V-set	-
Q8RFV3	LY66F_HUMAN	A2M -- V-set, A2M_N_2 -- V-set, A2M_N -- V-set	-
Q8RFV3	LYAM1_HUMAN	A2M_N_2 -- Sushi, A2M_N -- Sushi, A2M -- Sushi	-
Q8RFV3	LYAM2_HUMAN	A2M_N_2 -- Sushi, A2M_N -- Sushi, A2M -- Sushi	-
Q8RFV3	LYAM3_HUMAN	A2M_N_2 -- Sushi, A2M_N -- Sushi, A2M -- Sushi	-
Q8RFV3	MASP1_HUMAN	A2M_N_2 -- Sushi, A2M_N_2 -- Trypsin, A2M_N -- Trypsin, A2M_N -- Sushi, A2M -- Sushi	-
Q8RFV3	MASP2_HUMAN	A2M_N_2 -- Sushi, A2M_N_2 -- Trypsin, A2M_N -- Trypsin, A2M_N -- Sushi, A2M -- Sushi	-
Q8RFV3	MCP_HUMAN	A2M_N_2 -- Sushi, A2M_N -- Sushi, A2M -- Sushi	-
Q8RFV3	MOG_HUMAN	A2M -- V-set, A2M_N_2 -- V-set, A2M_N -- V-set	-
Q8RFV3	MPZL1_HUMAN	A2M -- V-set, A2M_N_2 -- V-set, A2M_N -- V-set	-
Q8RFV3	MPZL2_HUMAN	A2M -- V-set, A2M_N_2 -- V-set, A2M_N -- V-set	-
Q8RFV3	MPZL3_HUMAN	A2M -- V-set, A2M_N_2 -- V-set, A2M_N -- V-set	-
Q8RFV3	MST1L_HUMAN	A2M_N_2 -- Trypsin, A2M_N -- Trypsin	-
Q8RFV3	MUC18_HUMAN	A2M -- V-set, A2M_N_2 -- V-set, A2M_N -- V-set	-
Q8RFV3	MXRA8_HUMAN	A2M -- V-set, A2M_N_2 -- V-set, A2M_N -- V-set	-
Q8RFV3	MYP0_HUMAN	A2M -- V-set, A2M_N_2 -- V-set, A2M_N -- V-set	-
Q8RFV3	NCAN_HUMAN	A2M -- Sushi, A2M_N -- Sushi, A2M -- V-set, A2M_N_2 -- Sushi, A2M_N_2 -- V-set, A2M_N -- V-set	-
Q8RFV3	NCTR2_HUMAN	A2M -- V-set, A2M_N_2 -- V-set, A2M_N -- V-set	-
Q8RFV3	NCTR3_HUMAN	A2M -- V-set, A2M_N_2 -- V-set, A2M_N -- V-set	-
Q8RFV3	NETR_HUMAN	A2M_N_2 -- Trypsin, A2M_N -- Trypsin	-
Q8RFV3	NPHN_HUMAN	A2M -- V-set, A2M_N_2 -- V-set, A2M_N -- V-set	-
Q8RFV3	O95653_HUMAN	A2M -- V-set, A2M_N_2 -- V-set, A2M_N -- V-set	-
Q8RFV3	OVCH1_HUMAN	A2M_N_2 -- Trypsin, A2M_N -- Trypsin	-
Q8RFV3	OVCH2_HUMAN	A2M_N_2 -- Trypsin, A2M_N -- Trypsin	-
Q8RFV3	OVOS1_HUMAN	A2M_N -- A2M_recep, A2M -- A2M_recep, A2M_N -- A2M_N_2, A2M -- A2M_N_2, A2M_N -- A2M_comp, A2M_N_2 -- A2M, A2M_N_2 -- A2M_N_2, A2M -- A2M_N, A2M_N -- A2M_N, A2M_N_2 -- A2M_N, A2M_N_2 -- A2M_comp, A2M_N_2 -- A2M_recep, A2M_N -- A2M	-
Q8RFV3	OVOS2_HUMAN	A2M_N -- A2M_recep, A2M -- A2M_recep, A2M_N -- A2M_N_2, A2M -- A2M_N_2, A2M_N -- A2M_comp, A2M_N_2 -- A2M, A2M_N_2 -- A2M_N_2, A2M -- A2M_N, A2M_N -- A2M_N, A2M_N_2 -- A2M_N, A2M_N_2 -- A2M_comp, A2M_N_2 -- A2M_recep, A2M_N -- A2M	-
Q8RFV3	PAMR1_HUMAN	A2M_N_2 -- Sushi, A2M_N_2 -- Trypsin, A2M_N -- Trypsin, A2M_N -- Sushi, A2M -- Sushi	-
Q8RFV3	PAPP1_HUMAN	A2M_N_2 -- Sushi, A2M_N -- Sushi, A2M -- Sushi	-
Q8RFV3	PD1L1_HUMAN	A2M -- V-set, A2M_N_2 -- V-set, A2M_N -- V-set	-
Q8RFV3	PDCD1_HUMAN	A2M -- V-set, A2M_N_2 -- V-set, A2M_N -- V-set	-
Q8RFV3	PGCA_HUMAN	A2M -- Sushi, A2M_N -- Sushi, A2M -- V-set, A2M_N_2 -- Sushi, A2M_N_2 -- V-set, A2M_N -- V-set	-
Q8RFV3	PGCB_HUMAN	A2M -- Sushi, A2M_N -- Sushi, A2M -- V-set, A2M_N_2 -- Sushi, A2M_N_2 -- V-set, A2M_N -- V-set	-
Q8RFV3	PIGR_HUMAN	A2M -- V-set, A2M_N_2 -- V-set, A2M_N -- V-set	-
Q8RFV3	PILRA_HUMAN	A2M -- V-set, A2M_N_2 -- V-set, A2M_N -- V-set	-
Q8RFV3	PILRB_HUMAN	A2M -- V-set, A2M_N_2 -- V-set, A2M_N -- V-set	-
Q8RFV3	PLMN_HUMAN	A2M_N_2 -- Trypsin, A2M_N -- Trypsin	-
Q8RFV3	PNKP_HUMAN	-	LIG_FHA_2
Q8RFV3	POLS2_HUMAN	A2M_N_2 -- Trypsin, A2M_N -- Trypsin	-
Q8RFV3	PRKDC_HUMAN	-	MOD_PIKK_1
Q8RFV3	PROC_HUMAN	A2M_N_2 -- Trypsin, A2M_N -- Trypsin	-
Q8RFV3	PROZ_HUMAN	A2M_N_2 -- Trypsin, A2M_N -- Trypsin	-
Q8RFV3	PRS23_HUMAN	A2M_N_2 -- Trypsin, A2M_N -- Trypsin	-
Q8RFV3	PRS27_HUMAN	A2M_N_2 -- Trypsin, A2M_N -- Trypsin	-
Q8RFV3	PRS33_HUMAN	A2M_N_2 -- Trypsin, A2M_N -- Trypsin	-
Q8RFV3	PRS35_HUMAN	A2M_N_2 -- Trypsin, A2M_N -- Trypsin	-
Q8RFV3	PRS37_HUMAN	A2M_N_2 -- Trypsin, A2M_N -- Trypsin	-
Q8RFV3	PRS38_HUMAN	A2M_N_2 -- Trypsin, A2M_N -- Trypsin	-
Q8RFV3	PRS42_HUMAN	A2M_N_2 -- Trypsin, A2M_N -- Trypsin	-
Q8RFV3	PRS44_HUMAN	A2M_N_2 -- Trypsin, A2M_N -- Trypsin	-
Q8RFV3	PRS45_HUMAN	A2M_N_2 -- Trypsin, A2M_N -- Trypsin	-
Q8RFV3	PRS48_HUMAN	A2M_N_2 -- Trypsin, A2M_N -- Trypsin	-
Q8RFV3	PRS53_HUMAN	A2M_N_2 -- Trypsin, A2M_N -- Trypsin	-
Q8RFV3	PRS54_HUMAN	A2M_N_2 -- Trypsin, A2M_N -- Trypsin	-
Q8RFV3	PRS55_HUMAN	A2M_N_2 -- Trypsin, A2M_N -- Trypsin	-
Q8RFV3	PRS57_HUMAN	A2M_N_2 -- Trypsin, A2M_N -- Trypsin	-
Q8RFV3	PRS58_HUMAN	A2M_N_2 -- Trypsin, A2M_N -- Trypsin	-
Q8RFV3	PRSS8_HUMAN	A2M_N_2 -- Trypsin, A2M_N -- Trypsin	-
Q8RFV3	PRTN3_HUMAN	A2M_N_2 -- Trypsin, A2M_N -- Trypsin	-
Q8RFV3	PSG1_HUMAN	A2M -- V-set, A2M_N_2 -- V-set, A2M_N -- V-set	-
Q8RFV3	PSG11_HUMAN	A2M -- V-set, A2M_N_2 -- V-set, A2M_N -- V-set	-
Q8RFV3	PSG2_HUMAN	A2M -- V-set, A2M_N_2 -- V-set, A2M_N -- V-set	-
Q8RFV3	PSG3_HUMAN	A2M -- V-set, A2M_N_2 -- V-set, A2M_N -- V-set	-
Q8RFV3	PSG4_HUMAN	A2M -- V-set, A2M_N_2 -- V-set, A2M_N -- V-set	-
Q8RFV3	PSG5_HUMAN	A2M -- V-set, A2M_N_2 -- V-set, A2M_N -- V-set	-
Q8RFV3	PSG6_HUMAN	A2M -- V-set, A2M_N_2 -- V-set, A2M_N -- V-set	-
Q8RFV3	PSG8_HUMAN	A2M -- V-set, A2M_N_2 -- V-set, A2M_N -- V-set	-
Q8RFV3	PSG9_HUMAN	A2M -- V-set, A2M_N_2 -- V-set, A2M_N -- V-set	-
Q8RFV3	PVR_HUMAN	A2M -- V-set, A2M_N_2 -- V-set, A2M_N -- V-set	-
Q8RFV3	PVRL1_HUMAN	A2M -- V-set, A2M_N_2 -- V-set, A2M_N -- V-set	-
Q8RFV3	PVRL2_HUMAN	A2M -- V-set, A2M_N_2 -- V-set, A2M_N -- V-set	-
Q8RFV3	PVRL3_HUMAN	A2M -- V-set, A2M_N_2 -- V-set, A2M_N -- V-set	-
Q8RFV3	PVRL4_HUMAN	A2M -- V-set, A2M_N_2 -- V-set, A2M_N -- V-set	-
Q8RFV3	PZP_HUMAN	A2M_N -- A2M_recep, A2M -- A2M_recep, A2M_N -- A2M_N_2, A2M -- A2M_N_2, A2M_N -- A2M_comp, A2M_N_2 -- A2M, A2M_N_2 -- A2M_N_2, A2M -- A2M_N, A2M_N -- A2M_N, A2M_N_2 -- A2M_N, A2M_N_2 -- A2M_comp, A2M_N_2 -- A2M_recep, A2M_N -- A2M	-
Q8RFV3	Q14UF4_HUMAN	A2M_N_2 -- Sushi, A2M_N -- Sushi, A2M -- Sushi	-
Q8RFV3	Q14UF5_HUMAN	A2M_N_2 -- Sushi, A2M_N -- Sushi, A2M -- Sushi	-
Q8RFV3	Q14UF6_HUMAN	A2M_N_2 -- Sushi, A2M_N -- Sushi, A2M -- Sushi	-
Q8RFV3	Q9NZJ1_HUMAN	A2M -- V-set, A2M_N_2 -- V-set, A2M_N -- V-set	-
Q8RFV3	RNF8_HUMAN	-	LIG_FHA_2
Q8RFV3	SCN2B_HUMAN	A2M -- V-set, A2M_N_2 -- V-set, A2M_N -- V-set	-
Q8RFV3	SCN3B_HUMAN	A2M -- V-set, A2M_N_2 -- V-set, A2M_N -- V-set	-
Q8RFV3	SCN4B_HUMAN	A2M -- V-set, A2M_N_2 -- V-set, A2M_N -- V-set	-
Q8RFV3	SE6L1_HUMAN	A2M_N_2 -- Sushi, A2M_N -- Sushi, A2M -- Sushi	-
Q8RFV3	SE6L2_HUMAN	A2M_N_2 -- Sushi, A2M_N -- Sushi, A2M -- Sushi	-
Q8RFV3	SEZ6_HUMAN	A2M_N_2 -- Sushi, A2M_N -- Sushi, A2M -- Sushi	-
Q8RFV3	SHPS1_HUMAN	A2M -- V-set, A2M_N_2 -- V-set, A2M_N -- V-set	-
Q8RFV3	SIG10_HUMAN	A2M -- V-set, A2M_N_2 -- V-set, A2M_N -- V-set	-
Q8RFV3	SIG11_HUMAN	A2M -- V-set, A2M_N_2 -- V-set, A2M_N -- V-set	-
Q8RFV3	SIG12_HUMAN	A2M -- V-set, A2M_N_2 -- V-set, A2M_N -- V-set	-
Q8RFV3	SIG14_HUMAN	A2M -- V-set, A2M_N_2 -- V-set, A2M_N -- V-set	-
Q8RFV3	SIG15_HUMAN	A2M -- V-set, A2M_N_2 -- V-set, A2M_N -- V-set	-
Q8RFV3	SIG16_HUMAN	A2M -- V-set, A2M_N_2 -- V-set, A2M_N -- V-set	-
Q8RFV3	SIGL5_HUMAN	A2M -- V-set, A2M_N_2 -- V-set, A2M_N -- V-set	-
Q8RFV3	SIGL6_HUMAN	A2M -- V-set, A2M_N_2 -- V-set, A2M_N -- V-set	-
Q8RFV3	SIGL7_HUMAN	A2M -- V-set, A2M_N_2 -- V-set, A2M_N -- V-set	-
Q8RFV3	SIGL8_HUMAN	A2M -- V-set, A2M_N_2 -- V-set, A2M_N -- V-set	-
Q8RFV3	SIGL9_HUMAN	A2M -- V-set, A2M_N_2 -- V-set, A2M_N -- V-set	-
Q8RFV3	SIRB1_HUMAN	A2M -- V-set, A2M_N_2 -- V-set, A2M_N -- V-set	-
Q8RFV3	SIRB2_HUMAN	A2M -- V-set, A2M_N_2 -- V-set, A2M_N -- V-set	-
Q8RFV3	SIRBL_HUMAN	A2M -- V-set, A2M_N_2 -- V-set, A2M_N -- V-set	-
Q8RFV3	SIRPD_HUMAN	A2M -- V-set, A2M_N_2 -- V-set, A2M_N -- V-set	-
Q8RFV3	SIRPG_HUMAN	A2M -- V-set, A2M_N_2 -- V-set, A2M_N -- V-set	-
Q8RFV3	SLAF6_HUMAN	A2M -- V-set, A2M_N_2 -- V-set, A2M_N -- V-set	-
Q8RFV3	SLAF7_HUMAN	A2M -- V-set, A2M_N_2 -- V-set, A2M_N -- V-set	-
Q8RFV3	SN_HUMAN	A2M -- V-set, A2M_N_2 -- V-set, A2M_N -- V-set	-
Q8RFV3	SRPX_HUMAN	A2M_N_2 -- Sushi, A2M_N -- Sushi, A2M -- Sushi	-
Q8RFV3	SRPX2_HUMAN	A2M_N_2 -- Sushi, A2M_N -- Sushi, A2M -- Sushi	-
Q8RFV3	ST14_HUMAN	A2M_N_2 -- Trypsin, A2M_N -- Trypsin	-
Q8RFV3	STA5A_HUMAN	-	LIG_SH2_STAT5
Q8RFV3	STA5B_HUMAN	-	LIG_SH2_STAT5
Q8RFV3	SUMO1_HUMAN	-	LIG_SUMO_SBM_1
Q8RFV3	SUSD1_HUMAN	A2M_N_2 -- Sushi, A2M_N -- Sushi, A2M -- Sushi	-
Q8RFV3	SUSD2_HUMAN	A2M_N_2 -- Sushi, A2M_N -- Sushi, A2M -- Sushi	-
Q8RFV3	SUSD4_HUMAN	A2M_N_2 -- Sushi, A2M_N -- Sushi, A2M -- Sushi	-
Q8RFV3	SVEP1_HUMAN	A2M_N_2 -- Sushi, A2M_N -- Sushi, A2M -- Sushi	-
Q8RFV3	TEST_HUMAN	A2M_N_2 -- Trypsin, A2M_N -- Trypsin	-
Q8RFV3	THRB_HUMAN	A2M_N_2 -- Trypsin, A2M_N -- Trypsin	-
Q8RFV3	TIGIT_HUMAN	A2M -- V-set, A2M_N_2 -- V-set, A2M_N -- V-set	-
Q8RFV3	TIMD4_HUMAN	A2M -- V-set, A2M_N_2 -- V-set, A2M_N -- V-set	-
Q8RFV3	TM11A_HUMAN	A2M_N_2 -- Trypsin, A2M_N -- Trypsin	-
Q8RFV3	TM11B_HUMAN	A2M_N_2 -- Trypsin, A2M_N -- Trypsin	-
Q8RFV3	TM11D_HUMAN	A2M_N_2 -- Trypsin, A2M_N -- Trypsin	-
Q8RFV3	TM11E_HUMAN	A2M_N_2 -- Trypsin, A2M_N -- Trypsin	-
Q8RFV3	TM11F_HUMAN	A2M_N_2 -- Trypsin, A2M_N -- Trypsin	-
Q8RFV3	TMPS2_HUMAN	A2M_N_2 -- Trypsin, A2M_N -- Trypsin	-
Q8RFV3	TMPS3_HUMAN	A2M_N_2 -- Trypsin, A2M_N -- Trypsin	-
Q8RFV3	TMPS4_HUMAN	A2M_N_2 -- Trypsin, A2M_N -- Trypsin	-
Q8RFV3	TMPS5_HUMAN	A2M_N_2 -- Trypsin, A2M_N -- Trypsin	-
Q8RFV3	TMPS6_HUMAN	A2M_N_2 -- Trypsin, A2M_N -- Trypsin	-
Q8RFV3	TMPS7_HUMAN	A2M_N_2 -- Trypsin, A2M_N -- Trypsin	-
Q8RFV3	TMPS9_HUMAN	A2M_N_2 -- Trypsin, A2M_N -- Trypsin	-
Q8RFV3	TMPSC_HUMAN	A2M_N_2 -- Trypsin, A2M_N -- Trypsin	-
Q8RFV3	TMPSD_HUMAN	A2M_N_2 -- Trypsin, A2M_N -- Trypsin	-
Q8RFV3	TPA_HUMAN	A2M_N_2 -- Trypsin, A2M_N -- Trypsin	-
Q8RFV3	TPSNR_HUMAN	A2M -- V-set, A2M_N_2 -- V-set, A2M_N -- V-set	-
Q8RFV3	TREM1_HUMAN	A2M -- V-set, A2M_N_2 -- V-set, A2M_N -- V-set	-
Q8RFV3	TREM2_HUMAN	A2M -- V-set, A2M_N_2 -- V-set, A2M_N -- V-set	-
Q8RFV3	TRML2_HUMAN	A2M -- V-set, A2M_N_2 -- V-set, A2M_N -- V-set	-
Q8RFV3	TRML4_HUMAN	A2M -- V-set, A2M_N_2 -- V-set, A2M_N -- V-set	-
Q8RFV3	TRY1_HUMAN	A2M_N_2 -- Trypsin, A2M_N -- Trypsin	-
Q8RFV3	TRY2_HUMAN	A2M_N_2 -- Trypsin, A2M_N -- Trypsin	-
Q8RFV3	TRY3_HUMAN	A2M_N_2 -- Trypsin, A2M_N -- Trypsin	-
Q8RFV3	TRYB1_HUMAN	A2M_N_2 -- Trypsin, A2M_N -- Trypsin	-
Q8RFV3	TRYB2_HUMAN	A2M_N_2 -- Trypsin, A2M_N -- Trypsin	-
Q8RFV3	TRYD_HUMAN	A2M_N_2 -- Trypsin, A2M_N -- Trypsin	-
Q8RFV3	TRYG1_HUMAN	A2M_N_2 -- Trypsin, A2M_N -- Trypsin	-
Q8RFV3	TSP50_HUMAN	A2M_N_2 -- Trypsin, A2M_N -- Trypsin	-
Q8RFV3	TUTLB_HUMAN	A2M -- V-set, A2M_N_2 -- V-set, A2M_N -- V-set	-
Q8RFV3	TVA2_HUMAN	A2M -- V-set, A2M_N_2 -- V-set, A2M_N -- V-set	-
Q8RFV3	TVB1_HUMAN	A2M -- V-set, A2M_N_2 -- V-set, A2M_N -- V-set	-
Q8RFV3	TVB2_HUMAN	A2M -- V-set, A2M_N_2 -- V-set, A2M_N -- V-set	-
Q8RFV3	TVC_HUMAN	A2M -- V-set, A2M_N_2 -- V-set, A2M_N -- V-set	-
Q8RFV3	UFO_HUMAN	A2M -- V-set, A2M_N_2 -- V-set, A2M_N -- V-set	-
Q8RFV3	UROK_HUMAN	A2M_N_2 -- Trypsin, A2M_N -- Trypsin	-
Q8RFV3	VGFR2_HUMAN	A2M -- V-set, A2M_N_2 -- V-set, A2M_N -- V-set	-
Q8RFV3	VPRE3_HUMAN	A2M -- V-set, A2M_N_2 -- V-set, A2M_N -- V-set	-
Q8RFV3	VPREB_HUMAN	A2M -- V-set, A2M_N_2 -- V-set, A2M_N -- V-set	-
Q8RFV3	VSI10_HUMAN	A2M -- V-set, A2M_N_2 -- V-set, A2M_N -- V-set	-
Q8RFV3	VSIG1_HUMAN	A2M -- V-set, A2M_N_2 -- V-set, A2M_N -- V-set	-
Q8RFV3	VSIG2_HUMAN	A2M -- V-set, A2M_N_2 -- V-set, A2M_N -- V-set	-
Q8RFV3	VSIG4_HUMAN	A2M -- V-set, A2M_N_2 -- V-set, A2M_N -- V-set	-
Q8RFV3	VSIG8_HUMAN	A2M -- V-set, A2M_N_2 -- V-set, A2M_N -- V-set	-
Q8RFV3	VSTM4_HUMAN	A2M -- V-set, A2M_N_2 -- V-set, A2M_N -- V-set	-
Q8RFV3	VTCN1_HUMAN	A2M -- V-set, A2M_N_2 -- V-set, A2M_N -- V-set	-
Q8RFV3	VTM2A_HUMAN	A2M -- V-set, A2M_N_2 -- V-set, A2M_N -- V-set	-
Q8RFV3	VTM2B_HUMAN	A2M -- V-set, A2M_N_2 -- V-set, A2M_N -- V-set	-
Q8RFV3	VTM2L_HUMAN	A2M -- V-set, A2M_N_2 -- V-set, A2M_N -- V-set	-
Q8RFV3	XRCC1_HUMAN	-	LIG_FHA_2
Q8RFV3	XRCC4_HUMAN	-	LIG_FHA_2
Q8RFX1	CHK2_HUMAN	-	LIG_FHA_1
Q8RFX1	GSK3A_HUMAN	-	MOD_GSK3_1
Q8RFX1	GSK3B_HUMAN	-	MOD_GSK3_1
Q8RFX1	KI67_HUMAN	-	LIG_FHA_1
Q8RFX1	KPCA_HUMAN	-	MOD_PKA_2
Q8RFX1	KPCG_HUMAN	-	MOD_PKA_2
Q8RFX1	KS6A4_HUMAN	-	MOD_PKA_2
Q8RFX1	MDC1_HUMAN	-	LIG_FHA_1
Q8RFX1	STT3A_HUMAN	-	MOD_N-GLC_1
Q8RFX1	STT3B_HUMAN	-	MOD_N-GLC_1
Q8RFX1	SUMO1_HUMAN	-	LIG_SUMO_SBM_1
Q8RFX7	AP1M1_HUMAN	-	TRG_ENDOCYTIC_2
Q8RFX7	AP1M2_HUMAN	-	TRG_ENDOCYTIC_2
Q8RFX7	AP2M1_HUMAN	-	TRG_ENDOCYTIC_2
Q8RFX7	CLH1_HUMAN	-	LIG_Clathr_ClatBox_1
Q8RFX7	CLH2_HUMAN	-	LIG_Clathr_ClatBox_1
Q8RFX7	SUMO1_HUMAN	-	LIG_SUMO_SBM_1
Q8RFY0	AP1M1_HUMAN	-	TRG_ENDOCYTIC_2
Q8RFY0	AP1M2_HUMAN	-	TRG_ENDOCYTIC_2
Q8RFY0	AP2M1_HUMAN	-	TRG_ENDOCYTIC_2
Q8RFY0	GSK3A_HUMAN	-	MOD_GSK3_1
Q8RFY0	GSK3B_HUMAN	-	MOD_GSK3_1
Q8RFY0	MK01_HUMAN	-	LIG_MAPK_1
Q8RFY0	MK03_HUMAN	-	LIG_MAPK_1
Q8RFY0	MK08_HUMAN	-	LIG_MAPK_1
Q8RFY0	MK09_HUMAN	-	LIG_MAPK_1
Q8RFY0	MK14_HUMAN	-	LIG_MAPK_1
Q8RFY0	NRDC_HUMAN	-	CLV_NDR_NDR_1
Q8RG00	ABL1_HUMAN	-	LIG_SH3_3
Q8RG00	APTX_HUMAN	-	LIG_FHA_2
Q8RG00	ARHG7_HUMAN	-	LIG_SH3_3
Q8RG00	ATM_HUMAN	-	MOD_PIKK_1
Q8RG00	ATR_HUMAN	-	MOD_PIKK_1
Q8RG00	BAIP2_HUMAN	-	LIG_SH3_3
Q8RG00	BIN1_HUMAN	-	LIG_SH3_3
Q8RG00	CHK2_HUMAN	-	LIG_FHA_1
Q8RG00	FYN_HUMAN	-	LIG_SH3_3
Q8RG00	GRB2_HUMAN	-	LIG_SH3_3
Q8RG00	GSK3A_HUMAN	-	MOD_GSK3_1
Q8RG00	GSK3B_HUMAN	-	MOD_GSK3_1
Q8RG00	HCK_HUMAN	-	LIG_SH3_3
Q8RG00	KC1G1_HUMAN	-	MOD_CK1_1
Q8RG00	KI67_HUMAN	-	LIG_FHA_2, LIG_FHA_1
Q8RG00	LYN_HUMAN	-	LIG_SH3_3
Q8RG00	MDC1_HUMAN	-	LIG_FHA_1
Q8RG00	NCF1_HUMAN	-	LIG_SH3_3
Q8RG00	NCF4_HUMAN	-	LIG_SH3_3
Q8RG00	PNKP_HUMAN	-	LIG_FHA_2
Q8RG00	PRKDC_HUMAN	-	MOD_PIKK_1
Q8RG00	RNF8_HUMAN	-	LIG_FHA_2
Q8RG00	SH3K1_HUMAN	-	LIG_SH3_3
Q8RG00	SHAN3_HUMAN	-	LIG_SH3_3
Q8RG00	SNX9_HUMAN	-	LIG_SH3_3
Q8RG00	SRC8_HUMAN	-	LIG_SH3_3
Q8RG00	SRGP1_HUMAN	-	LIG_SH3_3
Q8RG00	SRGP2_HUMAN	-	LIG_SH3_3
Q8RG00	SUMO1_HUMAN	-	LIG_SUMO_SBM_1
[truncated: 1,746 more rows]
