# Supplementary material for: Perturbed human sub-networks by Fusobacterium nucleatum candidate virulence proteins
Source: Microbiome. 2017 Aug 10;5:89. doi: 10.1186/s40168-017-0307-1 (PMC5551000; doi:10.1186/s40168-017-0307-1)
Supplement: Supplementary file 6 — List of the FusoSecretome inferred human interactors and their annotations. (XLSX 77 kb) [file 40168_2017_307_MOESM6_ESM.xlsx]

## Sheet: Sheet1
Supplementary Table 5. List of the FusoSecretome inferred interactors. Each protein is annotated with the following information: known bacterial (from Dyer et al., 2010) or viral (from VirHostNet 2.0 database) protein binder; Expressed in known F. nucleatum niches (i.e. saliva, small intestine, colon/rectum); gene expression correlated to F. nucleatum abundance in CRC patients; known association …
UniprotKB AC	UniprotKB ID	UniprotKB protein name	UniprotKB gene	Bacterial binder	Viral binder	Expressed in relevant niches	Correlated expression	Gut disease
P62258	1433E_HUMAN	14-3-3 protein epsilon	YWHAE	yes	yes	yes	-	-
P63104	1433Z_HUMAN	14-3-3 protein zeta/delta	YWHAZ	yes	yes	yes	-	-
P01023	A2MG_HUMAN	Alpha-2-macroglobulin	A2M	yes	yes	yes	-	-
O96019	ACL6A_HUMAN	Actin-like protein 6A	ACTL6A	yes	yes	yes	-	-
P62736	ACTA_HUMAN	Actin, aortic smooth muscle	ACTA2	yes	yes	yes	-	-
P60709	ACTB_HUMAN	Actin, cytoplasmic 1	ACTB	yes	yes	yes	-	-
P63261	ACTG_HUMAN	Actin, cytoplasmic 2	ACTG1	yes	yes	yes	-	-
P55196	AFAD_HUMAN	Afadin	MLLT4	yes	yes	yes	-	-
P28838	AMPL_HUMAN	Cytosol aminopeptidase	LAP3	yes	yes	yes	-	-
O60678	ANM3_HUMAN	Protein arginine N-methyltransferase 3	PRMT3	yes	yes	yes	-	-
O94973	AP2A2_HUMAN	AP-2 complex subunit alpha-2	AP2A2	yes	yes	yes	-	-
Q02410	APBA1_HUMAN	Amyloid beta A4 precursor protein-binding family A member 1	APBA1	yes	-	yes	-	-
Q9P1U1	ARP3B_HUMAN	Actin-related protein 3B	ACTR3B	yes	-	yes	-	-
P61158	ARP3_HUMAN	Actin-related protein 3	ACTR3	yes	yes	yes	-	-
Q9H9F9	ARP5_HUMAN	Actin-related protein 5	ACTR5	yes	-	yes	-	-
Q13315	ATM_HUMAN	Serine-protein kinase ATM	ATM	yes	yes	yes	-	-
Q13535	ATR_HUMAN	Serine/threonine-protein kinase ATR	ATR	yes	-	yes	-	-
Q99933	BAG1_HUMAN	BAG family molecular chaperone regulator 1	BAG1	yes	yes	yes	-	-
Q13075	BIRC1_HUMAN	Baculoviral IAP repeat-containing protein 1	NAIP	yes	-	yes	-	-
Q13490	BIRC2_HUMAN	Baculoviral IAP repeat-containing protein 2	BIRC2	yes	-	yes	-	-
Q7KYR7	BT2A1_HUMAN	Butyrophilin subfamily 2 member A1	BTN2A1	yes	-	yes	-	-
O00481	BT3A1_HUMAN	Butyrophilin subfamily 3 member A1	BTN3A1	yes	-	yes	-	-
O00478	BT3A3_HUMAN	Butyrophilin subfamily 3 member A3	BTN3A3	yes	-	yes	-	-
P09871	C1S_HUMAN	Complement C1s subcomponent	C1S	yes	-	yes	-	-
P09326	CD48_HUMAN	CD48 antigen	CD48	yes	-	yes	-	IBD
P01730	CD4_HUMAN	T-cell surface glycoprotein CD4	CD4	yes	yes	yes	-	-
P40259	CD79B_HUMAN	B-cell antigen receptor complex-associated protein beta chain	CD79B	yes	-	yes	-	-
P09564	CD7_HUMAN	T-cell antigen CD7	CD7	yes	-	yes	-	-
Q01151	CD83_HUMAN	CD83 antigen	CD83	yes	-	yes	-	-
P01732	CD8A_HUMAN	T-cell surface glycoprotein CD8 alpha chain	CD8A	yes	-	yes	-	-
Q9UJX2	CDC23_HUMAN	Cell division cycle protein 23 homolog	CDC23	yes	yes	yes	-	-
P00746	CFAD_HUMAN	Complement factor D	CFD	yes	-	yes	-	-
P08603	CFAH_HUMAN	Complement factor H	CFH	yes	yes	yes	-	-
Q00610	CLH1_HUMAN	Clathrin heavy chain 1	CLTC	yes	yes	yes	-	-
Q96LI5	CNO6L_HUMAN	CCR4-NOT transcription complex subunit 6-like	CNOT6L	yes	-	yes	-	-
P06681	CO2_HUMAN	Complement C2	C2	yes	-	yes	-	-
P0C0L4	CO4A_HUMAN	Complement C4-A	C4A	yes	yes	yes	-	-
P0C0L5	CO4B_HUMAN	Complement C4-B	C4B	yes	yes	-	-	-
P10643	CO7_HUMAN	Complement component C7	C7	yes	yes	yes	-	-
P53621	COPA_HUMAN	Coatomer subunit alpha	COPA	yes	yes	yes	-	-
P53618	COPB_HUMAN	Coatomer subunit beta	COPB1	yes	yes	yes	-	-
P17927	CR1_HUMAN	Complement receptor type 1	CR1	yes	-	yes	yes	-
P20023	CR2_HUMAN	Complement receptor type 2	CR2	yes	-	yes	-	-
O14936	CSKP_HUMAN	Peripheral plasma membrane protein CASK	CASK	yes	-	yes	-	-
P98082	DAB2_HUMAN	Disabled homolog 2	DAB2	yes	yes	yes	-	-
P08174	DAF_HUMAN	Complement decay-accelerating factor	CD55	yes	-	yes	yes	-
Q9UK59	DBR1_HUMAN	Lariat debranching enzyme	DBR1	yes	-	yes	-	-
P31040	DHSA_HUMAN	Succinate dehydrogenase ubiquinone flavoprotein subunit, mitochondrial	SDHA	yes	-	yes	-	-
P13639	EF2_HUMAN	Elongation factor 2	EEF2	yes	yes	yes	-	-
Q96RP9	EFGM_HUMAN	Elongation factor G, mitochondrial	GFM1	yes	-	yes	-	-
Q8N8S7	ENAH_HUMAN	Protein enabled homolog	ENAH	yes	yes	yes	-	-
Q7Z2Z2	ETUD1_HUMAN	Elongation factor Tu GTP-binding domain-containing protein 1	EFTUD1	yes	-	yes	-	-
P06241	FYN_HUMAN	Tyrosine-protein kinase Fyn	FYN	yes	yes	yes	-	IBD
Q9NZC3	GDE1_HUMAN	Glycerophosphodiester phosphodiesterase 1	GDE1	yes	-	yes	-	-
Q9HCC8	GDPD2_HUMAN	Glycerophosphoinositol inositolphosphodiesterase GDPD2	GDPD2	yes	-	yes	-	-
Q8WTR4	GDPD5_HUMAN	Glycerophosphodiester phosphodiesterase domain-containing protein 5	GDPD5	yes	-	yes	-	-
Q9UJY5	GGA1_HUMAN	ADP-ribosylation factor-binding protein GGA1	GGA1	yes	yes	yes	-	-
P19440	GGT1_HUMAN	Gamma-glutamyltranspeptidase 1	GGT1	yes	-	yes	-	-
Q6P531	GGT6_HUMAN	Gamma-glutamyltransferase 6	GGT6	yes	-	yes	-	-
Q86XS8	GOLI_HUMAN	E3 ubiquitin-protein ligase RNF130	RNF130	yes	-	yes	-	-
P22352	GPX3_HUMAN	Glutathione peroxidase 3	GPX3	yes	-	yes	-	-
P12544	GRAA_HUMAN	Granzyme A	GZMA	yes	-	yes	yes	-
Q13588	GRAP_HUMAN	GRB2-related adapter protein	GRAP	yes	-	yes	-	-
P62993	GRB2_HUMAN	Growth factor receptor-bound protein 2	GRB2	yes	yes	yes	-	-
Q9HAV7	GRPE1_HUMAN	GrpE protein homolog 1, mitochondrial	GRPEL1	yes	yes	yes	-	-
Q9UM44	HHLA2_HUMAN	HERV-H LTR-associating protein 2	HHLA2	yes	-	yes	-	-
Q96S86	HPLN3_HUMAN	Hyaluronan and proteoglycan link protein 3	HAPLN3	yes	-	yes	-	-
Q92598	HS105_HUMAN	Heat shock protein 105 kDa	HSPH1	yes	yes	yes	-	-
P08107	HSP71_HUMAN	Heat shock 70 kDa protein 1A/1B	HSPA1A	yes	yes	yes	-	-
P34932	HSP74_HUMAN	Heat shock 70 kDa protein 4	HSPA4	yes	yes	yes	-	-
P17066	HSP76_HUMAN	Heat shock 70 kDa protein 6	HSPA6	yes	yes	yes	yes	IBD
P63241	IF5A1_HUMAN	Eukaryotic translation initiation factor 5A-1	EIF5A	yes	yes	yes	yes	-
O95976	IGSF6_HUMAN	Immunoglobulin superfamily member 6	IGSF6	yes	-	yes	-	-
Q8NI35	INADL_HUMAN	InaD-like protein	INADL	yes	-	yes	-	-
P78504	JAG1_HUMAN	Protein jagged-1	JAG1	yes	yes	yes	-	-
Q9Y219	JAG2_HUMAN	Protein jagged-2	JAG2	yes	yes	yes	-	-
Q86YT9	JAML1_HUMAN	Junctional adhesion molecule-like	AMICA1	yes	-	yes	-	-
Q92537	K0247_HUMAN	Uncharacterized protein KIAA0247	KIAA0247	yes	-	yes	-	-
P46013	KI67_HUMAN	Antigen KI-67	MKI67	yes	yes	yes	-	-
Q96RT1	LAP2_HUMAN	Protein LAP2	ERBB2IP	yes	yes	yes	-	-
P06239	LCK_HUMAN	Tyrosine-protein kinase Lck	LCK	yes	yes	yes	-	-
P07948	LYN_HUMAN	Tyrosine-protein kinase Lyn	LYN	yes	yes	yes	-	-
Q14703	MBTP1_HUMAN	Membrane-bound transcription factor site-1 protease	MBTPS1	yes	yes	yes	-	-
P15529	MCP_HUMAN	Membrane cofactor protein	CD46	yes	yes	yes	-	-
Q16539	MK14_HUMAN	Mitogen-activated protein kinase 14	MAPK14	yes	-	yes	-	-
Q99542	MMP19_HUMAN	Matrix metalloproteinase-19	MMP19	yes	-	yes	-	-
P08253	MMP2_HUMAN	72 kDa type IV collagenase	MMP2	yes	-	yes	-	CRC
P14780	MMP9_HUMAN	Matrix metalloproteinase-9	MMP9	yes	-	yes	-	IBD
Q9Y3Q0	NALD2_HUMAN	N-acetylated-alpha-linked acidic dipeptidase 2	NAALAD2	yes	-	yes	-	-
Q15080	NCF4_HUMAN	Neutrophil cytosol factor 4	NCF4	yes	-	yes	-	-
P16333	NCK1_HUMAN	Cytoplasmic protein NCK1	NCK1	yes	yes	yes	-	-
P30414	NKTR_HUMAN	NK-tumor recognition protein	NKTR	yes	-	yes	-	-
P46531	NOTC1_HUMAN	Neurogenic locus notch homolog protein 1	NOTCH1	yes	yes	yes	-	-
Q04721	NOTC2_HUMAN	Neurogenic locus notch homolog protein 2	NOTCH2	yes	yes	yes	-	-
Q9UM47	NOTC3_HUMAN	Neurogenic locus notch homolog protein 3	NOTCH3	yes	yes	yes	-	-
O60500	NPHN_HUMAN	Nephrin	NPHS1	yes	-	-	-	-
O43847	NRDC_HUMAN	Nardilysin	NRD1	yes	yes	yes	-	-
Q7Z3S9	NT2NL_HUMAN	Notch homolog 2 N-terminal-like protein	NOTCH2NL	yes	yes	yes	-	-
P36957	ODO2_HUMAN	Dihydrolipoyllysine-residue succinyltransferase component of 2-oxoglutarate dehydrogenase complex, mitochondrial	DLST	yes	yes	yes	-	-
P27986	P85A_HUMAN	Phosphatidylinositol 3-kinase regulatory subunit alpha	PIK3R1	yes	yes	yes	-	CRC
O00459	P85B_HUMAN	Phosphatidylinositol 3-kinase regulatory subunit beta	PIK3R2	yes	yes	yes	-	-
P05165	PCCA_HUMAN	Propionyl-CoA carboxylase alpha chain, mitochondrial	PCCA	yes	yes	yes	-	-
P29122	PCSK6_HUMAN	Proprotein convertase subtilisin/kexin type 6	PCSK6	yes	yes	yes	-	-
P98160	PGBM_HUMAN	Basement membrane-specific heparan sulfate proteoglycan core protein	HSPG2	yes	-	yes	-	-
Q96PD5	PGRP2_HUMAN	N-acetylmuramoyl-L-alanine amidase	PGLYRP2	yes	yes	-	-	-
Q9UKJ1	PILRA_HUMAN	Paired immunoglobulin-like type 2 receptor alpha	PILRA	yes	-	yes	-	-
Q9UKJ0	PILRB_HUMAN	Paired immunoglobulin-like type 2 receptor beta	PILRB	yes	-	yes	-	-
Q9NYY3	PLK2_HUMAN	Serine/threonine-protein kinase PLK2	PLK2	yes	yes	yes	-	-
P00747	PLMN_HUMAN	Plasminogen	PLG	yes	-	yes	-	-
Q96T60	PNKP_HUMAN	Bifunctional polynucleotide phosphatase/kinase	PNKP	yes	yes	yes	-	-
P62140	PP1B_HUMAN	Serine/threonine-protein phosphatase PP1-beta catalytic subunit	PPP1CB	yes	yes	yes	-	-
P36873	PP1G_HUMAN	Serine/threonine-protein phosphatase PP1-gamma catalytic subunit	PPP1CC	yes	yes	yes	-	-
P67775	PP2AA_HUMAN	Serine/threonine-protein phosphatase 2A catalytic subunit alpha isoform	PPP2CA	yes	yes	yes	-	-
Q08209	PP2BA_HUMAN	Serine/threonine-protein phosphatase 2B catalytic subunit alpha isoform	PPP3CA	yes	yes	yes	-	-
P48454	PP2BC_HUMAN	Serine/threonine-protein phosphatase 2B catalytic subunit gamma isoform	PPP3CC	yes	yes	yes	-	-
P23284	PPIB_HUMAN	Peptidyl-prolyl cis-trans isomerase B	PPIB	yes	yes	yes	-	-
Q13427	PPIG_HUMAN	Peptidyl-prolyl cis-trans isomerase G	PPIG	yes	yes	yes	-	-
P53041	PPP5_HUMAN	Serine/threonine-protein phosphatase 5	PPP5C	yes	yes	yes	-	-
Q96BP3	PPWD1_HUMAN	Peptidylprolyl isomerase domain and WD repeat-containing protein 1	PPWD1	yes	-	yes	-	-
Q06830	PRDX1_HUMAN	Peroxiredoxin-1	PRDX1	yes	yes	yes	-	-
P30048	PRDX3_HUMAN	Thioredoxin-dependent peroxide reductase, mitochondrial	PRDX3	yes	yes	yes	-	-
Q13162	PRDX4_HUMAN	Peroxiredoxin-4	PRDX4	yes	yes	yes	-	-
P30041	PRDX6_HUMAN	Peroxiredoxin-6	PRDX6	yes	yes	yes	-	-
Q99633	PRP18_HUMAN	Pre-mRNA-splicing factor 18	PRPF18	yes	-	yes	-	-
Q12923	PTN13_HUMAN	Tyrosine-protein phosphatase non-receptor type 13	PTPN13	yes	-	yes	-	-
Q9NQS3	PVRL3_HUMAN	Poliovirus receptor-related protein 3	PVRL3	yes	-	yes	-	-
P20936	RASA1_HUMAN	Ras GTPase-activating protein 1	RASA1	yes	-	yes	-	-
Q08999	RBL2_HUMAN	Retinoblastoma-like protein 2	RBL2	yes	yes	yes	-	-
P49792	RBP2_HUMAN	E3 SUMO-protein ligase RanBP2	RANBP2	yes	yes	yes	-	-
P06400	RB_HUMAN	Retinoblastoma-associated protein	RB1	yes	yes	yes	-	-
Q9NZE8	RM35_HUMAN	39S ribosomal protein L35, mitochondrial	MRPL35	yes	-	yes	-	-
Q8NC42	RN149_HUMAN	E3 ubiquitin-protein ligase RNF149	RNF149	yes	yes	yes	-	-
O76064	RNF8_HUMAN	E3 ubiquitin-protein ligase RNF8	RNF8	yes	-	yes	-	-
Q9H6T3	RPAP3_HUMAN	RNA polymerase II-associated protein 3	RPAP3	yes	yes	yes	-	-
Q96E11	RRFM_HUMAN	Ribosome-recycling factor, mitochondrial	MRRF	yes	-	yes	-	-
P61619	S61A1_HUMAN	Protein transport protein Sec61 subunit alpha isoform 1	SEC61A1	yes	yes	yes	-	-
O00560	SDCB1_HUMAN	Syntenin-1	SDCBP	yes	yes	yes	-	-
Q9UGP8	SEC63_HUMAN	Translocation protein SEC63 homolog	SEC63	yes	yes	yes	-	-
O43765	SGTA_HUMAN	Small glutamine-rich tetratricopeptide repeat-containing protein alpha	SGTA	yes	yes	yes	-	-
Q96B97	SH3K1_HUMAN	SH3 domain-containing kinase-binding protein 1	SH3KBP1	yes	yes	yes	-	-
Q9BYB0	SHAN3_HUMAN	SH3 and multiple ankyrin repeat domains protein 3	SHANK3	yes	-	-	-	-
Q92835	SHIP1_HUMAN	Phosphatidylinositol 3,4,5-trisphosphate 5-phosphatase 1	INPP5D	yes	-	yes	-	CD
O15357	SHIP2_HUMAN	Phosphatidylinositol 3,4,5-trisphosphate 5-phosphatase 2	INPPL1	yes	-	yes	-	-
Q96RL6	SIG11_HUMAN	Sialic acid-binding Ig-like lectin 11	SIGLEC11	yes	-	-	-	-
O15389	SIGL5_HUMAN	Sialic acid-binding Ig-like lectin 5	SIGLEC5	yes	-	-	yes	-
O43699	SIGL6_HUMAN	Sialic acid-binding Ig-like lectin 6	SIGLEC6	yes	-	yes	-	-
Q9Y286	SIGL7_HUMAN	Sialic acid-binding Ig-like lectin 7	SIGLEC7	yes	-	yes	yes	-
O94813	SLIT2_HUMAN	Slit homolog 2 protein	SLIT2	yes	yes	yes	-	-
Q9Y5X1	SNX9_HUMAN	Sorting nexin-9	SNX9	yes	yes	yes	-	-
Q8TCT7	SPP2B_HUMAN	Signal peptide peptidase-like 2B	SPPL2B	yes	yes	-	-	-
P09486	SPRC_HUMAN	SPARC	SPARC	yes	yes	yes	-	-
O75044	SRGP2_HUMAN	SLIT-ROBO Rho GTPase-activating protein 2	SRGAP2	yes	-	yes	yes	-
P61011	SRP54_HUMAN	Signal recognition particle 54 kDa protein	SRP54	yes	yes	yes	-	-
P40763	STAT3_HUMAN	Signal transducer and activator of transcription 3	STAT3	yes	yes	yes	-	IBD
P31948	STIP1_HUMAN	Stress-induced-phosphoprotein 1	STIP1	yes	yes	yes	-	-
P46977	STT3A_HUMAN	Dolichyl-diphosphooligosaccharide--protein glycosyltransferase subunit STT3A	STT3A	yes	yes	yes	-	-
Q8TCJ2	STT3B_HUMAN	Dolichyl-diphosphooligosaccharide--protein glycosyltransferase subunit STT3B	STT3B	yes	yes	yes	-	-
P63165	SUMO1_HUMAN	Small ubiquitin-related modifier 1	SUMO1	yes	yes	yes	-	-
Q6UWL2	SUSD1_HUMAN	Sushi domain-containing protein 1	SUSD1	yes	-	yes	-	-
Q9UGT4	SUSD2_HUMAN	Sushi domain-containing protein 2	SUSD2	yes	-	yes	-	-
Q4LDE5	SVEP1_HUMAN	Sushi, von Willebrand factor type A, EGF and pentraxin domain-containing protein 1	SVEP1	yes	yes	yes	-	-
O43426	SYNJ1_HUMAN	Synaptojanin-1	SYNJ1	yes	-	yes	-	-
Q04724	TLE1_HUMAN	Transducin-like enhancer protein 1	TLE1	yes	yes	yes	-	-
Q04726	TLE3_HUMAN	Transducin-like enhancer protein 3	TLE3	yes	-	yes	-	-
Q04727	TLE4_HUMAN	Transducin-like enhancer protein 4	TLE4	yes	-	yes	-	-
O14773	TPP1_HUMAN	Tripeptidyl-peptidase 1	TPP1	yes	yes	yes	-	-
Q13114	TRAF3_HUMAN	TNF receptor-associated factor 3	TRAF3	yes	yes	yes	-	-
O00463	TRAF5_HUMAN	TNF receptor-associated factor 5	TRAF5	yes	-	yes	-	-
P35030	TRY3_HUMAN	Trypsin-3	PRSS3	yes	-	yes	-	-
O95551	TYDP2_HUMAN	Tyrosyl-DNA phosphodiesterase 2	TDP2	yes	yes	yes	-	-
Q15029	U5S1_HUMAN	116 kDa U5 small nuclear ribonucleoprotein component	EFTUD2	yes	yes	yes	-	-
P63279	UBC9_HUMAN	SUMO-conjugating enzyme UBC9	UBE2I	yes	yes	yes	-	-
P30530	UFO_HUMAN	Tyrosine-protein kinase receptor UFO	AXL	yes	yes	yes	-	-
P52758	UK114_HUMAN	Ribonuclease UK114	HRSP12	yes	-	yes	-	-
P50552	VASP_HUMAN	Vasodilator-stimulated phosphoprotein	VASP	yes	yes	yes	-	-
P98170	XIAP_HUMAN	E3 ubiquitin-protein ligase XIAP	XIAP	yes	yes	yes	-	-
P31946	1433B_HUMAN	14-3-3 protein beta/alpha	YWHAB	-	yes	yes	-	-
P21589	5NTD_HUMAN	5'-nucleotidase	NT5E	-	yes	yes	-	-
A8K2U0	A2ML1_HUMAN	Alpha-2-macroglobulin-like protein 1	A2ML1	-	-	-	-	-
P00519	ABL1_HUMAN	Tyrosine-protein kinase ABL1	ABL1	-	yes	yes	-	-
P42684	ABL2_HUMAN	Abelson tyrosine-protein kinase 2	ABL2	-	-	yes	-	-
Q13085	ACACA_HUMAN	Acetyl-CoA carboxylase 1	ACACA	-	yes	yes	-	-
O00763	ACACB_HUMAN	Acetyl-CoA carboxylase 2	ACACB	-	-	yes	-	-
Q5JWF8	ACL10_HUMAN	Actin-like protein 10	ACTL10	-	-	-	-	-
O94805	ACL6B_HUMAN	Actin-like protein 6B	ACTL6B	-	-	-	-	-
Q9Y615	ACL7A_HUMAN	Actin-like protein 7A	ACTL7A	-	-	-	-	-
Q9Y614	ACL7B_HUMAN	Actin-like protein 7B	ACTL7B	-	-	-	-	-
P10323	ACRO_HUMAN	Acrosin	ACR	-	-	-	-	-
Q562R1	ACTBL_HUMAN	Beta-actin-like protein 2	ACTBL2	-	yes	-	-	-
P68032	ACTC_HUMAN	Actin, alpha cardiac muscle 1	ACTC1	-	yes	yes	-	-
P63267	ACTH_HUMAN	Actin, gamma-enteric smooth muscle	ACTG2	-	yes	yes	-	-
Q9H568	ACTL8_HUMAN	Actin-like protein 8	ACTL8	-	-	-	-	-
Q8TC94	ACTL9_HUMAN	Actin-like protein 9	ACTL9	-	-	-	-	-
P68133	ACTS_HUMAN	Actin, alpha skeletal muscle	ACTA1	-	yes	-	-	-
Q8TDG2	ACTT1_HUMAN	Actin-related protein T1	ACTRT1	-	-	-	-	-
Q8TDY3	ACTT2_HUMAN	Actin-related protein T2	ACTRT2	-	-	-	-	-
Q9BYD9	ACTT3_HUMAN	Actin-related protein T3	ACTRT3	-	-	-	-	-
P42025	ACTY_HUMAN	Beta-centractin	ACTR1B	-	-	yes	-	-
P61163	ACTZ_HUMAN	Alpha-centractin	ACTR1A	-	yes	yes	-	-
Q3LIE5	ADPRM_HUMAN	Manganese-dependent ADP-ribose/CDP-alcohol diphosphatase	ADPRM	-	-	yes	-	-
O00468	AGRIN_HUMAN	Agrin	AGRN	-	yes	yes	-	-
P19021	AMD_HUMAN	Peptidyl-glycine alpha-amidating monooxygenase	PAM	-	-	yes	-	-
Q86WK6	AMGO1_HUMAN	Amphoterin-induced protein 1	AMIGO1	-	-	yes	-	-
Q9UNK9	ANGE1_HUMAN	Protein angel homolog 1	ANGEL1	-	yes	yes	-	-
Q5VTE6	ANGE2_HUMAN	Protein angel homolog 2	ANGEL2	-	-	yes	-	-
Q6P2P2	ANM10_HUMAN	Putative protein arginine N-methyltransferase 10	PRMT10	-	-	yes	-	-
Q9NR22	ANM8_HUMAN	Protein arginine N-methyltransferase 8	PRMT8	-	-	-	-	-
Q9BXS5	AP1M1_HUMAN	AP-1 complex subunit mu-1	AP1M1	-	yes	yes	-	-
Q9Y6Q5	AP1M2_HUMAN	AP-1 complex subunit mu-2	AP1M2	-	yes	yes	-	-
O95782	AP2A1_HUMAN	AP-2 complex subunit alpha-1	AP2A1	-	yes	yes	-	-
Q96CW1	AP2M1_HUMAN	AP-2 complex subunit mu	AP2M1	-	yes	yes	-	-
P53680	AP2S1_HUMAN	AP-2 complex subunit sigma	AP2S1	-	yes	yes	-	-
O00213	APBB1_HUMAN	Amyloid beta A4 precursor protein-binding family B member 1	APBB1	-	-	yes	-	-
P27695	APEX1_HUMAN	DNA-(apurinic or apyrimidinic site lyase	APEX1	-	yes	yes	-	-
Q9UBZ4	APEX2_HUMAN	DNA-(apurinic or apyrimidinic site lyase 2	APEX2	-	-	yes	-	-
P08519	APOA_HUMAN	Apolipoprotein(a	LPA	-	-	-	-	-
P02749	APOH_HUMAN	Beta-2-glycoprotein 1	APOH	-	yes	-	-	-
Q7Z2E3	APTX_HUMAN	Aprataxin	APTX	-	-	yes	-	-
Q14155	ARHG7_HUMAN	Rho guanine nucleotide exchange factor 7	ARHGEF7	-	-	yes	-	-
Q9NZ32	ARP10_HUMAN	Actin-related protein 10	ACTR10	-	-	yes	-	-
P61160	ARP2_HUMAN	Actin-related protein 2	ACTR2	-	yes	yes	-	-
Q9C0K3	ARP3C_HUMAN	Actin-related protein 3C	ACTR3C	-	-	yes	-	-
Q9GZN1	ARP6_HUMAN	Actin-related protein 6	ACTR6	-	-	yes	-	-
Q9H981	ARP8_HUMAN	Actin-related protein 8	ACTR8	-	-	yes	-	-
Q92484	ASM3A_HUMAN	Acid sphingomyelinase-like phosphodiesterase 3a	SMPDL3A	-	-	yes	-	-
Q92485	ASM3B_HUMAN	Acid sphingomyelinase-like phosphodiesterase 3b	SMPDL3B	-	-	yes	-	-
P17405	ASM_HUMAN	Sphingomyelin phosphodiesterase	SMPD1	-	-	yes	-	-
O75061	AUXI_HUMAN	Putative tyrosine-protein phosphatase auxilin	DNAJC6	-	-	yes	-	-
B3KU92	B3KU92_HUMAN	Putative protein arginine N-methyltransferase 10	LOC90826	-	-	yes	-	-
B4DL80	B4DL80_HUMAN	Cell division cycle protein 27 homolog	CDC27	-	-	yes	-	-
B4DLN1	B4DLN1_HUMAN	Mitochondrial dicarboxylate carrier	SLC25A10	-	-	yes	-	-
B4DMZ6	B4DMZ6_HUMAN	Matrix metalloproteinase-23, soluble form	MMP23B	-	-	yes	-	-
O95816	BAG2_HUMAN	BAG family molecular chaperone regulator 2	BAG2	-	yes	yes	-	-
O95817	BAG3_HUMAN	BAG family molecular chaperone regulator 3	BAG3	-	yes	yes	-	-
O95429	BAG4_HUMAN	BAG family molecular chaperone regulator 4	BAG4	-	yes	yes	yes	-
Q9UL15	BAG5_HUMAN	BAG family molecular chaperone regulator 5	BAG5	-	yes	yes	-	-
Q9UQB8	BAIP2_HUMAN	Brain-specific angiogenesis inhibitor 1-associated protein 2	BAIAP2	-	yes	yes	-	-
O00499	BIN1_HUMAN	Myc box-dependent-interacting protein 1	BIN1	-	yes	yes	-	-
Q13489	BIRC3_HUMAN	Baculoviral IAP repeat-containing protein 3	BIRC3	-	-	yes	yes	-
O15392	BIRC5_HUMAN	Baculoviral IAP repeat-containing protein 5	BIRC5	-	yes	yes	-	-
Q96CA5	BIRC7_HUMAN	Baculoviral IAP repeat-containing protein 7	BIRC7	-	yes	-	-	-
Q96P09	BIRC8_HUMAN	Baculoviral IAP repeat-containing protein 8	BIRC8	-	-	-	-	-
P51813	BMX_HUMAN	Cytoplasmic tyrosine-protein kinase BMX	BMX	-	-	yes	-	-
P50747	BPL1_HUMAN	Biotin--protein ligase	HLCS	-	-	yes	-	-
P38398	BRCA1_HUMAN	Breast cancer type 1 susceptibility protein	BRCA1	-	yes	yes	-	-
Q9GZN4	BSSP4_HUMAN	Brain-specific serine protease 4	PRSS22	-	-	yes	-	-
Q13410	BT1A1_HUMAN	Butyrophilin subfamily 1 member A1	BTN1A1	-	-	-	-	-
Q8WVV5	BT2A2_HUMAN	Butyrophilin subfamily 2 member A2	BTN2A2	-	-	yes	-	-
P78410	BT3A2_HUMAN	Butyrophilin subfamily 3 member A2	BTN3A2	-	-	yes	-	-
Q9UIR0	BTNL2_HUMAN	Butyrophilin-like protein 2	BTNL2	-	-	-	-	-
Q6UXE8	BTNL3_HUMAN	Butyrophilin-like protein 3	BTNL3	-	-	yes	-	-
Q6UX41	BTNL8_HUMAN	Butyrophilin-like protein 8	BTNL8	-	-	yes	-	-
Q6UXG8	BTNL9_HUMAN	Butyrophilin-like protein 9	BTNL9	-	-	yes	-	-
Q9NZP8	C1RL_HUMAN	Complement C1r subcomponent-like protein	C1RL	-	-	yes	-	-
P00736	C1R_HUMAN	Complement C1r subcomponent	C1R	-	-	yes	-	-
P04003	C4BPA_HUMAN	C4b-binding protein alpha chain	C4BPA	-	-	yes	-	-
P20851	C4BPB_HUMAN	C4b-binding protein beta chain	C4BPB	-	-	yes	-	-
C9JF75	C9JF75_HUMAN	RANBP2-like and GRIP domain-containing protein 5/6	RGPD6	-	-	yes	-	-
C9JI03	C9JI03_HUMAN	Butyrophilin-like protein 10	BTNL10	-	-	-	-	-
Q9BY67	CADM1_HUMAN	Cell adhesion molecule 1	CADM1	-	-	yes	-	-
Q8N3J6	CADM2_HUMAN	Cell adhesion molecule 2	CADM2	-	-	yes	-	-
Q8N126	CADM3_HUMAN	Cell adhesion molecule 3	CADM3	-	-	yes	-	-
Q8NFZ8	CADM4_HUMAN	Cell adhesion molecule 4	CADM4	-	-	yes	-	-
P20160	CAP7_HUMAN	Azurocidin	AZU1	-	-	-	-	-
P42574	CASP3_HUMAN	Caspase-3	CASP3	-	yes	yes	-	-
P08311	CATG_HUMAN	Cathepsin G	CTSG	-	yes	yes	-	-
P78396	CCNA1_HUMAN	Cyclin-A1	CCNA1	-	yes	-	-	-
P20248	CCNA2_HUMAN	Cyclin-A2	CCNA2	-	yes	yes	-	-
P14635	CCNB1_HUMAN	G2/mitotic-specific cyclin-B1	CCNB1	-	yes	yes	-	-
P24385	CCND1_HUMAN	G1/S-specific cyclin-D1	CCND1	-	yes	yes	-	-
P24864	CCNE1_HUMAN	G1/S-specific cyclin-E1	CCNE1	-	yes	yes	-	-
Q6YHK3	CD109_HUMAN	CD109 antigen	CD109	-	-	yes	-	-
Q15762	CD226_HUMAN	CD226 antigen	CD226	-	-	yes	-	IBD
Q5ZPR3	CD276_HUMAN	CD276 antigen	CD276	-	-	yes	-	-
P06729	CD2_HUMAN	T-cell surface antigen CD2	CD2	-	-	yes	-	-
P20138	CD33_HUMAN	Myeloid cell surface antigen CD33	CD33	-	-	yes	yes	-
P11912	CD79A_HUMAN	B-cell antigen receptor complex-associated protein alpha chain	CD79A	-	-	yes	-	-
P33681	CD80_HUMAN	T-lymphocyte activation antigen CD80	CD80	-	yes	yes	yes	-
P42081	CD86_HUMAN	T-lymphocyte activation antigen CD86	CD86	-	yes	yes	-	-
P10966	CD8B_HUMAN	T-cell surface glycoprotein CD8 beta chain	CD8B	-	-	yes	-	-
Q8NHZ8	CDC26_HUMAN	Anaphase-promoting complex subunit CDC26	CDC26	-	-	yes	-	-
P06493	CDK1_HUMAN	Cyclin-dependent kinase 1	CDK1	-	yes	yes	-	-
P24941	CDK2_HUMAN	Cyclin-dependent kinase 2	CDK2	-	yes	yes	yes	-
Q2WEN9	CEA16_HUMAN	Carcinoembryonic antigen-related cell adhesion molecule 16	CEACAM16	-	-	-	-	-
A8MTB9	CEA18_HUMAN	Carcinoembryonic antigen-related cell adhesion molecule 18	CEACAM18	-	-	-	-	-
Q7Z692	CEA19_HUMAN	Carcinoembryonic antigen-related cell adhesion molecule 19	CEACAM19	-	-	yes	-	-
Q3KPI0	CEA21_HUMAN	Carcinoembryonic antigen-related cell adhesion molecule 21	CEACAM21	-	-	yes	-	-
P13688	CEAM1_HUMAN	Carcinoembryonic antigen-related cell adhesion molecule 1	CEACAM1	-	-	yes	-	-
P40198	CEAM3_HUMAN	Carcinoembryonic antigen-related cell adhesion molecule 3	CEACAM3	-	-	yes	-	-
O75871	CEAM4_HUMAN	Carcinoembryonic antigen-related cell adhesion molecule 4	CEACAM4	-	-	-	-	-
P06731	CEAM5_HUMAN	Carcinoembryonic antigen-related cell adhesion molecule 5	CEACAM5	-	-	yes	-	-
P40199	CEAM6_HUMAN	Carcinoembryonic antigen-related cell adhesion molecule 6	CEACAM6	-	-	yes	-	-
Q14002	CEAM7_HUMAN	Carcinoembryonic antigen-related cell adhesion molecule 7	CEACAM7	-	-	yes	-	-
P31997	CEAM8_HUMAN	Carcinoembryonic antigen-related cell adhesion molecule 8	CEACAM8	-	-	-	-	-
P08217	CEL2A_HUMAN	Chymotrypsin-like elastase family member 2A	CELA2A	-	-	yes	-	-
P08218	CEL2B_HUMAN	Chymotrypsin-like elastase family member 2B	CELA2B	-	-	yes	-	-
P09093	CEL3A_HUMAN	Chymotrypsin-like elastase family member 3A	CELA3A	-	-	yes	-	-
P08861	CEL3B_HUMAN	Chymotrypsin-like elastase family member 3B	CELA3B	-	-	yes	-	-
Q9UNI1	CELA1_HUMAN	Chymotrypsin-like elastase family member 1	CELA1	-	-	-	-	-
Q9HCU4	CELR2_HUMAN	Cadherin EGF LAG seven-pass G-type receptor 2	CELSR2	-	yes	yes	-	-
P00751	CFAB_HUMAN	Complement factor B	CFB	-	-	yes	-	-
P05156	CFAI_HUMAN	Complement factor I	CFI	-	-	yes	-	-
P15882	CHIN_HUMAN	N-chimaerin	CHN1	-	-	yes	-	-
O96017	CHK2_HUMAN	Serine/threonine-protein kinase Chk2	CHEK2	-	yes	yes	-	-
P53675	CLH2_HUMAN	Clathrin heavy chain 2	CLTCL1	-	-	yes	-	-
Q8TDQ1	CLM1_HUMAN	CMRF35-like molecule 1	CD300LF	-	-	yes	yes	-
Q496F6	CLM2_HUMAN	CMRF35-like molecule 2	CD300E	-	yes	-	-	-
Q6UXZ3	CLM4_HUMAN	CMRF35-like molecule 4	CD300LD	-	-	-	-	-
Q08708	CLM6_HUMAN	CMRF35-like molecule 6	CD300C	-	-	yes	-	-
A8K4G0	CLM7_HUMAN	CMRF35-like molecule 7	CD300LB	-	-	-	-	-
Q9UGN4	CLM8_HUMAN	CMRF35-like molecule 8	CD300A	-	-	yes	yes	-
Q6UXG3	CLM9_HUMAN	CMRF35-like molecule 9	CD300LG	-	-	yes	-	-
Q9H6B4	CLMP_HUMAN	CXADR-like membrane protein	CLMP	-	-	yes	-	-
P23946	CMA1_HUMAN	Chymase	CMA1	-	-	yes	-	-
Q9ULM6	CNOT6_HUMAN	CCR4-NOT transcription complex subunit 6	CNOT6	-	yes	yes	-	-
P01024	CO3_HUMAN	Complement C3	C3	-	yes	yes	-	-
P01031	CO5_HUMAN	Complement C5	C5	-	-	yes	-	-
P13671	CO6_HUMAN	Complement component C6	C6	-	-	yes	-	-
Q9Y5Q5	CORIN_HUMAN	Atrial natriuretic peptide-converting enzyme	CORIN	-	-	-	-	-
Q8IZJ3	CPMD8_HUMAN	C3 and PZP-like alpha-2-macroglobulin domain-containing protein 8	CPAMD8	-	-	yes	-	-
Q9BRF8	CPPED_HUMAN	Calcineurin-like phosphoesterase domain-containing protein 1	CPPED1	-	-	yes	-	-
Q2VPA4	CR1L_HUMAN	Complement component receptor 1-like protein	CR1L	-	-	-	-	-
O95727	CRTAM_HUMAN	Cytotoxic and regulatory T-cell molecule	CRTAM	-	-	-	-	-
P82279	CRUM1_HUMAN	Protein crumbs homolog 1	CRB1	-	-	-	-	-
Q5IJ48	CRUM2_HUMAN	Protein crumbs homolog 2	CRB2	-	-	-	-	-
P68400	CSK21_HUMAN	Casein kinase II subunit alpha	CSNK2A1	-	yes	yes	-	-
P19784	CSK22_HUMAN	Casein kinase II subunit alpha'	CSNK2A2	-	yes	yes	-	-
P41240	CSK_HUMAN	Tyrosine-protein kinase CSK	CSK	-	yes	yes	-	-
Q96PZ7	CSMD1_HUMAN	CUB and sushi domain-containing protein 1	CSMD1	-	-	-	-	-
Q7Z408	CSMD2_HUMAN	CUB and sushi domain-containing protein 2	CSMD2	-	-	-	-	-
Q7Z407	CSMD3_HUMAN	CUB and sushi domain-containing protein 3	CSMD3	-	-	-	-	-
P13611	CSPG2_HUMAN	Versican core protein	VCAN	-	yes	yes	-	-
P16410	CTLA4_HUMAN	Cytotoxic T-lymphocyte protein 4	CTLA4	-	-	yes	-	-
P17538	CTRB1_HUMAN	Chymotrypsinogen B	CTRB1	-	-	yes	-	-
Q6GPI1	CTRB2_HUMAN	Chymotrypsinogen B2	CTRB2	-	-	yes	-	-
Q99895	CTRC_HUMAN	Chymotrypsin-C	CTRC	-	-	yes	-	-
P40313	CTRL_HUMAN	Chymotrypsin-like protease CTRL-1	CTRL	-	yes	-	-	-
O60494	CUBN_HUMAN	Cubilin	CUBN	-	yes	-	-	-
Q6UX04	CWC27_HUMAN	Peptidyl-prolyl cis-trans isomerase CWC27 homolog	CWC27	-	-	yes	-	-
P78310	CXAR_HUMAN	Coxsackievirus and adenovirus receptor	CXADR	-	yes	yes	-	-
O75553	DAB1_HUMAN	Disabled homolog 1	DAB1	-	-	-	-	-
Q9UBS4	DJB11_HUMAN	DnaJ homolog subfamily B member 11	DNAJB11	-	yes	yes	-	-
Q9NXW2	DJB12_HUMAN	DnaJ homolog subfamily B member 12	DNAJB12	-	yes	yes	-	-
P59910	DJB13_HUMAN	DnaJ homolog subfamily B member 13	DNAJB13	-	yes	-	-	-
Q8TBM8	DJB14_HUMAN	DnaJ homolog subfamily B member 14	DNAJB14	-	yes	yes	-	-
Q8IXB1	DJC10_HUMAN	DnaJ homolog subfamily C member 10	DNAJC10	-	yes	yes	-	-
Q9NVH1	DJC11_HUMAN	DnaJ homolog subfamily C member 11	DNAJC11	-	yes	yes	-	-
Q9UKB3	DJC12_HUMAN	DnaJ homolog subfamily C member 12	DNAJC12	-	-	yes	-	-
O75165	DJC13_HUMAN	DnaJ homolog subfamily C member 13	DNAJC13	-	yes	yes	-	-
Q6Y2X3	DJC14_HUMAN	DnaJ homolog subfamily C member 14	DNAJC14	-	-	yes	-	-
Q9Y5T4	DJC15_HUMAN	DnaJ homolog subfamily C member 15	DNAJC15	-	-	yes	-	-
Q9Y2G8	DJC16_HUMAN	DnaJ homolog subfamily C member 16	DNAJC16	-	yes	yes	-	-
Q9NVM6	DJC17_HUMAN	DnaJ homolog subfamily C member 17	DNAJC17	-	-	yes	-	-
Q9H819	DJC18_HUMAN	DnaJ homolog subfamily C member 18	DNAJC18	-	-	yes	-	-
Q5F1R6	DJC21_HUMAN	DnaJ homolog subfamily C member 21	DNAJC21	-	-	yes	-	-
Q8N4W6	DJC22_HUMAN	DnaJ homolog subfamily C member 22	DNAJC22	-	-	yes	-	-
Q6P3W2	DJC24_HUMAN	DnaJ homolog subfamily C member 24	DNAJC24	-	-	yes	-	-
Q9H1X3	DJC25_HUMAN	DnaJ homolog subfamily C member 25	DNAJC25	-	yes	yes	-	-
Q9NZQ0	DJC27_HUMAN	DnaJ homolog subfamily C member 27	DNAJC27	-	-	yes	-	-
Q9NX36	DJC28_HUMAN	DnaJ homolog subfamily C member 28	DNAJC28	-	-	yes	-	-
Q96LL9	DJC30_HUMAN	DnaJ homolog subfamily C member 30	DNAJC30	-	yes	yes	-	-
P80370	DLK1_HUMAN	Protein delta homolog 1	DLK1	-	-	yes	-	-
Q6UY11	DLK2_HUMAN	Protein delta homolog 2	DLK2	-	yes	yes	-	-
O00548	DLL1_HUMAN	Delta-like protein 1	DLL1	-	-	yes	-	-
Q9NYJ7	DLL3_HUMAN	Delta-like protein 3	DLL3	-	-	-	-	-
Q9NR61	DLL4_HUMAN	Delta-like protein 4	DLL4	-	-	yes	-	-
P24855	DNAS1_HUMAN	Deoxyribonuclease-1	DNASE1	-	-	yes	-	-
Q8NFT8	DNER_HUMAN	Delta and Notch-like epidermal growth factor-related receptor	DNER	-	-	yes	-	-
Q9UF47	DNJ5B_HUMAN	DnaJ homolog subfamily C member 5B	DNAJC5B	-	-	yes	yes	-
Q8N7S2	DNJ5G_HUMAN	DnaJ homolog subfamily C member 5G	DNAJC5G	-	-	-	-	-
P31689	DNJA1_HUMAN	DnaJ homolog subfamily A member 1	DNAJA1	-	yes	yes	-	-
O60884	DNJA2_HUMAN	DnaJ homolog subfamily A member 2	DNAJA2	-	yes	yes	-	-
Q96EY1	DNJA3_HUMAN	DnaJ homolog subfamily A member 3, mitochondrial	DNAJA3	-	yes	yes	-	-
Q8WW22	DNJA4_HUMAN	DnaJ homolog subfamily A member 4	DNAJA4	-	yes	yes	-	-
P25685	DNJB1_HUMAN	DnaJ homolog subfamily B member 1	DNAJB1	-	yes	yes	-	-
P25686	DNJB2_HUMAN	DnaJ homolog subfamily B member 2	DNAJB2	-	yes	yes	-	-
Q8WWF6	DNJB3_HUMAN	DnaJ homolog subfamily B member 3	DNAJB3	-	-	-	-	-
Q9UDY4	DNJB4_HUMAN	DnaJ homolog subfamily B member 4	DNAJB4	-	yes	yes	-	-
O75953	DNJB5_HUMAN	DnaJ homolog subfamily B member 5	DNAJB5	-	yes	yes	-	-
O75190	DNJB6_HUMAN	DnaJ homolog subfamily B member 6	DNAJB6	-	yes	yes	-	-
Q7Z6W7	DNJB7_HUMAN	DnaJ homolog subfamily B member 7	DNAJB7	-	-	-	-	-
Q8NHS0	DNJB8_HUMAN	DnaJ homolog subfamily B member 8	DNAJB8	-	-	-	-	-
Q9UBS3	DNJB9_HUMAN	DnaJ homolog subfamily B member 9	DNAJB9	-	yes	yes	-	-
Q96KC8	DNJC1_HUMAN	DnaJ homolog subfamily C member 1	DNAJC1	-	yes	yes	-	-
Q99543	DNJC2_HUMAN	DnaJ homolog subfamily C member 2	DNAJC2	-	-	yes	-	-
Q13217	DNJC3_HUMAN	DnaJ homolog subfamily C member 3	DNAJC3	-	yes	yes	-	-
Q9NNZ3	DNJC4_HUMAN	DnaJ homolog subfamily C member 4	DNAJC4	-	-	yes	-	-
Q9H3Z4	DNJC5_HUMAN	DnaJ homolog subfamily C member 5	DNAJC5	-	-	yes	-	-
Q99615	DNJC7_HUMAN	DnaJ homolog subfamily C member 7	DNAJC7	-	yes	yes	-	-
O75937	DNJC8_HUMAN	DnaJ homolog subfamily C member 8	DNAJC8	-	-	yes	-	-
Q8WXX5	DNJC9_HUMAN	DnaJ homolog subfamily C member 9	DNAJC9	-	yes	yes	-	-
P49184	DNSL1_HUMAN	Deoxyribonuclease-1-like 1	DNASE1L1	-	-	yes	-	-
Q92874	DNSL2_HUMAN	Deoxyribonuclease-1-like 2	DNASE1L2	-	-	-	-	-
Q13609	DNSL3_HUMAN	Deoxyribonuclease gamma	DNASE1L3	-	-	yes	-	-
E7EPJ0	E7EPJ0_HUMAN	MAM and LDL-receptor class A domain-containing protein C10orf112	C10orf112	-	-	-	-	-
E9PI83	E9PI83_HUMAN	Protein arginine N-methyltransferase 1	PRMT1	-	-	yes	-	-
E9PMW9	E9PMW9_HUMAN	Protein arginine N-methyltransferase 1	PRMT1	-	-	yes	-	-
E9PRH9	E9PRH9_HUMAN	Nuclear autoantigenic sperm protein	NASP	-	-	yes	-	-
Q9BZQ6	EDEM3_HUMAN	ER degradation-enhancing alpha-mannosidase-like protein 3	EDEM3	-	yes	yes	-	-
O43854	EDIL3_HUMAN	EGF-like repeat and discoidin I-like domain-containing protein 3	EDIL3	-	-	yes	-	-
P08246	ELNE_HUMAN	Neutrophil elastase	ELANE	-	yes	yes	-	-
Q00013	EM55_HUMAN	55 kDa erythrocyte membrane protein	MPP1	-	-	yes	-	-
P98073	ENTK_HUMAN	Enteropeptidase	TMPRSS15	-	-	-	-	-
Q96PL5	ERMAP_HUMAN	Erythroid membrane-associated protein	ERMAP	-	-	yes	-	-
Q96AP7	ESAM_HUMAN	Endothelial cell-selective adhesion molecule	ESAM	-	-	yes	-	-
Q5T1H1	EYS_HUMAN	Protein eyes shut homolog	EYS	-	-	yes	-	-
P05160	F13B_HUMAN	Coagulation factor XIII B chain	F13B	-	-	-	-	-
A6NFU0	F187A_HUMAN	Ig-like V-type domain-containing protein FAM187A	FAM187A	-	-	-	-	-
F5GX59	F5GX59_HUMAN	Zonadhesin	ZAN	-	-	-	-	-
F8VRQ2	F8VRQ2_HUMAN	Transmembrane and TPR repeat-containing protein 2	TMTC2	-	-	yes	-	-
F8VZJ4	F8VZJ4_HUMAN	Heat shock 70 kDa protein 1A/1B	HSPA1B	-	-	-	-	-
F8VZW7	F8VZW7_HUMAN	Protein LOC100996747	LOC100996747	-	-	-	-	-
P00742	FA10_HUMAN	Coagulation factor X	F10	-	-	yes	-	-
P03951	FA11_HUMAN	Coagulation factor XI	F11	-	-	-	-	-
P00748	FA12_HUMAN	Coagulation factor XII	F12	-	-	yes	-	-
P08709	FA7_HUMAN	Coagulation factor VII	F7	-	-	-	-	-
P00740	FA9_HUMAN	Coagulation factor IX	F9	-	yes	-	-	-
Q53RD9	FBLN7_HUMAN	Fibulin-7	FBLN7	-	-	yes	-	-
Q969H0	FBXW7_HUMAN	F-box/WD repeat-containing protein 7	FBXW7	-	yes	yes	-	CRC
Q8WWV6	FCAMR_HUMAN	High affinity immunoglobulin alpha and immunoglobulin mu Fc receptor	FCAMR	-	-	yes	-	-
Q96AC1	FERM2_HUMAN	Fermitin family homolog 2	FERMT2	-	-	yes	-	-
Q03591	FHR1_HUMAN	Complement factor H-related protein 1	CFHR1	-	-	yes	-	-
P36980	FHR2_HUMAN	Complement factor H-related protein 2	CFHR2	-	-	-	-	-
Q02985	FHR3_HUMAN	Complement factor H-related protein 3	CFHR3	-	-	-	-	-
Q92496	FHR4_HUMAN	Complement factor H-related protein 4	CFHR4	-	-	-	-	-
Q9BXR6	FHR5_HUMAN	Complement factor H-related protein 5	CFHR5	-	-	-	-	-
Q9UIM3	FKBPL_HUMAN	FK506-binding protein-like	FKBPL	-	-	yes	-	-
Q04609	FOLH1_HUMAN	Glutamate carboxypeptidase 2	FOLH1	-	-	yes	-	-
Q9P2B2	FPRP_HUMAN	Prostaglandin F2 receptor negative regulator	PTGFRN	-	-	yes	-	-
P09958	FURIN_HUMAN	Furin	FURIN	-	yes	yes	-	-
Q9UBS5	GABR1_HUMAN	Gamma-aminobutyric acid type B receptor subunit 1	GABBR1	-	-	yes	-	-
Q7LDI9	GAK2_HUMAN	HERV-K_7p22.1 provirus ancestral Gag polyprotein	ERVK6	-	-	-	-	-
Q9HDB9	GAK8_HUMAN	HERV-K_3q12.3 provirus ancestral Gag polyprotein	ERVK-5	-	-	-	-	-
O14976	GAK_HUMAN	Cyclin-G-associated kinase	GAK	-	yes	yes	-	-
Q8N9F7	GDPD1_HUMAN	Glycerophosphodiester phosphodiesterase domain-containing protein 1	GDPD1	-	-	yes	-	-
Q7L5L3	GDPD3_HUMAN	Glycerophosphodiester phosphodiesterase domain-containing protein 3	GDPD3	-	-	yes	-	-
Q6W3E5	GDPD4_HUMAN	Glycerophosphodiester phosphodiesterase domain-containing protein 4	GDPD4	-	-	-	-	-
P36268	GGT2_HUMAN	Gamma-glutamyltranspeptidase 2	GGT2	-	-	yes	-	-
P36269	GGT5_HUMAN	Gamma-glutamyltransferase 5	GGT5	-	-	yes	-	-
Q9UJ14	GGT7_HUMAN	Gamma-glutamyltransferase 7	GGT7	-	yes	yes	-	-
Q9BX51	GGTL1_HUMAN	Gamma-glutamyltransferase light chain 1	GGTLC1	-	-	-	-	-
Q14390	GGTL2_HUMAN	Gamma-glutamyltransferase light chain 2	GGTLC2	-	-	yes	-	-
Q9H7M9	GI24_HUMAN	Platelet receptor Gi24	C10orf54	-	-	yes	-	-
Q99795	GPA33_HUMAN	Cell surface A33 antigen	GPA33	-	-	yes	-	-
Q9NPB8	GPCP1_HUMAN	Glycerophosphocholine phosphodiesterase GPCPD1	GPCPD1	-	-	yes	-	-
P07203	GPX1_HUMAN	Glutathione peroxidase 1	GPX1	-	yes	yes	-	IBD
P18283	GPX2_HUMAN	Glutathione peroxidase 2	GPX2	-	yes	yes	-	-
P36969	GPX4_HUMAN	Phospholipid hydroperoxide glutathione peroxidase, mitochondrial	GPX4	-	yes	yes	-	CD
O75715	GPX5_HUMAN	Epididymal secretory glutathione peroxidase	GPX5	-	-	-	-	-
P59796	GPX6_HUMAN	Glutathione peroxidase 6	GPX6	-	-	-	-	-
Q96SL4	GPX7_HUMAN	Glutathione peroxidase 7	GPX7	-	-	yes	-	-
Q8TED1	GPX8_HUMAN	Probable glutathione peroxidase 8	GPX8	-	yes	yes	-	-
P10144	GRAB_HUMAN	Granzyme B	GZMB	-	yes	yes	-	-
P20718	GRAH_HUMAN	Granzyme H	GZMH	-	-	yes	-	-
P49863	GRAK_HUMAN	Granzyme K	GZMK	-	-	yes	-	-
P51124	GRAM_HUMAN	Granzyme M	GZMM	-	-	yes	-	-
O75791	GRAP2_HUMAN	GRB2-related adapter protein 2	GRAP2	-	-	yes	-	-
Q8TC17	GRAPL_HUMAN	GRB2-related adapter protein-like	GRAPL	-	-	yes	-	-
Q14451	GRB7_HUMAN	Growth factor receptor-bound protein 7	GRB7	-	-	yes	-	-
P38646	GRP75_HUMAN	Stress-70 protein, mitochondrial	HSPA9	-	yes	yes	-	-
P11021	GRP78_HUMAN	78 kDa glucose-regulated protein	HSPA5	-	yes	yes	-	-
Q8TAA5	GRPE2_HUMAN	GrpE protein homolog 2, mitochondrial	GRPEL2	-	-	yes	-	-
P49840	GSK3A_HUMAN	Glycogen synthase kinase-3 alpha	GSK3A	-	yes	yes	-	-
P49841	GSK3B_HUMAN	Glycogen synthase kinase-3 beta	GSK3B	-	yes	yes	-	-
Q8N442	GUF1_HUMAN	Translation factor GUF1, mitochondrial	GUF1	-	-	yes	-	-
Q9UBP9	GULP1_HUMAN	PTB domain-containing engulfment adapter protein 1	GULP1	-	-	yes	-	-
Q14520	HABP2_HUMAN	Hyaluronan-binding protein 2	HABP2	-	-	-	-	-
Q9UJ83	HACL1_HUMAN	2-hydroxyacyl-CoA lyase 1	HACL1	-	-	yes	-	-
Q96D42	HAVR1_HUMAN	Hepatitis A virus cellular receptor 1	HAVCR1	-	-	yes	-	-
Q8TDQ0	HAVR2_HUMAN	Hepatitis A virus cellular receptor 2	HAVCR2	-	-	yes	-	-
P08631	HCK_HUMAN	Tyrosine-protein kinase HCK	HCK	-	yes	yes	-	IBD
A8MVW5	HECA2_HUMAN	HEPACAM family member 2	HEPACAM2	-	-	yes	-	-
Q14CZ8	HECAM_HUMAN	Hepatocyte cell adhesion molecule	HEPACAM	-	-	-	-	-
P02790	HEMO_HUMAN	Hemopexin	HPX	-	-	yes	-	-
P05981	HEPS_HUMAN	Serine protease hepsin	HPN	-	yes	yes	-	-
Q04756	HGFA_HUMAN	Hepatocyte growth factor activator	HGFAC	-	-	-	-	-
P26927	HGFL_HUMAN	Hepatocyte growth factor-like protein	MST1	-	-	yes	-	IBD
P14210	HGF_HUMAN	Hepatocyte growth factor	HGF	-	yes	yes	-	-
P10915	HPLN1_HUMAN	Hyaluronan and proteoglycan link protein 1	HAPLN1	-	-	yes	-	CRC
Q9GZV7	HPLN2_HUMAN	Hyaluronan and proteoglycan link protein 2	HAPLN2	-	-	-	-	-
Q86UW8	HPLN4_HUMAN	Hyaluronan and proteoglycan link protein 4	HAPLN4	-	-	-	-	-
P00739	HPTR_HUMAN	Haptoglobin-related protein	HPR	-	-	-	-	-
P00738	HPT_HUMAN	Haptoglobin	HP	-	-	yes	-	-
P34931	HS71L_HUMAN	Heat shock 70 kDa protein 1-like	HSPA1L	-	yes	yes	-	-
O95757	HS74L_HUMAN	Heat shock 70 kDa protein 4L	HSPA4L	-	yes	yes	-	-
Q8IWL3	HSC20_HUMAN	Iron-sulfur cluster co-chaperone protein HscB, mitochondrial	HSCB	-	-	yes	-	-
Q96JZ2	HSH2D_HUMAN	Hematopoietic SH2 domain-containing protein	HSH2D	-	-	yes	-	-
P48723	HSP13_HUMAN	Heat shock 70 kDa protein 13	HSPA13	-	yes	yes	-	-
P54652	HSP72_HUMAN	Heat shock-related 70 kDa protein 2	HSPA2	-	yes	yes	-	-
P11142	HSP7C_HUMAN	Heat shock cognate 71 kDa protein	HSPA8	-	yes	yes	-	-
Q0VDF9	HSP7E_HUMAN	Heat shock 70 kDa protein 14	HSPA14	-	-	yes	-	-
Q9Y4L1	HYOU1_HUMAN	Hypoxia up-regulated protein 1	HYOU1	-	yes	yes	-	-
Q14642	I5P1_HUMAN	Type I inositol 1,4,5-trisphosphate 5-phosphatase	INPP5A	-	-	yes	-	-
P32019	I5P2_HUMAN	Type II inositol 1,4,5-trisphosphate 5-phosphatase	INPP5B	-	-	yes	-	-
Q8WX77	IBPL1_HUMAN	Insulin-like growth factor-binding protein-like 1	IGFBPL1	-	-	-	-	-
O75144	ICOSL_HUMAN	ICOS ligand	ICOSLG	-	-	yes	-	IBD
Q9GZV4	IF5A2_HUMAN	Eukaryotic translation initiation factor 5A-2	EIF5A2	-	yes	yes	-	-
Q6IS14	IF5AL_HUMAN	Eukaryotic translation initiation factor 5A-1-like	EIF5AL1	-	yes	yes	-	-
P09914	IFIT1_HUMAN	Interferon-induced protein with tetratricopeptide repeats 1	IFIT1	-	yes	yes	-	-
A6NGN9	IGLO5_HUMAN	IgLON family member 5	IGLON5	-	-	-	-	-
Q5DX21	IGS11_HUMAN	Immunoglobulin superfamily member 11	IGSF11	-	-	-	-	-
Q96ID5	IGS21_HUMAN	Immunoglobulin superfamily member 21	IGSF21	-	yes	yes	-	-
Q93033	IGSF2_HUMAN	Immunoglobulin superfamily member 2	CD101	-	-	yes	-	-
O75054	IGSF3_HUMAN	Immunoglobulin superfamily member 3	IGSF3	-	-	yes	-	-
Q969P0	IGSF8_HUMAN	Immunoglobulin superfamily member 8	IGSF8	-	-	yes	-	-
P01589	IL2RA_HUMAN	Interleukin-2 receptor subunit alpha	IL2RA	-	-	yes	-	IBD
A1L0T0	ILVBL_HUMAN	Acetolactate synthase-like protein	ILVBL	-	yes	yes	-	-
P52294	IMA1_HUMAN	Importin subunit alpha-1	KPNA1	-	yes	yes	-	-
P52292	IMA2_HUMAN	Importin subunit alpha-2	KPNA2	-	-	yes	-	-
Q9NRR6	INP5E_HUMAN	72 kDa inositol polyphosphate 5-phosphatase	INPP5E	-	-	yes	-	IBD
Q9BT40	INP5K_HUMAN	Inositol polyphosphate 5-phosphatase K	INPP5K	-	yes	yes	-	-
Q1W4C9	ISK13_HUMAN	Serine protease inhibitor Kazal-type 13	SPINK13	-	-	-	-	-
Q6IE38	ISK14_HUMAN	Serine protease inhibitor Kazal-type 14	SPINK14	-	-	-	-	-
P00995	ISK1_HUMAN	Pancreatic secretory trypsin inhibitor	SPINK1	-	-	yes	-	-
P20155	ISK2_HUMAN	Serine protease inhibitor Kazal-type 2	SPINK2	-	-	yes	-	-
O60575	ISK4_HUMAN	Serine protease inhibitor Kazal-type 4	SPINK4	-	-	yes	-	-
Q9NQ38	ISK5_HUMAN	Serine protease inhibitor Kazal-type 5	SPINK5	-	-	yes	-	-
Q6UWN8	ISK6_HUMAN	Serine protease inhibitor Kazal-type 6	SPINK6	-	yes	-	-	-
P58062	ISK7_HUMAN	Serine protease inhibitor Kazal-type 7	SPINK7	-	-	-	-	-
P0C7L1	ISK8_HUMAN	Serine protease inhibitor Kazal-type 8	SPINK8	-	-	yes	-	-
Q5DT21	ISK9_HUMAN	Serine protease inhibitor Kazal-type 9	SPINK9	-	-	-	-	-
O14713	ITBP1_HUMAN	Integrin beta-1-binding protein 1	ITGB1BP1	-	-	yes	-	-
Q08881	ITK_HUMAN	Tyrosine-protein kinase ITK/TSK	ITK	-	-	yes	-	-
O60674	JAK2_HUMAN	Tyrosine-protein kinase JAK2	JAK2	-	yes	yes	-	IBD
Q9Y624	JAM1_HUMAN	Junctional adhesion molecule A	F11R	-	yes	yes	-	IBD
P57087	JAM2_HUMAN	Junctional adhesion molecule B	JAM2	-	-	yes	-	-
Q9BX67	JAM3_HUMAN	Junctional adhesion molecule C	JAM3	-	-	yes	-	-
Q96I82	KAZD1_HUMAN	Kazal-type serine protease inhibitor domain-containing protein 1	KAZALD1	-	-	yes	-	-
Q9HCP0	KC1G1_HUMAN	Casein kinase I isoform gamma-1	CSNK1G1	-	-	yes	-	-
O43240	KLK10_HUMAN	Kallikrein-10	KLK10	-	-	yes	-	-
Q9UBX7	KLK11_HUMAN	Kallikrein-11	KLK11	-	-	yes	-	-
Q9UKR0	KLK12_HUMAN	Kallikrein-12	KLK12	-	-	yes	-	-
Q9UKR3	KLK13_HUMAN	Kallikrein-13	KLK13	-	-	yes	-	-
Q9P0G3	KLK14_HUMAN	Kallikrein-14	KLK14	-	-	-	-	-
Q9H2R5	KLK15_HUMAN	Kallikrein-15	KLK15	-	-	yes	-	-
P06870	KLK1_HUMAN	Kallikrein-1	KLK1	-	-	yes	-	-
P20151	KLK2_HUMAN	Kallikrein-2	KLK2	-	-	yes	-	-
P07288	KLK3_HUMAN	Prostate-specific antigen	KLK3	-	-	yes	-	-
Q9Y5K2	KLK4_HUMAN	Kallikrein-4	KLK4	-	-	yes	-	-
Q9Y337	KLK5_HUMAN	Kallikrein-5	KLK5	-	yes	yes	-	-
Q92876	KLK6_HUMAN	Kallikrein-6	KLK6	-	yes	yes	-	-
P49862	KLK7_HUMAN	Kallikrein-7	KLK7	-	-	yes	-	-
O60259	KLK8_HUMAN	Kallikrein-8	KLK8	-	-	-	-	-
Q9UKQ9	KLK9_HUMAN	Kallikrein-9	KLK9	-	-	-	-	-
P03952	KLKB1_HUMAN	Plasma kallikrein	KLKB1	-	-	yes	-	-
P17252	KPCA_HUMAN	Protein kinase C alpha type	PRKCA	-	yes	yes	-	-
P05129	KPCG_HUMAN	Protein kinase C gamma type	PRKCG	-	-	-	-	-
O75676	KS6A4_HUMAN	Ribosomal protein S6 kinase alpha-4	RPS6KA4	-	-	yes	-	IBD
P43405	KSYK_HUMAN	Tyrosine-protein kinase SYK	SYK	-	yes	yes	-	-
P06312	KV401_HUMAN	Ig kappa chain V-IV region	IGKV4-1	-	-	-	-	-
O14960	LECT2_HUMAN	Leukocyte cell-derived chemotaxin-2	LECT2	-	-	-	-	-
A6NK58	LIPT2_HUMAN	Putative lipoyltransferase 2, mitochondrial	LIPT2	-	-	yes	-	-
Q9Y234	LIPT_HUMAN	Lipoyltransferase 1, mitochondrial	LIPT1	-	-	yes	-	-
Q5SQ64	LY66F_HUMAN	Lymphocyte antigen 6 complex locus protein G6f	LY6G6F	-	-	-	-	-
P14151	LYAM1_HUMAN	L-selectin	SELL	-	-	yes	-	-
P16581	LYAM2_HUMAN	E-selectin	SELE	-	-	yes	-	-
P16109	LYAM3_HUMAN	P-selectin	SELP	-	-	yes	-	-
Q9BXY0	MAK16_HUMAN	Protein MAK16 homolog	MAK16	-	-	yes	-	-
P48740	MASP1_HUMAN	Mannan-binding lectin serine protease 1	MASP1	-	-	yes	-	-
O00187	MASP2_HUMAN	Mannan-binding lectin serine protease 2	MASP2	-	-	yes	-	-
Q96RQ3	MCCA_HUMAN	Methylcrotonoyl-CoA carboxylase subunit alpha, mitochondrial	MCCC1	-	yes	yes	-	-
Q9HCC0	MCCB_HUMAN	Methylcrotonoyl-CoA carboxylase beta chain, mitochondrial	MCCC2	-	yes	yes	-	-
Q14676	MDC1_HUMAN	Mediator of DNA damage checkpoint protein 1	MDC1	-	-	yes	-	-
Q16819	MEP1A_HUMAN	Meprin A subunit alpha	MEP1A	-	-	yes	-	-
O95568	MET18_HUMAN	Histidine protein methyltransferase 1 homolog	METTL18	-	-	yes	-	-
Q8IXQ9	MET20_HUMAN	Methyltransferase-like protein 20	METTL20	-	-	yes	-	-
Q08431	MFGM_HUMAN	Lactadherin	MFGE8	-	yes	yes	-	-
P28482	MK01_HUMAN	Mitogen-activated protein kinase 1	MAPK1	-	yes	yes	-	IBD
P27361	MK03_HUMAN	Mitogen-activated protein kinase 3	MAPK3	-	yes	yes	-	-
P45983	MK08_HUMAN	Mitogen-activated protein kinase 8	MAPK8	-	-	yes	-	-
P45984	MK09_HUMAN	Mitogen-activated protein kinase 9	MAPK9	-	yes	yes	-	-
P09238	MMP10_HUMAN	Stromelysin-2	MMP10	-	-	-	-	-
P24347	MMP11_HUMAN	Stromelysin-3	MMP11	-	-	yes	-	-
P39900	MMP12_HUMAN	Macrophage metalloelastase	MMP12	-	-	-	yes	-
P45452	MMP13_HUMAN	Collagenase 3	MMP13	-	-	-	-	-
P50281	MMP14_HUMAN	Matrix metalloproteinase-14	MMP14	-	yes	yes	-	-
P51511	MMP15_HUMAN	Matrix metalloproteinase-15	MMP15	-	-	yes	-	-
P51512	MMP16_HUMAN	Matrix metalloproteinase-16	MMP16	-	-	-	-	-
Q9ULZ9	MMP17_HUMAN	Matrix metalloproteinase-17	MMP17	-	-	yes	-	-
P03956	MMP1_HUMAN	Interstitial collagenase	MMP1	-	yes	yes	yes	-
O60882	MMP20_HUMAN	Matrix metalloproteinase-20	MMP20	-	-	-	-	-
Q8N119	MMP21_HUMAN	Matrix metalloproteinase-21	MMP21	-	-	-	-	-
O75900	MMP23_HUMAN	Matrix metalloproteinase-23	MMP23A	-	-	yes	-	-
Q9Y5R2	MMP24_HUMAN	Matrix metalloproteinase-24	MMP24	-	-	-	-	-
Q9NPA2	MMP25_HUMAN	Matrix metalloproteinase-25	MMP25	-	-	yes	-	-
Q9NRE1	MMP26_HUMAN	Matrix metalloproteinase-26	MMP26	-	-	-	-	-
Q9H306	MMP27_HUMAN	Matrix metalloproteinase-27	MMP27	-	-	-	-	-
Q9H239	MMP28_HUMAN	Matrix metalloproteinase-28	MMP28	-	-	yes	-	-
P08254	MMP3_HUMAN	Stromelysin-1	MMP3	-	-	yes	yes	-
P09237	MMP7_HUMAN	Matrilysin	MMP7	-	-	yes	-	-
P22894	MMP8_HUMAN	Neutrophil collagenase	MMP8	-	-	-	yes	-
Q13201	MMRN1_HUMAN	Multimerin-1	MMRN1	-	-	yes	-	-
Q16653	MOG_HUMAN	Myelin-oligodendrocyte glycoprotein	MOG	-	-	-	-	-
Q6UVY6	MOXD1_HUMAN	DBH-like monooxygenase protein 1	MOXD1	-	-	yes	-	-
A6NHM9	MOXD2_HUMAN	Putative DBH-like monooxygenase protein 2	MOXD2P	-	-	-	-	-
O15442	MPPD1_HUMAN	Metallophosphoesterase domain-containing protein 1	MPPED1	-	-	-	-	-
Q15777	MPPD2_HUMAN	Metallophosphoesterase MPPED2	MPPED2	-	-	yes	-	-
O95297	MPZL1_HUMAN	Myelin protein zero-like protein 1	MPZL1	-	yes	yes	-	-
O60487	MPZL2_HUMAN	Myelin protein zero-like protein 2	MPZL2	-	-	yes	-	-
Q6UWV2	MPZL3_HUMAN	Myelin protein zero-like protein 3	MPZL3	-	-	yes	-	-
P49959	MRE11_HUMAN	Double-strand break repair protein MRE11A	MRE11A	-	yes	yes	-	-
Q9UKD2	MRT4_HUMAN	mRNA turnover protein 4 homolog	MRTO4	-	yes	yes	-	-
Q9UJ68	MSRA_HUMAN	Mitochondrial peptide methionine sulfoxide reductase	MSRA	-	-	yes	-	-
Q9NZV6	MSRB1_HUMAN	Methionine-R-sulfoxide reductase B1	MSRB1	-	yes	yes	-	-
Q9Y3D2	MSRB2_HUMAN	Methionine-R-sulfoxide reductase B2, mitochondrial	MSRB2	-	-	yes	-	-
Q8IXL7	MSRB3_HUMAN	Methionine-R-sulfoxide reductase B3	MSRB3	-	-	yes	-	-
Q2TV78	MST1L_HUMAN	Putative macrophage stimulating 1-like protein	MST1L	-	-	-	-	-
P43121	MUC18_HUMAN	Cell surface glycoprotein MUC18	MCAM	-	-	yes	-	-
Q9BRK3	MXRA8_HUMAN	Matrix-remodeling-associated protein 8	MXRA8	-	yes	yes	-	-
P25189	MYP0_HUMAN	Myelin protein P0	MPZ	-	-	yes	-	-
Q9UQQ1	NALDL_HUMAN	N-acetylated-alpha-linked acidic dipeptidase-like protein	NAALADL1	-	-	yes	-	-
O14594	NCAN_HUMAN	Neurocan core protein	NCAN	-	yes	-	-	-
P14598	NCF1_HUMAN	Neutrophil cytosol factor 1	NCF1	-	-	yes	-	-
O43639	NCK2_HUMAN	Cytoplasmic protein NCK2	NCK2	-	-	yes	-	-
O95944	NCTR2_HUMAN	Natural cytotoxicity triggering receptor 2	NCR2	-	-	-	-	-
O14931	NCTR3_HUMAN	Natural cytotoxicity triggering receptor 3	NCR3	-	-	-	-	-
P29120	NEC1_HUMAN	Neuroendocrine convertase 1	PCSK1	-	-	yes	-	-
P16519	NEC2_HUMAN	Neuroendocrine convertase 2	PCSK2	-	-	yes	-	-
P56730	NETR_HUMAN	Neurotrypsin	PRSS12	-	-	yes	-	-
Q9UK39	NOCT_HUMAN	Nocturnin	CCRN4L	-	-	yes	-	-
Q99466	NOTC4_HUMAN	Neurogenic locus notch homolog protein 4	NOTCH4	-	yes	yes	-	-
Q9NY59	NSMA2_HUMAN	Sphingomyelin phosphodiesterase 3	SMPD3	-	-	yes	-	-
O60906	NSMA_HUMAN	Sphingomyelin phosphodiesterase 2	SMPD2	-	-	yes	-	-
P49757	NUMB_HUMAN	Protein numb homolog	NUMB	-	-	yes	-	-
O75086	O75086_HUMAN	MIFR-2	mifr-2	-	-	yes	-	-
O95653	O95653_HUMAN	CTLA-4	CTLA-4	-	-	yes	-	-
Q01968	OCRL_HUMAN	Inositol polyphosphate 5-phosphatase OCRL-1	OCRL	-	yes	yes	-	-
P11182	ODB2_HUMAN	Lipoamide acyltransferase component of branched-chain alpha-keto acid dehydrogenase complex, mitochondrial	DBT	-	-	yes	-	-
P10515	ODP2_HUMAN	Dihydrolipoyllysine-residue acetyltransferase component of pyruvate dehydrogenase complex, mitochondrial	DLAT	-	yes	yes	-	-
O00330	ODPX_HUMAN	Pyruvate dehydrogenase protein X component, mitochondrial	PDHX	-	yes	yes	-	-
Q7RTY7	OVCH1_HUMAN	Ovochymase-1	OVCH1	-	-	-	-	-
Q7RTZ1	OVCH2_HUMAN	Ovochymase-2	OVCH2	-	-	-	-	-
Q6IE37	OVOS1_HUMAN	Ovostatin homolog 1	OVOS1	-	-	-	-	-
Q6IE36	OVOS2_HUMAN	Ovostatin homolog 2	OVOS2	-	-	-	-	-
Q9BSG0	PADC1_HUMAN	Protease-associated domain-containing protein 1	PRADC1	-	-	yes	-	-
Q9Y536	PAL4A_HUMAN	Peptidyl-prolyl cis-trans isomerase A-like 4A/B/C	PPIAL4A	-	-	-	-	-
F5H284	PAL4D_HUMAN	Peptidyl-prolyl cis-trans isomerase A-like 4D	PPIAL4D	-	-	-	-	-
A2BFH1	PAL4G_HUMAN	Peptidyl-prolyl cis-trans isomerase A-like 4G	PPIAL4G	-	-	-	-	-
Q6UXH9	PAMR1_HUMAN	Inactive serine protease PAMR1	PAMR1	-	-	yes	-	-
Q6ZNF0	PAPL_HUMAN	Iron/zinc purple acid phosphatase-like protein	PAPL	-	-	-	-	-
Q13219	PAPP1_HUMAN	Pappalysin-1	PAPPA	-	-	yes	yes	-
P05166	PCCB_HUMAN	Propionyl-CoA carboxylase beta chain, mitochondrial	PCCB	-	yes	yes	-	-
Q6UW60	PCSK4_HUMAN	Proprotein convertase subtilisin/kexin type 4	PCSK4	-	-	yes	-	-
Q92824	PCSK5_HUMAN	Proprotein convertase subtilisin/kexin type 5	PCSK5	-	-	yes	-	-
Q16549	PCSK7_HUMAN	Proprotein convertase subtilisin/kexin type 7	PCSK7	-	-	yes	-	-
Q8NBP7	PCSK9_HUMAN	Proprotein convertase subtilisin/kexin type 9	PCSK9	-	yes	yes	-	-
Q9NZQ7	PD1L1_HUMAN	Programmed cell death 1 ligand 1	CD274	-	-	yes	yes	-
Q15116	PDCD1_HUMAN	Programmed cell death protein 1	PDCD1	-	-	yes	-	-
Q6L8Q7	PDE12_HUMAN	2',5'-phosphodiesterase 12	PDE12	-	-	yes	-	-
P50479	PDLI4_HUMAN	PDZ and LIM domain protein 4	PDLIM4	-	yes	yes	-	IBD
Q8NDH3	PEPL1_HUMAN	Probable aminopeptidase NPEPL1	NPEPL1	-	-	yes	-	-
P16112	PGCA_HUMAN	Aggrecan core protein	ACAN	-	-	-	-	CRC
Q96GW7	PGCB_HUMAN	Brevican core protein	BCAN	-	yes	-	-	-
O75594	PGRP1_HUMAN	Peptidoglycan recognition protein 1	PGLYRP1	-	-	-	-	-
Q96LB9	PGRP3_HUMAN	Peptidoglycan recognition protein 3	PGLYRP3	-	-	-	-	-
Q96LB8	PGRP4_HUMAN	Peptidoglycan recognition protein 4	PGLYRP4	-	-	-	-	-
Q15735	PI5PA_HUMAN	Phosphatidylinositol 4,5-bisphosphate 5-phosphatase A	INPP5J	-	-	yes	-	-
Q9NRD5	PICK1_HUMAN	PRKCA-binding protein	PICK1	-	yes	yes	-	-
P01833	PIGR_HUMAN	Polymeric immunoglobulin receptor	PIGR	-	-	yes	-	IBD
Q13526	PIN1_HUMAN	Peptidyl-prolyl cis-trans isomerase NIMA-interacting 1	PIN1	-	yes	yes	-	-
P19174	PLCG1_HUMAN	1-phosphatidylinositol 4,5-bisphosphate phosphodiesterase gamma-1	PLCG1	-	-	yes	-	-
Q9H4B4	PLK3_HUMAN	Serine/threonine-protein kinase PLK3	PLK3	-	yes	yes	-	-
Q9NVS9	PNPO_HUMAN	Pyridoxine-5'-phosphate oxidase	PNPO	-	-	yes	-	-
Q5K4E3	POLS2_HUMAN	Polyserase-2	PRSS36	-	-	yes	-	-
Q6S8J3	POTEE_HUMAN	POTE ankyrin domain family member E	POTEE	-	yes	-	-	-
A5A3E0	POTEF_HUMAN	POTE ankyrin domain family member F	POTEF	-	yes	-	-	-
P0CG38	POTEI_HUMAN	POTE ankyrin domain family member I	POTEI	-	yes	-	-	-
P0CG39	POTEJ_HUMAN	POTE ankyrin domain family member J	POTEJ	-	yes	-	-	-
P62136	PP1A_HUMAN	Serine/threonine-protein phosphatase PP1-alpha catalytic subunit	PPP1CA	-	yes	yes	-	-
P62714	PP2AB_HUMAN	Serine/threonine-protein phosphatase 2A catalytic subunit beta isoform	PPP2CB	-	yes	yes	yes	-
P16298	PP2BB_HUMAN	Serine/threonine-protein phosphatase 2B catalytic subunit beta isoform	PPP3CB	-	-	yes	-	-
P60510	PP4C_HUMAN	Serine/threonine-protein phosphatase 4 catalytic subunit	PPP4C	-	-	yes	-	-
E7EU14	PP5D1_HUMAN	Protein PPP5D1	PPP5D1	-	-	-	-	-
P13686	PPA5_HUMAN	Tartrate-resistant acid phosphatase type 5	ACP5	-	-	yes	-	-
O14829	PPE1_HUMAN	Serine/threonine-protein phosphatase with EF-hands 1	PPEF1	-	-	-	-	-
O14830	PPE2_HUMAN	Serine/threonine-protein phosphatase with EF-hands 2	PPEF2	-	-	-	-	-
P62937	PPIA_HUMAN	Peptidyl-prolyl cis-trans isomerase A	PPIA	-	yes	yes	-	-
P45877	PPIC_HUMAN	Peptidyl-prolyl cis-trans isomerase C	PPIC	-	yes	yes	-	-
Q08752	PPID_HUMAN	Peptidyl-prolyl cis-trans isomerase D	PPID	-	-	yes	-	-
Q9UNP9	PPIE_HUMAN	Peptidyl-prolyl cis-trans isomerase E	PPIE	-	-	yes	-	-
P30405	PPIF_HUMAN	Peptidyl-prolyl cis-trans isomerase F, mitochondrial	PPIF	-	-	yes	-	-
O43447	PPIH_HUMAN	Peptidyl-prolyl cis-trans isomerase H	PPIH	-	yes	yes	-	-
Q9Y3C6	PPIL1_HUMAN	Peptidyl-prolyl cis-trans isomerase-like 1	PPIL1	-	-	yes	-	-
Q13356	PPIL2_HUMAN	Peptidyl-prolyl cis-trans isomerase-like 2	PPIL2	-	-	yes	-	-
Q9H2H8	PPIL3_HUMAN	Peptidyl-prolyl cis-trans isomerase-like 3	PPIL3	-	-	yes	-	-
Q8WUA2	PPIL4_HUMAN	Peptidyl-prolyl cis-trans isomerase-like 4	PPIL4	-	yes	yes	-	-
Q8IXY8	PPIL6_HUMAN	Peptidyl-prolyl cis-trans isomerase-like 6	PPIL6	-	-	yes	-	-
O00743	PPP6_HUMAN	Serine/threonine-protein phosphatase 6 catalytic subunit	PPP6C	-	yes	yes	-	-
P32119	PRDX2_HUMAN	Peroxiredoxin-2	PRDX2	-	yes	yes	-	-
P30044	PRDX5_HUMAN	Peroxiredoxin-5, mitochondrial	PRDX5	-	yes	yes	-	-
Q92954	PRG4_HUMAN	Proteoglycan 4	PRG4	-	-	-	-	-
P78527	PRKDC_HUMAN	DNA-dependent protein kinase catalytic subunit	PRKDC	-	yes	yes	-	-
P04070	PROC_HUMAN	Vitamin K-dependent protein C	PROC	-	-	-	-	-
P22891	PROZ_HUMAN	Vitamin K-dependent protein Z	PROZ	-	-	-	-	-
O43172	PRP4_HUMAN	U4/U6 small nuclear ribonucleoprotein Prp4	PRPF4	-	yes	yes	-	-
O95084	PRS23_HUMAN	Serine protease 23	PRSS23	-	-	yes	-	-
Q9BQR3	PRS27_HUMAN	Serine protease 27	PRSS27	-	-	yes	-	-
Q8NF86	PRS33_HUMAN	Serine protease 33	PRSS33	-	-	-	-	-
Q8N3Z0	PRS35_HUMAN	Inactive serine protease 35	PRSS35	-	yes	-	-	-
A4D1T9	PRS37_HUMAN	Probable inactive serine protease 37	PRSS37	-	-	-	-	-
A1L453	PRS38_HUMAN	Serine protease 38	PRSS38	-	-	-	-	-
Q7Z5A4	PRS42_HUMAN	Serine protease 42	PRSS42	-	-	-	-	-
E7EML9	PRS44_HUMAN	Serine protease 44	PRSS44	-	-	-	-	-
Q7RTY3	PRS45_HUMAN	Serine protease 45	PRSS45	-	-	-	-	-
Q7RTY5	PRS48_HUMAN	Serine protease 48	PRSS48	-	-	-	-	-
Q2L4Q9	PRS53_HUMAN	Serine protease 53	PRSS53	-	-	-	-	-
Q6PEW0	PRS54_HUMAN	Inactive serine protease 54	PRSS54	-	-	-	-	-
Q6UWB4	PRS55_HUMAN	Serine protease 55	PRSS55	-	-	-	-	-
Q6UWY2	PRS57_HUMAN	Serine protease 57	PRSS57	-	-	-	-	-
Q8IYP2	PRS58_HUMAN	Serine protease 58	PRSS58	-	-	-	-	-
Q16651	PRSS8_HUMAN	Prostasin	PRSS8	-	-	yes	-	-
P24158	PRTN3_HUMAN	Myeloblastin	PRTN3	-	yes	-	-	-
Q9UQ72	PSG11_HUMAN	Pregnancy-specific beta-1-glycoprotein 11	PSG11	-	-	-	-	-
P11464	PSG1_HUMAN	Pregnancy-specific beta-1-glycoprotein 1	PSG1	-	-	-	-	-
P11465	PSG2_HUMAN	Pregnancy-specific beta-1-glycoprotein 2	PSG2	-	-	-	-	-
Q16557	PSG3_HUMAN	Pregnancy-specific beta-1-glycoprotein 3	PSG3	-	-	-	-	-
Q00888	PSG4_HUMAN	Pregnancy-specific beta-1-glycoprotein 4	PSG4	-	-	-	-	-
Q15238	PSG5_HUMAN	Pregnancy-specific beta-1-glycoprotein 5	PSG5	-	-	-	-	-
Q00889	PSG6_HUMAN	Pregnancy-specific beta-1-glycoprotein 6	PSG6	-	-	-	-	-
Q9UQ74	PSG8_HUMAN	Pregnancy-specific beta-1-glycoprotein 8	PSG8	-	-	-	-	-
Q00887	PSG9_HUMAN	Pregnancy-specific beta-1-glycoprotein 9	PSG9	-	-	-	-	-
Q06124	PTN11_HUMAN	Tyrosine-protein phosphatase non-receptor type 11	PTPN11	-	yes	yes	-	-
Q15223	PVRL1_HUMAN	Poliovirus receptor-related protein 1	PVRL1	-	yes	yes	-	-
Q92692	PVRL2_HUMAN	Poliovirus receptor-related protein 2	PVRL2	-	yes	yes	-	-
Q96NY8	PVRL4_HUMAN	Poliovirus receptor-related protein 4	PVRL4	-	-	yes	-	-
P15151	PVR_HUMAN	Poliovirus receptor	PVR	-	yes	yes	-	-
P11498	PYC_HUMAN	Pyruvate carboxylase, mitochondrial	PC	-	-	yes	-	-
P20742	PZP_HUMAN	Pregnancy zone protein	PZP	-	-	yes	-	-
Q14UF4	Q14UF4_HUMAN	Complement decay-accelerating factor	DAF	-	-	yes	-	-
Q14UF5	Q14UF5_HUMAN	Complement decay-accelerating factor	DAF	-	-	yes	-	-
Q14UF6	Q14UF6_HUMAN	Complement decay-accelerating factor	DAF	-	-	yes	-	-
Q6IC75	Q6IC75_HUMAN	ADP-ribosylation factor-binding protein GGA1	GGA1	-	-	yes	-	-
Q9NZJ1	Q9NZJ1_HUMAN	HCG43720, isoform CRA_a	MEGT1	-	-	-	-	-
P28749	RBL1_HUMAN	Retinoblastoma-like protein 1	RBL1	-	yes	yes	-	-
P0DJD0	RGPD1_HUMAN	RANBP2-like and GRIP domain-containing protein 1	RGPD1	-	-	yes	-	-
P0DJD1	RGPD2_HUMAN	RANBP2-like and GRIP domain-containing protein 2	RGPD2	-	-	yes	-	-
A6NKT7	RGPD3_HUMAN	RanBP2-like and GRIP domain-containing protein 3	RGPD3	-	-	yes	-	-
Q7Z3J3	RGPD4_HUMAN	RanBP2-like and GRIP domain-containing protein 4	RGPD4	-	-	yes	-	-
Q99666	RGPD5_HUMAN	RANBP2-like and GRIP domain-containing protein 5/6	RGPD5	-	-	yes	-	-
O14715	RGPD8_HUMAN	RANBP2-like and GRIP domain-containing protein 8	RGPD8	-	-	yes	-	-
Q96L21	RL10L_HUMAN	60S ribosomal protein L10-like	RPL10L	-	yes	yes	-	-
P27635	RL10_HUMAN	60S ribosomal protein L10	RPL10	-	yes	yes	-	-
P30050	RL12_HUMAN	60S ribosomal protein L12	RPL12	-	yes	yes	-	-
P40429	RL13A_HUMAN	60S ribosomal protein L13a	RPL13A	-	yes	yes	-	-
P50914	RL14_HUMAN	60S ribosomal protein L14	RPL14	-	yes	yes	-	-
P18621	RL17_HUMAN	60S ribosomal protein L17	RPL17	-	yes	yes	-	-
Q02543	RL18A_HUMAN	60S ribosomal protein L18a	RPL18A	-	yes	yes	-	-
Q07020	RL18_HUMAN	60S ribosomal protein L18	RPL18	-	yes	yes	-	-
P62750	RL23A_HUMAN	60S ribosomal protein L23a	RPL23A	-	yes	yes	-	-
P62829	RL23_HUMAN	60S ribosomal protein L23	RPL23	-	yes	yes	-	-
P83731	RL24_HUMAN	60S ribosomal protein L24	RPL24	-	yes	yes	-	-
P46776	RL27A_HUMAN	60S ribosomal protein L27a	RPL27A	-	yes	yes	-	-
P61353	RL27_HUMAN	60S ribosomal protein L27	RPL27	-	yes	yes	-	-
P46779	RL28_HUMAN	60S ribosomal protein L28	RPL28	-	yes	yes	-	-
P42766	RL35_HUMAN	60S ribosomal protein L35	RPL35	-	yes	yes	-	-
P61513	RL37A_HUMAN	60S ribosomal protein L37a	RPL37A	-	yes	yes	-	-
P61927	RL37_HUMAN	60S ribosomal protein L37	RPL37	-	yes	yes	-	-
Q96EH5	RL39L_HUMAN	60S ribosomal protein L39-like	RPL39L	-	-	yes	-	-
P62891	RL39_HUMAN	60S ribosomal protein L39	RPL39	-	yes	yes	-	-
Q92901	RL3L_HUMAN	60S ribosomal protein L3-like	RPL3L	-	yes	-	-	-
P39023	RL3_HUMAN	60S ribosomal protein L3	RPL3	-	yes	yes	-	-
P36578	RL4_HUMAN	60S ribosomal protein L4	RPL4	-	yes	yes	-	-
P46777	RL5_HUMAN	60S ribosomal protein L5	RPL5	-	yes	yes	-	-
Q6DKI1	RL7L_HUMAN	60S ribosomal protein L7-like 1	RPL7L1	-	-	yes	-	-
P18124	RL7_HUMAN	60S ribosomal protein L7	RPL7	-	yes	yes	-	-
P62917	RL8_HUMAN	60S ribosomal protein L8	RPL8	-	yes	yes	-	-
P05388	RLA0_HUMAN	60S acidic ribosomal protein P0	RPLP0	-	yes	yes	-	-
Q9UHA3	RLP24_HUMAN	Probable ribosome biogenesis protein RLP24	RSL24D1	-	-	yes	-	-
Q5T653	RM02_HUMAN	39S ribosomal protein L2, mitochondrial	MRPL2	-	-	yes	-	-
P09001	RM03_HUMAN	39S ribosomal protein L3, mitochondrial	MRPL3	-	yes	yes	-	-
Q9BYD3	RM04_HUMAN	39S ribosomal protein L4, mitochondrial	MRPL4	-	yes	yes	-	-
Q7Z7H8	RM10_HUMAN	39S ribosomal protein L10, mitochondrial	MRPL10	-	yes	yes	-	-
Q9Y3B7	RM11_HUMAN	39S ribosomal protein L11, mitochondrial	MRPL11	-	yes	yes	-	-
P52815	RM12_HUMAN	39S ribosomal protein L12, mitochondrial	MRPL12	-	yes	yes	-	-
Q9BYD1	RM13_HUMAN	39S ribosomal protein L13, mitochondrial	MRPL13	-	-	yes	-	-
Q6P1L8	RM14_HUMAN	39S ribosomal protein L14, mitochondrial	MRPL14	-	-	yes	-	-
Q9P015	RM15_HUMAN	39S ribosomal protein L15, mitochondrial	MRPL15	-	-	yes	-	-
Q9NX20	RM16_HUMAN	39S ribosomal protein L16, mitochondrial	MRPL16	-	-	yes	-	-
Q9NRX2	RM17_HUMAN	39S ribosomal protein L17, mitochondrial	MRPL17	-	-	yes	-	-
Q9H0U6	RM18_HUMAN	39S ribosomal protein L18, mitochondrial	MRPL18	-	-	yes	-	-
P49406	RM19_HUMAN	39S ribosomal protein L19, mitochondrial	MRPL19	-	yes	yes	-	-
Q9BYC9	RM20_HUMAN	39S ribosomal protein L20, mitochondrial	MRPL20	-	-	yes	-	-
Q7Z2W9	RM21_HUMAN	39S ribosomal protein L21, mitochondrial	MRPL21	-	-	yes	-	-
Q9NWU5	RM22_HUMAN	39S ribosomal protein L22, mitochondrial	MRPL22	-	-	yes	-	-
Q16540	RM23_HUMAN	39S ribosomal protein L23, mitochondrial	MRPL23	-	-	yes	-	-
Q9P0M9	RM27_HUMAN	39S ribosomal protein L27, mitochondrial	MRPL27	-	-	yes	-	-
Q8TCC3	RM30_HUMAN	39S ribosomal protein L30, mitochondrial	MRPL30	-	-	yes	-	-
O75394	RM33_HUMAN	39S ribosomal protein L33, mitochondrial	MRPL33	-	-	yes	-	-
Q9BQ48	RM34_HUMAN	39S ribosomal protein L34, mitochondrial	MRPL34	-	yes	-	-	-
Q96GC5	RM48_HUMAN	39S ribosomal protein L48, mitochondrial	MRPL48	-	yes	yes	-	-
Q8TEB7	RN128_HUMAN	E3 ubiquitin-protein ligase RNF128	RNF128	-	yes	yes	-	-
Q8WVZ7	RN133_HUMAN	E3 ubiquitin-protein ligase RNF133	RNF133	-	-	-	-	-
Q8N7C7	RN148_HUMAN	RING finger protein 148	RNF148	-	-	-	-	-
Q9ULK6	RN150_HUMAN	RING finger protein 150	RNF150	-	-	yes	-	-
Q9H6Y7	RN167_HUMAN	E3 ubiquitin-protein ligase RNF167	RNF167	-	yes	yes	-	-
O43567	RNF13_HUMAN	E3 ubiquitin-protein ligase RNF13	RNF13	-	-	yes	-	-
O00411	RPOM_HUMAN	DNA-directed RNA polymerase, mitochondrial	POLRMT	-	yes	yes	-	-
Q969S9	RRF2M_HUMAN	Ribosome-releasing factor 2, mitochondrial	GFM2	-	-	yes	-	-
P62269	RS18_HUMAN	40S ribosomal protein S18	RPS18	-	yes	yes	-	-
P60866	RS20_HUMAN	40S ribosomal protein S20	RPS20	-	yes	yes	-	-
P62854	RS26_HUMAN	40S ribosomal protein S26	RPS26	-	yes	yes	-	-
P62857	RS28_HUMAN	40S ribosomal protein S28	RPS28	-	yes	yes	-	-
P62273	RS29_HUMAN	40S ribosomal protein S29	RPS29	-	yes	yes	-	-
P61247	RS3A_HUMAN	40S ribosomal protein S3a	RPS3A	-	yes	yes	-	-
P62701	RS4X_HUMAN	40S ribosomal protein S4, X isoform	RPS4X	-	yes	yes	-	-
P22090	RS4Y1_HUMAN	40S ribosomal protein S4, Y isoform 1	RPS4Y1	-	yes	yes	-	-
Q8TD47	RS4Y2_HUMAN	40S ribosomal protein S4, Y isoform 2	RPS4Y2	-	-	-	-	-
P46782	RS5_HUMAN	40S ribosomal protein S5	RPS5	-	yes	yes	-	-
P82932	RT06_HUMAN	28S ribosomal protein S6, mitochondrial	MRPS6	-	yes	yes	-	-
Q9Y2R9	RT07_HUMAN	28S ribosomal protein S7, mitochondrial	MRPS7	-	-	yes	-	-
P82664	RT10_HUMAN	28S ribosomal protein S10, mitochondrial	MRPS10	-	-	yes	-	-
O60783	RT14_HUMAN	28S ribosomal protein S14, mitochondrial	MRPS14	-	yes	yes	-	-
P82921	RT21_HUMAN	28S ribosomal protein S21, mitochondrial	MRPS21	-	-	yes	-	-
Q9H9S3	S61A2_HUMAN	Protein transport protein Sec61 subunit alpha isoform 2	SEC61A2	-	-	yes	-	-
P60059	SC61G_HUMAN	Protein transport protein Sec61 subunit gamma	SEC61G	-	yes	yes	-	-
O60939	SCN2B_HUMAN	Sodium channel subunit beta-2	SCN2B	-	-	-	-	-
Q9NY72	SCN3B_HUMAN	Sodium channel subunit beta-3	SCN3B	-	-	-	-	CRC
Q8IWT1	SCN4B_HUMAN	Sodium channel subunit beta-4	SCN4B	-	-	yes	-	-
Q9BYH1	SE6L1_HUMAN	Seizure 6-like protein	SEZ6L	-	-	-	-	-
Q6UXD5	SE6L2_HUMAN	Seizure 6-like protein 2	SEZ6L2	-	-	yes	-	-
Q53EL9	SEZ6_HUMAN	Seizure protein 6 homolog	SEZ6	-	-	-	-	-
Q96EQ0	SGTB_HUMAN	Small glutamine-rich tetratricopeptide repeat-containing protein beta	SGTB	-	-	yes	-	-
O60880	SH21A_HUMAN	SH2 domain-containing protein 1A	SH2D1A	-	-	yes	-	-
O14796	SH21B_HUMAN	SH2 domain-containing protein 1B	SH2D1B	-	-	-	-	-
Q9NP31	SH22A_HUMAN	SH2 domain-containing protein 2A	SH2D2A	-	-	yes	-	-
P78324	SHPS1_HUMAN	Tyrosine-protein phosphatase non-receptor type substrate 1	SIRPA	-	-	yes	-	-
Q96LC7	SIG10_HUMAN	Sialic acid-binding Ig-like lectin 10	SIGLEC10	-	-	yes	-	-
Q96PQ1	SIG12_HUMAN	Sialic acid-binding Ig-like lectin 12	SIGLEC12	-	-	yes	-	-
Q08ET2	SIG14_HUMAN	Sialic acid-binding Ig-like lectin 14	SIGLEC14	-	-	yes	-	-
Q6ZMC9	SIG15_HUMAN	Sialic acid-binding Ig-like lectin 15	SIGLEC15	-	-	-	-	-
A6NMB1	SIG16_HUMAN	Sialic acid-binding Ig-like lectin 16	SIGLEC16	-	-	-	-	-
Q9NYZ4	SIGL8_HUMAN	Sialic acid-binding Ig-like lectin 8	SIGLEC8	-	-	yes	-	-
Q9Y336	SIGL9_HUMAN	Sialic acid-binding Ig-like lectin 9	SIGLEC9	-	-	yes	-	-
O00241	SIRB1_HUMAN	Signal-regulatory protein beta-1	SIRPB1	-	-	yes	-	-
Q5JXA9	SIRB2_HUMAN	Signal-regulatory protein beta-2	SIRPB2	-	-	yes	yes	-
Q5TFQ8	SIRBL_HUMAN	Signal-regulatory protein beta-1 isoform 3	SIRPB1	-	-	yes	-	-
Q9H106	SIRPD_HUMAN	Signal-regulatory protein delta	SIRPD	-	-	-	-	-
Q9P1W8	SIRPG_HUMAN	Signal-regulatory protein gamma	SIRPG	-	-	yes	-	-
Q96DU3	SLAF6_HUMAN	SLAM family member 6	SLAMF6	-	-	yes	-	-
Q9NQ25	SLAF7_HUMAN	SLAM family member 7	SLAMF7	-	-	yes	yes	IBD
O75093	SLIT1_HUMAN	Slit homolog 1 protein	SLIT1	-	yes	-	-	-
O75094	SLIT3_HUMAN	Slit homolog 3 protein	SLIT3	-	yes	yes	-	-
Q8TER0	SNED1_HUMAN	Sushi, nidogen and EGF-like domain-containing protein 1	SNED1	-	-	yes	-	-
Q9BZZ2	SN_HUMAN	Sialoadhesin	SIGLEC1	-	-	yes	-	-
Q8TCT8	SPP2A_HUMAN	Signal peptide peptidase-like 2A	SPPL2A	-	-	yes	-	-
Q8IUH8	SPP2C_HUMAN	Signal peptide peptidase-like 2C	SPPL2C	-	-	-	-	-
Q14515	SPRL1_HUMAN	SPARC-like protein 1	SPARCL1	-	-	yes	-	-
P63272	SPT4H_HUMAN	Transcription elongation factor SPT4	SUPT4H1	-	yes	yes	yes	-
Q14247	SRC8_HUMAN	Src substrate cortactin	CTTN	-	yes	yes	-	-
P12931	SRC_HUMAN	Proto-oncogene tyrosine-protein kinase Src	SRC	-	yes	yes	-	-
Q7Z6B7	SRGP1_HUMAN	SLIT-ROBO Rho GTPase-activating protein 1	SRGAP1	-	-	yes	-	-
Q9H3Y6	SRMS_HUMAN	Tyrosine-protein kinase Srms	SRMS	-	-	-	-	-
P08240	SRPR_HUMAN	Signal recognition particle receptor subunit alpha	SRPR	-	yes	yes	-	-
O60687	SRPX2_HUMAN	Sushi repeat-containing protein SRPX2	SRPX2	-	yes	yes	-	-
P78539	SRPX_HUMAN	Sushi repeat-containing protein SRPX	SRPX	-	-	yes	yes	-
Q9BYN0	SRXN1_HUMAN	Sulfiredoxin-1	SRXN1	-	-	-	-	-
Q04837	SSBP_HUMAN	Single-stranded DNA-binding protein, mitochondrial	SSBP1	-	yes	yes	-	-
Q9Y5Y6	ST14_HUMAN	Suppressor of tumorigenicity 14 protein	ST14	-	yes	yes	-	-
P42229	STA5A_HUMAN	Signal transducer and activator of transcription 5A	STAT5A	-	yes	yes	-	IBD
P51692	STA5B_HUMAN	Signal transducer and activator of transcription 5B	STAT5B	-	yes	yes	-	IBD
Q5VX71	SUSD4_HUMAN	Sushi domain-containing protein 4	SUSD4	-	-	yes	-	-
O15056	SYNJ2_HUMAN	Synaptojanin-2	SYNJ2	-	-	yes	-	-
P42680	TEC_HUMAN	Tyrosine-protein kinase Tec	TEC	-	-	yes	-	CD
Q9HBL0	TENS1_HUMAN	Tensin-1	TNS1	-	-	yes	-	-
Q9Y6M0	TEST_HUMAN	Testisin	PRSS21	-	-	yes	-	-
P02786	TFR1_HUMAN	Transferrin receptor protein 1	TFRC	-	yes	yes	-	-
Q9UP52	TFR2_HUMAN	Transferrin receptor protein 2	TFR2	-	-	-	-	-
P00734	THRB_HUMAN	Prothrombin	F2	-	yes	-	-	-
Q495A1	TIGIT_HUMAN	T-cell immunoreceptor with Ig and ITIM domains	TIGIT	-	-	yes	-	-
Q96DA6	TIM14_HUMAN	Mitochondrial import inner membrane translocase subunit TIM14	DNAJC19	-	-	yes	-	-
Q9Y3D7	TIM16_HUMAN	Mitochondrial import inner membrane translocase subunit TIM16	PAM16	-	-	yes	-	-
Q96H15	TIMD4_HUMAN	T-cell immunoglobulin and mucin domain-containing protein 4	TIMD4	-	-	-	-	-
Q9Y490	TLN1_HUMAN	Talin-1	TLN1	-	yes	yes	-	-
Q6ZMR5	TM11A_HUMAN	Transmembrane protease serine 11A	TMPRSS11A	-	-	-	-	-
Q86T26	TM11B_HUMAN	Transmembrane protease serine 11B	TMPRSS11B	-	-	-	-	-
O60235	TM11D_HUMAN	Transmembrane protease serine 11D	TMPRSS11D	-	-	-	-	-
Q9UL52	TM11E_HUMAN	Transmembrane protease serine 11E	TMPRSS11E	-	-	yes	-	-
Q6ZWK6	TM11F_HUMAN	Transmembrane protease serine 11F	TMPRSS11F	-	-	-	-	-
Q6ZT21	TMPPE_HUMAN	Transmembrane protein with metallophosphoesterase domain	TMPPE	-	yes	yes	-	-
O15393	TMPS2_HUMAN	Transmembrane protease serine 2	TMPRSS2	-	-	yes	-	-
P57727	TMPS3_HUMAN	Transmembrane protease serine 3	TMPRSS3	-	-	yes	-	-
Q9NRS4	TMPS4_HUMAN	Transmembrane protease serine 4	TMPRSS4	-	-	yes	-	-
Q9H3S3	TMPS5_HUMAN	Transmembrane protease serine 5	TMPRSS5	-	-	yes	-	-
Q8IU80	TMPS6_HUMAN	Transmembrane protease serine 6	TMPRSS6	-	-	-	-	-
Q7RTY8	TMPS7_HUMAN	Transmembrane protease serine 7	TMPRSS7	-	-	-	-	-
Q7Z410	TMPS9_HUMAN	Transmembrane protease serine 9	TMPRSS9	-	-	-	-	-
Q86WS5	TMPSC_HUMAN	Transmembrane protease serine 12	TMPRSS12	-	-	-	-	-
Q9BYE2	TMPSD_HUMAN	Transmembrane protease serine 13	TMPRSS13	-	-	yes	-	-
P00750	TPA_HUMAN	Tissue-type plasminogen activator	PLAT	-	-	yes	-	-
P29144	TPP2_HUMAN	Tripeptidyl-peptidase 2	TPP2	-	yes	yes	-	-
Q9BX59	TPSNR_HUMAN	Tapasin-related protein	TAPBPL	-	-	yes	-	-
Q13077	TRAF1_HUMAN	TNF receptor-associated factor 1	TRAF1	-	yes	yes	-	-
Q12933	TRAF2_HUMAN	TNF receptor-associated factor 2	TRAF2	-	yes	yes	-	-
Q9Y4K3	TRAF6_HUMAN	TNF receptor-associated factor 6	TRAF6	-	yes	yes	-	-
Q9NP99	TREM1_HUMAN	Triggering receptor expressed on myeloid cells 1	TREM1	-	-	yes	-	-
Q9NZC2	TREM2_HUMAN	Triggering receptor expressed on myeloid cells 2	TREM2	-	-	yes	-	-
Q5T2D2	TRML2_HUMAN	Trem-like transcript 2 protein	TREML2	-	-	-	-	-
Q6UXN2	TRML4_HUMAN	Trem-like transcript 4 protein	TREML4	-	-	-	-	-
P07477	TRY1_HUMAN	Trypsin-1	PRSS1	-	yes	yes	-	-
P07478	TRY2_HUMAN	Trypsin-2	PRSS2	-	yes	-	-	-
Q15661	TRYB1_HUMAN	Tryptase alpha/beta-1	TPSAB1	-	yes	yes	-	-
P20231	TRYB2_HUMAN	Tryptase beta-2	TPSB2	-	yes	-	-	-
Q9BZJ3	TRYD_HUMAN	Tryptase delta	TPSD1	-	-	yes	-	-
Q9NRR2	TRYG1_HUMAN	Tryptase gamma	TPSG1	-	-	yes	-	-
Q9UI38	TSP50_HUMAN	Probable threonine protease PRSS50	PRSS50	-	-	yes	-	-
Q96AY4	TTC28_HUMAN	Tetratricopeptide repeat protein 28	TTC28	-	-	yes	-	-
Q6PGP7	TTC37_HUMAN	Tetratricopeptide repeat protein 37	TTC37	-	-	yes	-	-
Q92623	TTC9A_HUMAN	Tetratricopeptide repeat protein 9A	TTC9	-	-	yes	-	-
Q9UPX0	TUTLB_HUMAN	Protein turtle homolog B	IGSF9B	-	-	yes	-	-
P04437	TVA2_HUMAN	T-cell receptor alpha chain V region CTL-L17	TCRA	-	-	-	-	-
P01733	TVB1_HUMAN	T-cell receptor beta chain V region YT35	TRBV12-3	-	yes	-	-	-
P04435	TVB2_HUMAN	T-cell receptor beta chain V region CTL-L17	TCRB	-	-	-	-	-
P03979	TVC_HUMAN	T-cell receptor gamma chain V region PT-gamma-1/2	TRGV3	-	-	-	-	-
P42681	TXK_HUMAN	Tyrosine-protein kinase TXK	TXK	-	-	yes	-	CD
Q93009	UBP7_HUMAN	Ubiquitin carboxyl-terminal hydrolase 7	USP7	-	yes	yes	-	-
P00749	UROK_HUMAN	Urokinase-type plasminogen activator	PLAU	-	-	yes	yes	-
P35968	VGFR2_HUMAN	Vascular endothelial growth factor receptor 2	KDR	-	yes	yes	-	-
Q9UKI3	VPRE3_HUMAN	Pre-B lymphocyte protein 3	VPREB3	-	-	yes	-	-
P12018	VPREB_HUMAN	Immunoglobulin iota chain	VPREB1	-	-	-	-	-
Q8N0Z9	VSI10_HUMAN	V-set and immunoglobulin domain-containing protein 10	VSIG10	-	-	yes	-	-
Q86XK7	VSIG1_HUMAN	V-set and immunoglobulin domain-containing protein 1	VSIG1	-	-	-	-	-
Q96IQ7	VSIG2_HUMAN	V-set and immunoglobulin domain-containing protein 2	VSIG2	-	-	yes	-	-
Q9Y279	VSIG4_HUMAN	V-set and immunoglobulin domain-containing protein 4	VSIG4	-	-	yes	-	-
Q5VU13	VSIG8_HUMAN	V-set and immunoglobulin domain-containing protein 8	VSIG8	-	-	yes	-	-
Q8IW00	VSTM4_HUMAN	V-set and transmembrane domain-containing protein 4	VSTM4	-	-	yes	-	-
Q7Z7D3	VTCN1_HUMAN	V-set domain-containing T-cell activation inhibitor 1	VTCN1	-	-	yes	-	-
Q8TAG5	VTM2A_HUMAN	V-set and transmembrane domain-containing protein 2A	VSTM2A	-	-	yes	-	-
A6NLU5	VTM2B_HUMAN	V-set and transmembrane domain-containing protein 2B	VSTM2B	-	-	-	-	-
Q96N03	VTM2L_HUMAN	V-set and transmembrane domain-containing protein 2-like protein	VSTM2L	-	-	yes	-	-
P04004	VTNC_HUMAN	Vitronectin	VTN	-	yes	-	-	-
Q5GFL6	VWA2_HUMAN	von Willebrand factor A domain-containing protein 2	VWA2	-	-	yes	-	-
P18887	XRCC1_HUMAN	DNA repair protein XRCC1	XRCC1	-	yes	yes	-	-
Q13426	XRCC4_HUMAN	DNA repair protein XRCC4	XRCC4	-	yes	yes	-	-
Q8WWF5	ZNRF4_HUMAN	Zinc/RING finger protein 4	ZNRF4	-	-	-	-	-
