# Supplementary material for: Perturbed human sub-networks by Fusobacterium nucleatum candidate virulence proteins
Source: Microbiome. 2017 Aug 10;5:89. doi: 10.1186/s40168-017-0307-1 (PMC5551000; doi:10.1186/s40168-017-0307-1)
Supplement: Supplementary file 8 — Functional annotations significantly enriched among inferred interactions. (XLSX 51 kb) [file 40168_2017_307_MOESM8_ESM.xlsx]

## Sheet: A - full_proteome_background
Supplementary Table 6A. Functional annotations significantly enriched among inferred interactions using as statistical background the full proteome. For each annotation from Gene Ontology (BO = biological process, CC = cellular component), KEGG and Reactome the adjusted P-value is reported.
Annotaton ID	Annotation type	Annotation name	Adjusted P-value
GO:0006415	BP	translational termination	7.57e-41
GO:0006414	BP	translational elongation	2.65e-34
GO:0006457	BP	protein folding	2.51e-29
GO:0006413	BP	translational initiation	6.63e-27
GO:0072376	BP	protein activation cascade	1.17e-25
GO:0051604	BP	protein maturation	5.45e-23
GO:0006614	BP	SRP-dependent cotranslational protein targeting to membrane	1.93e-22
GO:0006956	BP	complement activation	3.62e-21
GO:0002697	BP	regulation of immune effector process	4.03e-18
GO:0030449	BP	regulation of complement activation	4.1e-18
GO:0000413	BP	protein peptidyl-prolyl isomerization	4.52e-17
GO:0002250	BP	adaptive immune response	8.12e-17
GO:0000184	BP	nuclear-transcribed mRNA catabolic process, nonsense-mediated decay	8.3e-17
GO:0070126	BP	mitochondrial translational termination	9.43e-17
GO:0022617	BP	extracellular matrix disassembly	9.17e-16
GO:0045861	BP	negative regulation of proteolysis	1.2e-15
GO:0002443	BP	leukocyte mediated immunity	1.48e-15
GO:0070489	BP	T cell aggregation	1.5e-13
GO:0019083	BP	viral transcription	8.03e-13
GO:0030574	BP	collagen catabolic process	4.14e-12
GO:0006986	BP	response to unfolded protein	5.53e-12
GO:0010951	BP	negative regulation of endopeptidase activity	5.62e-12
GO:0007157	BP	heterophilic cell-cell adhesion via plasma membrane cell adhesion molecules	1.34e-11
GO:0006898	BP	receptor-mediated endocytosis	1.95e-11
GO:0038083	BP	peptidyl-tyrosine autophosphorylation	3.14e-11
GO:0006909	BP	phagocytosis	6.18e-11
GO:0050863	BP	regulation of T cell activation	1.4e-10
GO:0050870	BP	positive regulation of T cell activation	1.5e-10
GO:0050900	BP	leukocyte migration	3.49e-10
GO:0002683	BP	negative regulation of immune system process	6.34e-10
GO:0042273	BP	ribosomal large subunit biogenesis	9.54e-10
GO:0002757	BP	immune response-activating signal transduction	1.6e-09
GO:1900034	BP	regulation of cellular response to heat	2.1e-09
GO:0000027	BP	ribosomal large subunit assembly	3.59e-09
GO:0038093	BP	Fc receptor signaling pathway	5.37e-09
GO:0032743	BP	positive regulation of interleukin-2 production	8.01e-09
GO:0006768	BP	biotin metabolic process	2.29e-08
GO:0002717	BP	positive regulation of natural killer cell mediated immunity	1.31e-07
GO:0046856	BP	phosphatidylinositol dephosphorylation	1.31e-07
GO:0007173	BP	epidermal growth factor receptor signaling pathway	1.61e-07
GO:0048010	BP	vascular endothelial growth factor receptor signaling pathway	2.41e-07
GO:0097485	BP	neuron projection guidance	2.51e-07
GO:0048013	BP	ephrin receptor signaling pathway	3.43e-07
GO:0050690	BP	regulation of defense response to virus by virus	3.77e-07
GO:0042102	BP	positive regulation of T cell proliferation	5.21e-07
GO:0045954	BP	positive regulation of natural killer cell mediated cytotoxicity	7.68e-07
GO:0008037	BP	cell recognition	9.39e-07
GO:0030100	BP	regulation of endocytosis	1.1e-06
GO:0030193	BP	regulation of blood coagulation	1.38e-06
GO:0007219	BP	Notch signaling pathway	2.07e-06
GO:0007220	BP	Notch receptor processing	2.09e-06
GO:0017187	BP	peptidyl-glutamic acid carboxylation	2.18e-06
GO:0034332	BP	adherens junction organization	4.41e-06
GO:0002521	BP	leukocyte differentiation	5.31e-06
GO:0032823	BP	regulation of natural killer cell differentiation	8.69e-06
GO:0048011	BP	neurotrophin TRK receptor signaling pathway	1.04e-05
GO:0090084	BP	negative regulation of inclusion body assembly	1.3e-05
GO:0042730	BP	fibrinolysis	1.59e-05
GO:0006979	BP	response to oxidative stress	1.61e-05
GO:0030968	BP	endoplasmic reticulum unfolded protein response	2.72e-05
GO:0002420	BP	natural killer cell mediated cytotoxicity directed against tumor cell target	3.03e-05
GO:1900042	BP	positive regulation of interleukin-2 secretion	3.03e-05
GO:0042743	BP	hydrogen peroxide metabolic process	3.67e-05
GO:0030168	BP	platelet activation	4.58e-05
GO:0019370	BP	leukotriene biosynthetic process	5.91e-05
GO:0070585	BP	protein localization to mitochondrion	6.15e-05
GO:0000042	BP	protein targeting to Golgi	0.000104
GO:0009617	BP	response to bacterium	0.000121
GO:0001894	BP	tissue homeostasis	0.000125
GO:0030091	BP	protein repair	0.000161
GO:0090131	BP	mesenchyme migration	0.000161
GO:0007162	BP	negative regulation of cell adhesion	0.000173
GO:0072643	BP	interferon-gamma secretion	0.000253
GO:0031099	BP	regeneration	0.000255
GO:0001818	BP	negative regulation of cytokine production	0.000356
GO:0097193	BP	intrinsic apoptotic signaling pathway	0.000435
GO:0019751	BP	polyol metabolic process	0.000459
GO:0001554	BP	luteolysis	0.000466
GO:0070943	BP	neutrophil mediated killing of symbiont cell	0.000466
GO:0060396	BP	growth hormone receptor signaling pathway	0.000473
GO:0042107	BP	cytokine metabolic process	0.000512
GO:0071216	BP	cellular response to biotic stimulus	0.0006
GO:0009595	BP	detection of biotic stimulus	0.000774
GO:0006839	BP	mitochondrial transport	0.000893
GO:0030838	BP	positive regulation of actin filament polymerization	0.000921
GO:1901030	BP	positive regulation of mitochondrial outer membrane permeabilization involved in apoptotic signaling pathway	0.000962
GO:0000270	BP	peptidoglycan metabolic process	0.00105
GO:0009253	BP	peptidoglycan catabolic process	0.00105
GO:0006685	BP	sphingomyelin catabolic process	0.00105
GO:0040017	BP	positive regulation of locomotion	0.00132
GO:0043462	BP	regulation of ATPase activity	0.00145
GO:0006975	BP	DNA damage induced protein phosphorylation	0.00202
GO:0045745	BP	positive regulation of G-protein coupled receptor protein signaling pathway	0.00215
GO:0042326	BP	negative regulation of phosphorylation	0.00225
GO:0044344	BP	cellular response to fibroblast growth factor stimulus	0.00236
GO:0019835	BP	cytolysis	0.00267
GO:0016572	BP	histone phosphorylation	0.00267
GO:0044117	BP	growth of symbiont in host	0.00284
GO:0030335	BP	positive regulation of cell migration	0.00336
GO:0070424	BP	regulation of nucleotide-binding oligomerization domain containing signaling pathway	0.00349
GO:0006930	BP	substrate-dependent cell migration, cell extension	0.00349
GO:0045453	BP	bone resorption	0.00377
GO:0007565	BP	female pregnancy	0.00377
GO:0001525	BP	angiogenesis	0.00378
GO:0002576	BP	platelet degranulation	0.00454
GO:0050830	BP	defense response to Gram-positive bacterium	0.00658
GO:0007386	BP	compartment pattern specification	0.00669
GO:0010954	BP	positive regulation of protein processing	0.00803
GO:0070997	BP	neuron death	0.00814
GO:0045732	BP	positive regulation of protein catabolic process	0.00864
GO:0008637	BP	apoptotic mitochondrial changes	0.00871
GO:0045070	BP	positive regulation of viral genome replication	0.00923
GO:0032885	BP	regulation of polysaccharide biosynthetic process	0.0102
GO:0006750	BP	glutathione biosynthetic process	0.0105
GO:0000075	BP	cell cycle checkpoint	0.0107
GO:0070849	BP	response to epidermal growth factor	0.0113
GO:0048313	BP	Golgi inheritance	0.0123
GO:0032970	BP	regulation of actin filament-based process	0.0128
GO:2000096	BP	positive regulation of Wnt signaling pathway, planar cell polarity pathway	0.0129
GO:0001878	BP	response to yeast	0.0129
GO:0032633	BP	interleukin-4 production	0.0137
GO:0000737	BP	DNA catabolic process, endonucleolytic	0.0137
GO:0097285	BP	cell-type specific apoptotic process	0.0158
GO:0031396	BP	regulation of protein ubiquitination	0.0161
GO:0002042	BP	cell migration involved in sprouting angiogenesis	0.0164
GO:1903077	BP	negative regulation of protein localization to plasma membrane	0.017
GO:0045727	BP	positive regulation of translation	0.0196
GO:0009081	BP	branched-chain amino acid metabolic process	0.0211
GO:0018105	BP	peptidyl-serine phosphorylation	0.0214
GO:0035666	BP	TRIF-dependent toll-like receptor signaling pathway	0.0216
GO:0045719	BP	negative regulation of glycogen biosynthetic process	0.0218
GO:0019919	BP	peptidyl-arginine methylation, to asymmetrical-dimethyl arginine	0.0218
GO:0032495	BP	response to muramyl dipeptide	0.023
GO:0042063	BP	gliogenesis	0.024
GO:0033619	BP	membrane protein proteolysis	0.0241
GO:0060420	BP	regulation of heart growth	0.0249
GO:0002181	BP	cytoplasmic translation	0.0249
GO:0005840	CC	ribosome	9.81e-37
GO:0022626	CC	cytosolic ribosome	2.76e-23
GO:0005912	CC	adherens junction	4.15e-22
GO:0098552	CC	side of membrane	2.46e-18
GO:0030055	CC	cell-substrate junction	2.85e-17
GO:0072562	CC	blood microparticle	9.2e-17
GO:0005761	CC	mitochondrial ribosome	4.28e-12
GO:0019897	CC	extrinsic component of plasma membrane	2.35e-09
GO:0005911	CC	cell-cell junction	4.54e-08
GO:0031012	CC	extracellular matrix	3.91e-07
GO:0005796	CC	Golgi lumen	1.29e-06
GO:0030132	CC	clathrin coat of coated pit	5.27e-05
GO:0031225	CC	anchored component of membrane	5.4e-05
GO:0035631	CC	CD40 receptor complex	0.00057
GO:1903293	CC	phosphatase complex	0.00066
GO:0034663	CC	endoplasmic reticulum chaperone complex	0.000939
GO:0030122	CC	AP-2 adaptor complex	0.00105
GO:0070688	CC	MLL5-L complex	0.00202
GO:0044215	CC	other organism	0.00219
GO:0005743	CC	mitochondrial inner membrane	0.00261
GO:0060205	CC	cytoplasmic membrane-bounded vesicle lumen	0.00292
GO:0019815	CC	B cell receptor complex	0.00669
GO:0045121	CC	membrane raft	0.00864
GO:0042470	CC	melanosome	0.00867
GO:0005885	CC	Arp2/3 protein complex	0.0123
GO:0042599	CC	lamellar body	0.0171
GO:0042101	CC	T cell receptor complex	0.0171
GO:0043209	CC	myelin sheath	0.0174
GO:0005798	CC	Golgi-associated vesicle	0.0216
GO:0005579	CC	membrane attack complex	0.0218
KEGG:03010	ke	Ribosome	4.34e-39
KEGG:04610	ke	Complement and coagulation cascades	2.28e-22
KEGG:04514	ke	Cell adhesion molecules (CAMs)	2.88e-09
KEGG:04141	ke	Protein processing in endoplasmic reticulum	2.03e-08
KEGG:04660	ke	T cell receptor signaling pathway	1.33e-07
KEGG:05150	ke	Staphylococcus aureus infection	1.78e-06
KEGG:04380	ke	Osteoclast differentiation	7.25e-06
KEGG:05203	ke	Viral carcinogenesis	8.21e-06
KEGG:05169	ke	Epstein-Barr virus infection	1.11e-05
KEGG:05164	ke	Influenza A	1.77e-05
KEGG:05161	ke	Hepatitis B	2.09e-05
KEGG:04668	ke	TNF signaling pathway	2.11e-05
KEGG:00480	ke	Glutathione metabolism	3.64e-05
KEGG:04012	ke	ErbB signaling pathway	3.7e-05
KEGG:04662	ke	B cell receptor signaling pathway	4.7e-05
KEGG:05145	ke	Toxoplasmosis	4.94e-05
KEGG:05133	ke	Pertussis	5.63e-05
KEGG:04670	ke	Leukocyte transendothelial migration	6.47e-05
KEGG:04650	ke	Natural killer cell mediated cytotoxicity	7.19e-05
KEGG:04370	ke	VEGF signaling pathway	9.63e-05
KEGG:04110	ke	Cell cycle	0.000123
KEGG:04064	ke	NF-kappa B signaling pathway	0.000164
KEGG:04917	ke	Prolactin signaling pathway	0.000164
KEGG:04114	ke	Oocyte meiosis	0.000318
KEGG:05222	ke	Small cell lung cancer	0.00038
KEGG:05162	ke	Measles	0.00044
KEGG:04664	ke	Fc epsilon RI signaling pathway	0.000466
KEGG:04520	ke	Adherens junction	0.000636
KEGG:05205	ke	Proteoglycans in cancer	0.000928
KEGG:05020	ke	Prion diseases	0.00116
KEGG:03060	ke	Protein export	0.00145
KEGG:00460	ke	Cyanoamino acid metabolism	0.00169
KEGG:05168	ke	Herpes simplex infection	0.00197
KEGG:05416	ke	Viral myocarditis	0.00247
KEGG:04961	ke	Endocrine and other factor-regulated calcium reabsorption	0.00264
KEGG:04330	ke	Notch signaling pathway	0.00264
KEGG:04666	ke	Fc gamma R-mediated phagocytosis	0.00268
KEGG:04510	ke	Focal adhesion	0.0029
KEGG:05120	ke	Epithelial cell signaling in Helicobacter pylori infection	0.00392
KEGG:04320	ke	Dorso-ventral axis formation	0.00419
KEGG:04914	ke	Progesterone-mediated oocyte maturation	0.00508
KEGG:04070	ke	Phosphatidylinositol signaling system	0.00573
KEGG:04068	ke	FoxO signaling pathway	0.00753
KEGG:05223	ke	Non-small cell lung cancer	0.0103
KEGG:04621	ke	NOD-like receptor signaling pathway	0.0103
KEGG:04210	ke	Apoptosis	0.0118
KEGG:05221	ke	Acute myeloid leukemia	0.0118
KEGG:00430	ke	Taurine and hypotaurine metabolism	0.0129
KEGG:05219	ke	Bladder cancer	0.0134
KEGG:04919	ke	Thyroid hormone signaling pathway	0.0139
KEGG:00562	ke	Inositol phosphate metabolism	0.0198
KEGG:05210	ke	Colorectal cancer	0.0217
KEGG:05131	ke	Shigellosis	0.0243
KEGG:05220	ke	Chronic myeloid leukemia	0.0244
KEGG:05130	ke	Pathogenic Escherichia coli infection	0.0263
REAC:1592389	re	Activation of Matrix Metalloproteinases	4.77e-28
REAC:192823	re	Viral mRNA Translation	2.14e-19
REAC:156902	re	Peptide chain elongation	2.14e-19
REAC:975956	re	Nonsense Mediated Decay (NMD) independent of the Exon Junction Complex (EJC)	1.83e-17
REAC:977606	re	Regulation of Complement cascade	5.13e-16
REAC:202733	re	Cell surface interactions at the vascular wall	7.22e-16
REAC:5368287	re	Mitochondrial translation	3.61e-14
REAC:3371453	re	Regulation of HSF1-mediated heat shock response	3.92e-14
REAC:3371599	re	Defective HLCS causes multiple carboxylase deficiency	1.33e-08
REAC:420597	re	Nectin/Necl trans heterodimerization	1.33e-08
REAC:381426	re	Regulation of Insulin-like Growth Factor (IGF) transport and uptake by Insulin-like Growth Factor Binding Proteins (IGFBPs)	3.4e-08
REAC:196780	re	Biotin transport and metabolism	1.12e-07
REAC:388841	re	Costimulation by the CD28 family	2.89e-07
REAC:159782	re	Removal of aminoterminal propeptides from gamma-carboxylated proteins	4.31e-07
REAC:198933	re	Immunoregulatory interactions between a Lymphoid and a non-Lymphoid cell	1.23e-06
REAC:164952	re	The role of Nef in HIV-1 replication and disease pathogenesis	2.14e-06
REAC:2682334	re	EPH-Ephrin signaling	3.41e-06
REAC:5099900	re	WNT5A-dependent internalization of FZD4	5.58e-05
REAC:140877	re	Formation of Fibrin Clot (Clotting Cascade)	5.94e-05
REAC:2660826	re	Constitutive Signaling by NOTCH1 t(7;9)(NOTCH1:M1580_K2555) Translocation Mutant	7.01e-05
REAC:381070	re	IRE1alpha activates chaperones	8.12e-05
REAC:1295596	re	Spry regulation of FGF signaling	9.41e-05
REAC:416993	re	Trafficking of GluR2-containing AMPA receptors	9.41e-05
REAC:5663213	re	RHO GTPases Activate WASPs and WAVEs	0.000171
REAC:373760	re	L1CAM interactions	0.00033
REAC:202403	re	TCR signaling	0.000375
REAC:912631	re	Regulation of signaling by CBL	0.000515
REAC:76002	re	Platelet activation, signaling and aggregation	0.000642
REAC:450341	re	Activation of the AP-1 family of transcription factors	0.000722
REAC:983695	re	Antigen activates B Cell Receptor (BCR) leading to generation of second messengers	0.000811
REAC:1912399	re	Pre-NOTCH Processing in the Endoplasmic Reticulum	0.000836
REAC:69273	re	Cyclin A/B1 associated events during G2/M transition	0.00102
REAC:1433559	re	Regulation of KIT signaling	0.00105
REAC:1980150	re	Signaling by NOTCH4	0.00126
REAC:1855183	re	Synthesis of IP2, IP, and Ins in the cytosol	0.00126
REAC:73890	re	Double-Strand Break Repair	0.00139
REAC:2029480	re	Fcgamma receptor (FCGR) dependent phagocytosis	0.00164
REAC:982772	re	Growth hormone receptor signaling	0.00186
REAC:75035	re	Chk1/Chk2(Cds1) mediated inactivation of Cyclin B:Cdk1 complex	0.00205
REAC:1538133	re	G0 and Early G1	0.00245
REAC:5140745	re	WNT5A-dependent internalization of FZD2, FZD5 and ROR2	0.00316
REAC:1266695	re	Interleukin-7 signaling	0.00316
REAC:174403	re	Glutathione synthesis and recycling	0.00316
REAC:182971	re	EGFR downregulation	0.00318
REAC:75154	re	Recruitment of repair and signaling proteins to double-strand breaks	0.00354
REAC:376176	re	Signaling by Robo receptor	0.00355
REAC:1660499	re	Synthesis of PIPs at the plasma membrane	0.00531
REAC:196025	re	Formation of annular gap junctions	0.00606
REAC:2691232	re	Constitutive Signaling by NOTCH1 HD Domain Mutants	0.00667
REAC:2172127	re	DAP12 interactions	0.0077
REAC:109606	re	Intrinsic Pathway for Apoptosis	0.00771
REAC:75148	re	ATM mediated phosphorylation of repair proteins	0.0093
REAC:68911	re	G2 Phase	0.0093
REAC:110056	re	MAPK3 (ERK1) activation	0.00962
REAC:2465910	re	MASTL Facilitates Mitotic Progression	0.00962
REAC:113510	re	E2F mediated regulation of DNA replication	0.0143
REAC:2514853	re	Condensation of Prometaphase Chromosomes	0.0144
REAC:1912420	re	Pre-NOTCH Processing in Golgi	0.0164
REAC:1839117	re	Signaling by FGFR1 fusion mutants	0.0164
REAC:373752	re	Netrin-1 signaling	0.0175
REAC:2142770	re	Synthesis of 15-eicosatetraenoic acid derivatives	0.0178
REAC:2142712	re	Synthesis of 12-eicosatetraenoic acid derivatives	0.0178
REAC:2142688	re	Synthesis of 5-eicosatetraenoic acids	0.0178
REAC:180024	re	DARPP-32 events	0.018
REAC:2871809	re	FCERI mediated Ca+2 mobilization	0.0194
REAC:186797	re	Signaling by PDGF	0.0198
REAC:202670	re	ERKs are inactivated	0.0206
REAC:3560783	re	Defective B4GALT7 causes EDS, progeroid type	0.0211
REAC:3560801	re	Defective B3GAT3 causes JDSSDHD	0.0211
REAC:72649	re	Translation initiation complex formation	0.0247
REAC:432722	re	Golgi Associated Vesicle Biogenesis	0.0247
REAC:166520	re	Signalling by NGF	0.0263

## Sheet: B - inference_space_background
Supplementary Table 6B. Functional annotations significantly enriched among inferred interactions using as statisitcal background the annotated proteins from the "inference space". For each annotation from Gene Ontology (BO = biological process, CC = cellular component), KEGG and Reactome the adjusted P-value is reported.
Annotaton ID	Annotation type	Annotation name	Adjusted P-value
GO:0006415	BP	translational termination	3.16e-36
GO:0006414	BP	translational elongation	3.66e-29
GO:0043624	BP	cellular protein complex disassembly	5.33e-25
GO:0043241	BP	protein complex disassembly	1.56e-22
GO:0032984	BP	macromolecular complex disassembly	6.67e-22
GO:0006413	BP	translational initiation	7.65e-22
GO:0006457	BP	protein folding	3.45e-20
GO:0070126	BP	mitochondrial translational termination	3.39e-19
GO:0070125	BP	mitochondrial translational elongation	1.11e-18
GO:0006613	BP	cotranslational protein targeting to membrane	6.89e-18
GO:0006614	BP	SRP-dependent cotranslational protein targeting to membrane	6.89e-18
GO:0070124	BP	mitochondrial translational initiation	8.97e-18
GO:0072376	BP	protein activation cascade	1.79e-17
GO:0045047	BP	protein targeting to ER	2.97e-17
GO:0072599	BP	establishment of protein localization to endoplasmic reticulum	7.53e-17
GO:0070972	BP	protein localization to endoplasmic reticulum	3.07e-16
GO:1903317	BP	regulation of protein maturation	1.06e-15
GO:0051604	BP	protein maturation	1.66e-15
GO:0016485	BP	protein processing	3.86e-15
GO:0070613	BP	regulation of protein processing	6.44e-15
GO:0006956	BP	complement activation	2.56e-14
GO:0032543	BP	mitochondrial translation	3.13e-14
GO:0030449	BP	regulation of complement activation	2.65e-13
GO:2000257	BP	regulation of protein activation cascade	1.79e-12
GO:0000413	BP	protein peptidyl-prolyl isomerization	1.79e-12
GO:0002920	BP	regulation of humoral immune response	4.14e-12
GO:0002697	BP	regulation of immune effector process	4.81e-12
GO:0006612	BP	protein targeting to membrane	6.71e-12
GO:0000184	BP	nuclear-transcribed mRNA catabolic process, nonsense-mediated decay	6.39e-11
GO:0002253	BP	activation of immune response	1.11e-10
GO:0018208	BP	peptidyl-proline modification	1.62e-10
GO:0006412	BP	translation	2.6e-10
GO:0006959	BP	humoral immune response	2.68e-10
GO:0002250	BP	adaptive immune response	4.23e-10
GO:0045861	BP	negative regulation of proteolysis	1.14e-09
GO:0002443	BP	leukocyte mediated immunity	2.44e-09
GO:0019058	BP	viral life cycle	2.45e-09
GO:0022617	BP	extracellular matrix disassembly	4.84e-09
GO:0002449	BP	lymphocyte mediated immunity	5.53e-09
GO:0006958	BP	complement activation, classical pathway	5.73e-09
GO:1902571	BP	regulation of serine-type peptidase activity	5.99e-09
GO:1902572	BP	negative regulation of serine-type peptidase activity	5.99e-09
GO:0072594	BP	establishment of protein localization to organelle	6.26e-09
GO:0072657	BP	protein localization to membrane	1.27e-08
GO:0000956	BP	nuclear-transcribed mRNA catabolic process	1.57e-08
GO:0019083	BP	viral transcription	1.72e-08
GO:0006605	BP	protein targeting	2.47e-08
GO:0007157	BP	heterophilic cell-cell adhesion via plasma membrane cell adhesion molecules	3.27e-08
GO:0019080	BP	viral gene expression	4.02e-08
GO:0090150	BP	establishment of protein localization to membrane	5.82e-08
GO:0002455	BP	humoral immune response mediated by circulating immunoglobulin	6.32e-08
GO:1900003	BP	regulation of serine-type endopeptidase activity	6.79e-08
GO:1900004	BP	negative regulation of serine-type endopeptidase activity	6.79e-08
GO:0035966	BP	response to topologically incorrect protein	7.28e-08
GO:0006986	BP	response to unfolded protein	8.25e-08
GO:0042273	BP	ribosomal large subunit biogenesis	9.35e-08
GO:1900034	BP	regulation of cellular response to heat	9.39e-08
GO:0007005	BP	mitochondrion organization	9.45e-08
GO:0070489	BP	T cell aggregation	1.04e-07
GO:0042110	BP	T cell activation	1.04e-07
GO:0071593	BP	lymphocyte aggregation	1.16e-07
GO:0006402	BP	mRNA catabolic process	1.23e-07
GO:0046856	BP	phosphatidylinositol dephosphorylation	1.34e-07
GO:1903034	BP	regulation of response to wounding	1.37e-07
GO:0000027	BP	ribosomal large subunit assembly	1.41e-07
GO:0030198	BP	extracellular matrix organization	1.58e-07
GO:0043062	BP	extracellular structure organization	1.78e-07
GO:0002673	BP	regulation of acute inflammatory response	1.83e-07
GO:0007159	BP	leukocyte cell-cell adhesion	2.29e-07
GO:0070486	BP	leukocyte aggregation	2.32e-07
GO:0044033	BP	multi-organism metabolic process	2.52e-07
GO:0046649	BP	lymphocyte activation	2.65e-07
GO:0006957	BP	complement activation, alternative pathway	4.34e-07
GO:0038083	BP	peptidyl-tyrosine autophosphorylation	4.45e-07
GO:0007596	BP	blood coagulation	5.82e-07
GO:1903318	BP	negative regulation of protein maturation	5.88e-07
GO:0010955	BP	negative regulation of protein processing	5.88e-07
GO:0050817	BP	coagulation	7.03e-07
GO:0034109	BP	homotypic cell-cell adhesion	7.2e-07
GO:0010951	BP	negative regulation of endopeptidase activity	7.43e-07
GO:0006898	BP	receptor-mediated endocytosis	8.35e-07
GO:0007599	BP	hemostasis	8.48e-07
GO:0010466	BP	negative regulation of peptidase activity	1.55e-06
GO:0042026	BP	protein refolding	1.94e-06
GO:0045916	BP	negative regulation of complement activation	3.53e-06
GO:0034605	BP	cellular response to heat	3.94e-06
GO:0050865	BP	regulation of cell activation	4.06e-06
GO:0006401	BP	RNA catabolic process	4.17e-06
GO:0050863	BP	regulation of T cell activation	4.69e-06
GO:0030574	BP	collagen catabolic process	8.66e-06
GO:0050727	BP	regulation of inflammatory response	9.13e-06
GO:0034110	BP	regulation of homotypic cell-cell adhesion	1.04e-05
GO:0009408	BP	response to heat	1.17e-05
GO:2000258	BP	negative regulation of protein activation cascade	1.2e-05
GO:0002921	BP	negative regulation of humoral immune response	1.2e-05
GO:1903037	BP	regulation of leukocyte cell-cell adhesion	1.33e-05
GO:0002717	BP	positive regulation of natural killer cell mediated immunity	1.4e-05
GO:0051249	BP	regulation of lymphocyte activation	1.57e-05
GO:0002460	BP	adaptive immune response based on somatic recombination of immune receptors built from immunoglobulin superfamily domains	2.37e-05
GO:0050867	BP	positive regulation of cell activation	2.43e-05
GO:0002526	BP	acute inflammatory response	2.9e-05
GO:0050870	BP	positive regulation of T cell activation	3.01e-05
GO:0002694	BP	regulation of leukocyte activation	3.48e-05
GO:0044243	BP	multicellular organismal catabolic process	3.49e-05
GO:0018214	BP	protein carboxylation	3.52e-05
GO:0017187	BP	peptidyl-glutamic acid carboxylation	3.52e-05
GO:0042255	BP	ribosome assembly	3.66e-05
GO:0002831	BP	regulation of response to biotic stimulus	4.03e-05
GO:0034112	BP	positive regulation of homotypic cell-cell adhesion	4.03e-05
GO:0016064	BP	immunoglobulin mediated immune response	4.04e-05
GO:1903039	BP	positive regulation of leukocyte cell-cell adhesion	4.66e-05
GO:0045954	BP	positive regulation of natural killer cell mediated cytotoxicity	4.95e-05
GO:0007220	BP	Notch receptor processing	4.95e-05
GO:0006909	BP	phagocytosis	5.16e-05
GO:0019724	BP	B cell mediated immunity	7.2e-05
GO:0001909	BP	leukocyte mediated cytotoxicity	7.21e-05
GO:0002696	BP	positive regulation of leukocyte activation	7.27e-05
GO:0051346	BP	negative regulation of hydrolase activity	7.55e-05
GO:0031295	BP	T cell costimulation	7.61e-05
GO:0002683	BP	negative regulation of immune system process	9.68e-05
GO:0031294	BP	lymphocyte costimulation	9.96e-05
GO:0052548	BP	regulation of endopeptidase activity	0.00018
GO:1900046	BP	regulation of hemostasis	0.000182
GO:0030193	BP	regulation of blood coagulation	0.000182
GO:0050690	BP	regulation of defense response to virus by virus	0.000182
GO:0002431	BP	Fc receptor mediated stimulatory signaling pathway	0.000199
GO:0022407	BP	regulation of cell-cell adhesion	0.000233
GO:0032963	BP	collagen metabolic process	0.000251
GO:0032743	BP	positive regulation of interleukin-2 production	0.000278
GO:0052547	BP	regulation of peptidase activity	0.000292
GO:0097341	BP	zymogen inhibition	0.000341
GO:0097340	BP	inhibition of cysteine-type endopeptidase activity	0.000341
GO:1990001	BP	inhibition of cysteine-type endopeptidase activity involved in apoptotic process	0.000341
GO:0090084	BP	negative regulation of inclusion body assembly	0.000341
GO:0050818	BP	regulation of coagulation	0.000346
GO:0046839	BP	phospholipid dephosphorylation	0.000401
GO:0002706	BP	regulation of lymphocyte mediated immunity	0.000449
GO:0008593	BP	regulation of Notch signaling pathway	0.000458
GO:0044259	BP	multicellular organismal macromolecule metabolic process	0.000567
GO:0030155	BP	regulation of cell adhesion	0.000627
GO:0051251	BP	positive regulation of lymphocyte activation	0.000712
GO:0043154	BP	negative regulation of cysteine-type endopeptidase activity involved in apoptotic process	0.000903
GO:0002715	BP	regulation of natural killer cell mediated immunity	0.000934
GO:0070942	BP	neutrophil mediated cytotoxicity	0.000974
GO:0070943	BP	neutrophil mediated killing of symbiont cell	0.000974
GO:0002433	BP	immune response-regulating cell surface receptor signaling pathway involved in phagocytosis	0.0011
GO:0038096	BP	Fc-gamma receptor signaling pathway involved in phagocytosis	0.0011
GO:2000117	BP	negative regulation of cysteine-type endopeptidase activity	0.0011
GO:0007597	BP	blood coagulation, intrinsic pathway	0.00114
GO:0090083	BP	regulation of inclusion body assembly	0.00125
GO:0050777	BP	negative regulation of immune response	0.00127
GO:0098869	BP	cellular oxidant detoxification	0.00147
GO:0009266	BP	response to temperature stimulus	0.00147
GO:0022409	BP	positive regulation of cell-cell adhesion	0.00154
GO:0052192	BP	movement in environment of other organism involved in symbiotic interaction	0.00156
GO:0051828	BP	entry into other organism involved in symbiotic interaction	0.00156
GO:0051806	BP	entry into cell of other organism involved in symbiotic interaction	0.00156
GO:0052126	BP	movement in host environment	0.00156
GO:0044409	BP	entry into host	0.00156
GO:0030260	BP	entry into host cell	0.00156
GO:0034655	BP	nucleobase-containing compound catabolic process	0.00159
GO:0051250	BP	negative regulation of lymphocyte activation	0.00185
GO:0048013	BP	ephrin receptor signaling pathway	0.00191
GO:0002521	BP	leukocyte differentiation	0.00194
GO:0030098	BP	lymphocyte differentiation	0.00194
GO:0030100	BP	regulation of endocytosis	0.00218
GO:0001906	BP	cell killing	0.00227
GO:0038094	BP	Fc-gamma receptor signaling pathway	0.00232
GO:0006768	BP	biotin metabolic process	0.00233
GO:0036498	BP	IRE1-mediated unfolded protein response	0.00245
GO:0002757	BP	immune response-activating signal transduction	0.0025
GO:0046718	BP	viral entry into host cell	0.00269
GO:1990748	BP	cellular detoxification	0.00273
GO:0002429	BP	immune response-activating cell surface receptor signaling pathway	0.00289
GO:0042744	BP	hydrogen peroxide catabolic process	0.00305
GO:0018200	BP	peptidyl-glutamic acid modification	0.00305
GO:0072378	BP	blood coagulation, fibrin clot formation	0.00312
GO:0002423	BP	natural killer cell mediated immune response to tumor cell	0.00318
GO:0002420	BP	natural killer cell mediated cytotoxicity directed against tumor cell target	0.00318
GO:0051852	BP	disruption by host of symbiont cells	0.00318
GO:0051873	BP	killing by host of symbiont cells	0.00318
GO:0002855	BP	regulation of natural killer cell mediated immune response to tumor cell	0.00318
GO:0002858	BP	regulation of natural killer cell mediated cytotoxicity directed against tumor cell target	0.00318
GO:0002857	BP	positive regulation of natural killer cell mediated immune response to tumor cell	0.00318
GO:0002860	BP	positive regulation of natural killer cell mediated cytotoxicity directed against tumor cell target	0.00318
GO:2000427	BP	positive regulation of apoptotic cell clearance	0.00318
GO:0044236	BP	multicellular organismal metabolic process	0.0032
GO:0002703	BP	regulation of leukocyte mediated immunity	0.0032
GO:0002708	BP	positive regulation of lymphocyte mediated immunity	0.0039
GO:0001912	BP	positive regulation of leukocyte mediated cytotoxicity	0.00392
GO:0002698	BP	negative regulation of immune effector process	0.00392
GO:0042102	BP	positive regulation of T cell proliferation	0.00402
GO:0061041	BP	regulation of wound healing	0.00436
GO:0042269	BP	regulation of natural killer cell mediated cytotoxicity	0.00453
GO:0046629	BP	gamma-delta T cell activation	0.00454
GO:0019370	BP	leukotriene biosynthetic process	0.00473
GO:0045785	BP	positive regulation of cell adhesion	0.00476
GO:0050900	BP	leukocyte migration	0.00476
GO:0098754	BP	detoxification	0.00485
GO:0002228	BP	natural killer cell mediated immunity	0.00503
GO:0001816	BP	cytokine production	0.00528
GO:0042098	BP	T cell proliferation	0.00533
GO:0042743	BP	hydrogen peroxide metabolic process	0.00562
GO:0050670	BP	regulation of lymphocyte proliferation	0.00661
GO:0045746	BP	negative regulation of Notch signaling pathway	0.00672
GO:0032663	BP	regulation of interleukin-2 production	0.00695
GO:0032944	BP	regulation of mononuclear cell proliferation	0.0074
GO:0030889	BP	negative regulation of B cell proliferation	0.00845
GO:0032823	BP	regulation of natural killer cell differentiation	0.00845
GO:0070585	BP	protein localization to mitochondrion	0.00884
GO:0042730	BP	fibrinolysis	0.00896
GO:0046651	BP	lymphocyte proliferation	0.009
GO:0030968	BP	endoplasmic reticulum unfolded protein response	0.00934
GO:0002833	BP	positive regulation of response to biotic stimulus	0.00965
GO:1900042	BP	positive regulation of interleukin-2 secretion	0.0101
GO:0070944	BP	neutrophil mediated killing of bacterium	0.0101
GO:0002924	BP	negative regulation of humoral immune response mediated by circulating immunoglobulin	0.0101
GO:0030091	BP	protein repair	0.0101
GO:0090131	BP	mesenchyme migration	0.0101
GO:0000270	BP	peptidoglycan metabolic process	0.0101
GO:0009253	BP	peptidoglycan catabolic process	0.0101
GO:0016311	BP	dephosphorylation	0.0102
GO:0032943	BP	mononuclear cell proliferation	0.0108
GO:0042267	BP	natural killer cell mediated cytotoxicity	0.011
GO:0070663	BP	regulation of leukocyte proliferation	0.0115
GO:0001910	BP	regulation of leukocyte mediated cytotoxicity	0.0121
GO:0016486	BP	peptide hormone processing	0.0123
GO:0034620	BP	cellular response to unfolded protein	0.0124
GO:0002699	BP	positive regulation of immune effector process	0.0124
GO:0061077	BP	chaperone-mediated protein folding	0.0127
GO:0042129	BP	regulation of T cell proliferation	0.0129
GO:0061045	BP	negative regulation of wound healing	0.0145
GO:0008037	BP	cell recognition	0.0146
GO:0002705	BP	positive regulation of leukocyte mediated immunity	0.0161
GO:0070841	BP	inclusion body assembly	0.0162
GO:0031343	BP	positive regulation of cell killing	0.0165
GO:0050798	BP	activated T cell proliferation	0.0165
GO:0002834	BP	regulation of response to tumor cell	0.0166
GO:0002836	BP	positive regulation of response to tumor cell	0.0166
GO:0002837	BP	regulation of immune response to tumor cell	0.0166
GO:0002695	BP	negative regulation of leukocyte activation	0.0166
GO:0002839	BP	positive regulation of immune response to tumor cell	0.0166
GO:0032623	BP	interleukin-2 production	0.017
GO:0032945	BP	negative regulation of mononuclear cell proliferation	0.017
GO:0050672	BP	negative regulation of lymphocyte proliferation	0.017
GO:0050764	BP	regulation of phagocytosis	0.0176
GO:1903035	BP	negative regulation of response to wounding	0.0179
GO:0002456	BP	T cell mediated immunity	0.0209
GO:0046700	BP	heterocycle catabolic process	0.0216
GO:0070661	BP	leukocyte proliferation	0.0219
GO:0043900	BP	regulation of multi-organism process	0.0225
GO:0044270	BP	cellular nitrogen compound catabolic process	0.023
GO:0051917	BP	regulation of fibrinolysis	0.0238
GO:0031639	BP	plasminogen activation	0.0239
GO:0035967	BP	cellular response to topologically incorrect protein	0.0242
GO:0045088	BP	regulation of innate immune response	0.0247
GO:0005840	CC	ribosome	1.37e-33
GO:0044391	CC	ribosomal subunit	7.73e-28
GO:0015934	CC	large ribosomal subunit	2.69e-27
GO:0022626	CC	cytosolic ribosome	1.02e-16
GO:0022625	CC	cytosolic large ribosomal subunit	3.02e-16
GO:0005912	CC	adherens junction	5.05e-13
GO:0070161	CC	anchoring junction	1.08e-12
GO:0000313	CC	organellar ribosome	2.13e-12
GO:0005761	CC	mitochondrial ribosome	2.13e-12
GO:0000315	CC	organellar large ribosomal subunit	6.57e-11
GO:0005762	CC	mitochondrial large ribosomal subunit	6.57e-11
GO:1990904	CC	ribonucleoprotein complex	8.53e-11
GO:0030529	CC	intracellular ribonucleoprotein complex	8.53e-11
GO:0072562	CC	blood microparticle	1.16e-10
GO:0098552	CC	side of membrane	4.63e-09
GO:0030055	CC	cell-substrate junction	1.29e-08
GO:0005925	CC	focal adhesion	1.29e-08
GO:0005924	CC	cell-substrate adherens junction	2.14e-08
GO:0044445	CC	cytosolic part	8.44e-08
GO:0005796	CC	Golgi lumen	1.32e-07
GO:0009897	CC	external side of plasma membrane	1.36e-06
GO:0031233	CC	intrinsic component of external side of plasma membrane	0.00032
GO:0005913	CC	cell-cell adherens junction	0.000494
GO:0019897	CC	extrinsic component of plasma membrane	0.00053
GO:0005759	CC	mitochondrial matrix	0.00064
GO:0005911	CC	cell-cell junction	0.000741
GO:0030132	CC	clathrin coat of coated pit	0.000951
GO:0031012	CC	extracellular matrix	0.00106
GO:0031362	CC	anchored component of external side of plasma membrane	0.00233
GO:0046658	CC	anchored component of plasma membrane	0.00281
GO:0098562	CC	cytoplasmic side of membrane	0.00407
GO:0031225	CC	anchored component of membrane	0.00436
GO:1903293	CC	phosphatase complex	0.00453
GO:0008287	CC	protein serine/threonine phosphatase complex	0.00453
GO:0005578	CC	proteinaceous extracellular matrix	0.00797
GO:0015935	CC	small ribosomal subunit	0.00878
GO:0030118	CC	clathrin coat	0.00896
GO:0030122	CC	AP-2 adaptor complex	0.0101
GO:0030125	CC	clathrin vesicle coat	0.0146
GO:0030131	CC	clathrin adaptor complex	0.0162
GO:0035631	CC	CD40 receptor complex	0.0166
GO:0009898	CC	cytoplasmic side of plasma membrane	0.0214
KEGG:03010	ke	Ribosome	1.69e-35
KEGG:04610	ke	Complement and coagulation cascades	1.04e-17
KEGG:04514	ke	Cell adhesion molecules (CAMs)	2.08e-10
KEGG:04141	ke	Protein processing in endoplasmic reticulum	7.95e-09
KEGG:04660	ke	T cell receptor signaling pathway	4.56e-06
KEGG:05150	ke	Staphylococcus aureus infection	4.42e-05
KEGG:05169	ke	Epstein-Barr virus infection	5.91e-05
KEGG:05203	ke	Viral carcinogenesis	5.96e-05
KEGG:04380	ke	Osteoclast differentiation	7.18e-05
KEGG:04670	ke	Leukocyte transendothelial migration	0.000111
KEGG:04110	ke	Cell cycle	0.000179
KEGG:00480	ke	Glutathione metabolism	0.000293
KEGG:04114	ke	Oocyte meiosis	0.000447
KEGG:04662	ke	B cell receptor signaling pathway	0.000467
KEGG:03060	ke	Protein export	0.000805
KEGG:04012	ke	ErbB signaling pathway	0.000808
KEGG:05161	ke	Hepatitis B	0.000821
KEGG:05133	ke	Pertussis	0.00121
KEGG:04650	ke	Natural killer cell mediated cytotoxicity	0.00136
KEGG:04330	ke	Notch signaling pathway	0.00152
KEGG:04668	ke	TNF signaling pathway	0.00153
KEGG:04064	ke	NF-kappa B signaling pathway	0.00153
KEGG:05145	ke	Toxoplasmosis	0.00255
KEGG:05205	ke	Proteoglycans in cancer	0.00283
KEGG:04370	ke	VEGF signaling pathway	0.00306
KEGG:00460	ke	Cyanoamino acid metabolism	0.00339
KEGG:05164	ke	Influenza A	0.00404
KEGG:04917	ke	Prolactin signaling pathway	0.00413
KEGG:04664	ke	Fc epsilon RI signaling pathway	0.00435
KEGG:05020	ke	Prion diseases	0.00567
KEGG:05162	ke	Measles	0.00581
KEGG:05120	ke	Epithelial cell signaling in Helicobacter pylori infection	0.00637
KEGG:04520	ke	Adherens junction	0.00761
KEGG:05416	ke	Viral myocarditis	0.00933
KEGG:05222	ke	Small cell lung cancer	0.0103
KEGG:05168	ke	Herpes simplex infection	0.0131
KEGG:04320	ke	Dorso-ventral axis formation	0.0137
KEGG:05206	ke	MicroRNAs in cancer	0.0138
KEGG:04070	ke	Phosphatidylinositol signaling system	0.0172
KEGG:04961	ke	Endocrine and other factor-regulated calcium reabsorption	0.0229
REAC:1592389	re	Activation of Matrix Metalloproteinases	2.03e-22
REAC:5419276	re	Mitochondrial translation termination	1.24e-20
REAC:5368287	re	Mitochondrial translation	5.81e-20
REAC:198933	re	Immunoregulatory interactions between a Lymphoid and a non-Lymphoid cell	2.05e-19
REAC:5389840	re	Mitochondrial translation elongation	2.63e-19
REAC:1799339	re	SRP-dependent cotranslational protein targeting to membrane	1.63e-18
REAC:5368286	re	Mitochondrial translation initiation	2.13e-18
REAC:192823	re	Viral mRNA Translation	5.14e-17
REAC:156902	re	Peptide chain elongation	8.59e-17
REAC:156842	re	Eukaryotic Translation Elongation	6.07e-16
REAC:3371453	re	Regulation of HSF1-mediated heat shock response	9.72e-16
REAC:72764	re	Eukaryotic Translation Termination	1.3e-15
REAC:72689	re	Formation of a pool of free 40S subunits	3.29e-15
REAC:1474228	re	Degradation of the extracellular matrix	5.71e-15
REAC:975956	re	Nonsense Mediated Decay (NMD) independent of the Exon Junction Complex (EJC)	8.08e-15
REAC:72766	re	Translation	7.57e-14
REAC:202733	re	Cell surface interactions at the vascular wall	9.72e-14
REAC:977606	re	Regulation of Complement cascade	1.84e-13
REAC:927802	re	Nonsense-Mediated Decay (NMD)	2.02e-13
REAC:975957	re	Nonsense Mediated Decay (NMD) enhanced by the Exon Junction Complex (EJC)	2.02e-13
REAC:156827	re	L13a-mediated translational silencing of Ceruloplasmin expression	2.13e-13
REAC:72706	re	GTP hydrolysis and joining of the 60S ribosomal subunit	3.11e-13
REAC:168273	re	Influenza Viral RNA Transcription and Replication	7.32e-13
REAC:166658	re	Complement cascade	9.81e-13
REAC:3371556	re	Cellular response to heat stress	1.03e-12
REAC:72613	re	Eukaryotic Translation Initiation	3.7e-12
REAC:72737	re	Cap-dependent Translation Initiation	3.7e-12
REAC:168255	re	Influenza Life Cycle	6.75e-12
REAC:168254	re	Influenza Infection	2.98e-11
REAC:1474244	re	Extracellular matrix organization	3.39e-09
REAC:5663205	re	Infectious disease	3.38e-08
REAC:1442490	re	Collagen degradation	4.29e-08
REAC:420597	re	Nectin/Necltrans heterodimerization	2.68e-07
REAC:2262752	re	Cellular responses to stress	4.15e-07
REAC:1500931	re	Cell-Cell communication	8.12e-07
REAC:1852241	re	Organelle biogenesis and maintenance	1.36e-06
REAC:381426	re	Regulation of Insulin-like Growth Factor (IGF) transport and uptake by Insulin-like Growth Factor Binding Proteins (IGFBPs)	1.84e-06
REAC:388841	re	Costimulation by the CD28 family	1.86e-06
REAC:174577	re	Activation of C3 and C5	3.33e-06
REAC:159854	re	Gamma-carboxylation, transport, and amino-terminal cleavage of proteins	8.34e-06
REAC:159782	re	Removal of aminoterminal propeptides from gamma-carboxylated proteins	8.34e-06
REAC:389513	re	CTLA4 inhibitory signaling	1.21e-05
REAC:3323169	re	Defects in biotin (Btn) metabolism	2.17e-05
REAC:3371599	re	Defective HLCS causes multiple carboxylase deficiency	2.17e-05
REAC:109582	re	Hemostasis	2.68e-05
REAC:164952	re	The role of Nef in HIV-1 replication and disease pathogenesis	2.76e-05
REAC:166663	re	Initial triggering of complement	6.59e-05
REAC:210990	re	PECAM1 interactions	6.61e-05
REAC:196780	re	Biotin transport and metabolism	6.61e-05
REAC:164938	re	Nef-mediates down modulation of cell surface receptors by recruiting them to clathrin adapters	7.58e-05
REAC:159740	re	Gamma-carboxylation of protein precursors	8.07e-05
REAC:159763	re	Transport of gamma-carboxylated protein precursors from the endoplasmic reticulum to the Golgi apparatus	8.07e-05
REAC:381070	re	IRE1alpha activates chaperones	0.000108
REAC:983695	re	Antigen activates B Cell Receptor (BCR) leading to generation of second messengers	0.000179
REAC:2682334	re	EPH-Ephrin signaling	0.00022
REAC:167590	re	Nef Mediated CD4 Down-regulation	0.000225
REAC:1980148	re	Signaling by NOTCH3	0.000231
REAC:1980150	re	Signaling by NOTCH4	0.000231
REAC:381038	re	XBP1(S) activates chaperone genes	0.000333
REAC:69473	re	G2/M DNA damage checkpoint	0.000345
REAC:2871809	re	FCERI mediated Ca+2 mobilization	0.000407
REAC:71291	re	Metabolism of amino acids and derivatives	0.000454
REAC:3299685	re	Detoxification of Reactive Oxygen Species	0.000471
REAC:1295596	re	Spry regulation of FGF signaling	0.000553
REAC:5099900	re	WNT5A-dependent internalization of FZD4	0.000553
REAC:5693606	re	DNA Double Strand Break Response	0.00058
REAC:5693532	re	DNA Double-Strand Break Repair	0.000707
REAC:2660825	re	Signaling by NOTCH1 t(7;9)(NOTCH1:M1580_K2555) Translocation Mutant	0.000754
REAC:2660826	re	Constitutive Signaling by NOTCH1 t(7;9)(NOTCH1:M1580_K2555) Translocation Mutant	0.000754
REAC:182218	re	Nef Mediated CD8 Down-regulation	0.000754
REAC:416993	re	Trafficking of GluR2-containing AMPA receptors	0.000964
REAC:3296482	re	Defects in vitamin and cofactor metabolism	0.000964
REAC:140837	re	Intrinsic Pathway of Fibrin Clot Formation	0.00112
REAC:2029480	re	Fcgamma receptor (FCGR) dependent phagocytosis	0.00129
REAC:140877	re	Formation of Fibrin Clot (Clotting Cascade)	0.00133
REAC:3371568	re	Attenuation phase	0.00152
REAC:157118	re	Signaling by NOTCH	0.00152
REAC:163841	re	Gamma carboxylation, hypusine formation and arylsulfatase activation	0.00172
REAC:3560801	re	Defective B3GAT3 causes JDSSDHD	0.00188
REAC:3560783	re	Defective B4GALT7 causes EDS, progeroid type	0.00188
REAC:4420332	re	Defective B3GALT6 causes EDSP2 and SEMDJL1	0.00188
REAC:391160	re	Signal regulatory protein (SIRP) family interactions	0.002
REAC:5693565	re	Recruitment and ATM-mediated phosphorylation of repair and signaling proteins at DNA double strand breaks	0.00208
REAC:421270	re	Cell-cell junction organization	0.00225
REAC:2465910	re	MASTL Facilitates Mitotic Progression	0.00239
REAC:2122948	re	Activated NOTCH1 Transmits Signal to the Nucleus	0.00246
REAC:69273	re	Cyclin A/B1 associated events during G2/M transition	0.00384
REAC:389356	re	CD28 co-stimulation	0.00392
REAC:1855183	re	Synthesis of IP2, IP, and Ins in the cytosol	0.00394
REAC:5663213	re	RHO GTPases Activate WASPs and WAVEs	0.00502
REAC:73894	re	DNA Repair	0.00513
REAC:3928665	re	EPH-ephrin mediated repulsion of cells	0.00571
REAC:418990	re	Adherens junctions interactions	0.0068
REAC:174403	re	Glutathione synthesis and recycling	0.00735
REAC:1912420	re	Pre-NOTCH Processing in Golgi	0.00735
REAC:450341	re	Activation of the AP-1 family of transcription factors	0.00735
REAC:1538133	re	G0 and Early G1	0.00809
REAC:381119	re	Unfolded Protein Response (UPR)	0.00818
REAC:1433559	re	Regulation of KIT signaling	0.00878
REAC:3371571	re	HSF1-dependent transactivation	0.00879
REAC:437239	re	Recycling pathway of L1	0.00897
REAC:202433	re	Generation of second messenger molecules	0.00897
REAC:196849	re	Metabolism of water-soluble vitamins and cofactors	0.0102
REAC:69481	re	G2/M Checkpoints	0.0112
REAC:446728	re	Cell junction organization	0.0165
REAC:2029481	re	FCGR activation	0.0189
REAC:389948	re	PD-1 signaling	0.0189
REAC:196741	re	Cobalamin (Cbl, vitamin B12) transport and metabolism	0.0189
REAC:912631	re	Regulation of signaling by CBL	0.0189
REAC:3371511	re	HSF1 activation	0.0198
REAC:376176	re	Signaling by Robo receptor	0.0198
REAC:373760	re	L1CAM interactions	0.02
REAC:389359	re	CD28 dependent Vav1 pathway	0.0201
REAC:2691230	re	Signaling by NOTCH1 HD Domain Mutants in Cancer	0.0201
REAC:2691232	re	Constitutive Signaling by NOTCH1 HD Domain Mutants	0.0201
REAC:3781865	re	Diseases of glycosylation	0.0201
REAC:3560782	re	Diseases associated with glycosaminoglycan metabolism	0.0201
REAC:75035	re	Chk1/Chk2(Cds1) mediated inactivation of Cyclin B:Cdk1 complex	0.0201
REAC:5140745	re	WNT5A-dependent internalization of FZD2, FZD5 and ROR2	0.0201
REAC:2979096	re	NOTCH2 Activation and Transmission of Signal to the Nucleus	0.0201
REAC:113510	re	E2F mediated regulation of DNA replication	0.0206
REAC:182971	re	EGFR downregulation	0.0206
REAC:982772	re	Growth hormone receptor signaling	0.0206
REAC:1855204	re	Synthesis of IP3 and IP4 in the cytosol	0.0206
