# Supplementary material for: Perturbed human sub-networks by Fusobacterium nucleatum candidate virulence proteins
Source: Microbiome. 2017 Aug 10;5:89. doi: 10.1186/s40168-017-0307-1 (PMC5551000; doi:10.1186/s40168-017-0307-1)
Supplement: Supplementary file 9 — The human binary interactome used in this study. (XLSX 1174 kb) [file 40168_2017_307_MOESM9_ESM.xlsx]

## Sheet: Sheet1
Supplementary Table 7. The human binary interactome used in this study.
Interactor A (UniprotKB ID)	Interactor B (UniprotKB ID)
ALDOB_HUMAN	Q8IUN5_HUMAN
FBW1A_HUMAN	TACC1_HUMAN
RUXG_HUMAN	TACC1_HUMAN
CKAP5_HUMAN	TACC1_HUMAN
STX5_HUMAN	TACC1_HUMAN
TACC1_HUMAN	YETS4_HUMAN
ATM_HUMAN	TACC1_HUMAN
TACC1_HUMAN	TDRD7_HUMAN
LSM7_HUMAN	TACC1_HUMAN
SH24A_HUMAN	TACC1_HUMAN
MEMO1_HUMAN	TACC1_HUMAN
P52K_HUMAN	TACC1_HUMAN
AURKB_HUMAN	TACC1_HUMAN
ATR_HUMAN	TACC1_HUMAN
AURKA_HUMAN	TACC1_HUMAN
TCPG_HUMAN	TCPZ_HUMAN
SH3B4_HUMAN	TCPG_HUMAN
ROA0_HUMAN	TCPG_HUMAN
TBB5_HUMAN	TCPG_HUMAN
TCPG_HUMAN	VAV2_HUMAN
TCPB_HUMAN	TCPG_HUMAN
TCPG_HUMAN	XRCC6_HUMAN
MIPO1_HUMAN	TCPG_HUMAN
TCPG_HUMAN	TCPH_HUMAN
TCPA_HUMAN	TCPG_HUMAN
TCPD_HUMAN	TCPG_HUMAN
EI2BB_HUMAN	TCPG_HUMAN
MK06_HUMAN	TCPG_HUMAN
SSA27_HUMAN	TCPG_HUMAN
RAF1_HUMAN	TCPG_HUMAN
ACTB_HUMAN	TCPG_HUMAN
PA1B2_HUMAN	TCPG_HUMAN
FANCA_HUMAN	TCPG_HUMAN
TBA1B_HUMAN	TCPG_HUMAN
TCPE_HUMAN	TCPG_HUMAN
TCPG_HUMAN	TCPQ_HUMAN
PAPP1_HUMAN	SKIL_HUMAN
D6RF58_HUMAN	SKIL_HUMAN
I36RA_HUMAN	SKIL_HUMAN
PIAS1_HUMAN	SKIL_HUMAN
SKIL_HUMAN	TRAK1_HUMAN
PSG3_HUMAN	SKIL_HUMAN
SKIL_HUMAN	SKI_HUMAN
NCOR2_HUMAN	SKIL_HUMAN
CPNE2_HUMAN	SKIL_HUMAN
B3KRF9_HUMAN	SKIL_HUMAN
HEYL_HUMAN	SKIL_HUMAN
CAMP1_HUMAN	SKIL_HUMAN
SKIL_HUMAN	SVEP1_HUMAN
SKIL_HUMAN	SPRL1_HUMAN
SKIL_HUMAN	TTF2_HUMAN
SKIL_HUMAN	THAP5_HUMAN
CXXC5_HUMAN	SKIL_HUMAN
NCOR1_HUMAN	SKIL_HUMAN
CO4A2_HUMAN	SKIL_HUMAN
SKIL_HUMAN	ZBTB3_HUMAN
MORC4_HUMAN	SKIL_HUMAN
HIPK3_HUMAN	SKIL_HUMAN
SKIL_HUMAN	ZN200_HUMAN
SASH1_HUMAN	SKIL_HUMAN
GLNA_HUMAN	SKIL_HUMAN
SKIL_HUMAN	UBC9_HUMAN
PPARA_HUMAN	SKIL_HUMAN
RS27_HUMAN	SKIL_HUMAN
SKIL_HUMAN	UBP25_HUMAN
E9PG89_HUMAN	SKIL_HUMAN
RN111_HUMAN	SKIL_HUMAN
CBX4_HUMAN	SKIL_HUMAN
SKIL_HUMAN	STK16_HUMAN
B1AHC8_HUMAN	SKIL_HUMAN
SKIL_HUMAN	VPS28_HUMAN
DRG1_HUMAN	SKIL_HUMAN
RNF4_HUMAN	SKIL_HUMAN
SETB1_HUMAN	SKIL_HUMAN
SKIL_HUMAN	SMAD2_HUMAN
SKIL_HUMAN	TRI62_HUMAN
FAF1_HUMAN	SKIL_HUMAN
EF1G_HUMAN	SKIL_HUMAN
LRP1_HUMAN	SKIL_HUMAN
SKIL_HUMAN	UIMC1_HUMAN
CDC27_HUMAN	SKIL_HUMAN
SKIL_HUMAN	ZMYM2_HUMAN
RU17_HUMAN	SKIL_HUMAN
HIPK1_HUMAN	SKIL_HUMAN
SKIL_HUMAN	ZZEF1_HUMAN
SKIL_HUMAN	SMAD4_HUMAN
MACF1_HUMAN	SKIL_HUMAN
SKIL_HUMAN	TSK_HUMAN
PLCD3_HUMAN	SKIL_HUMAN
SKIL_HUMAN	ZN106_HUMAN
NID2_HUMAN	SKIL_HUMAN
PIAS3_HUMAN	SKIL_HUMAN
SKIL_HUMAN	TFPI2_HUMAN
PRS7_HUMAN	SKIL_HUMAN
AES_HUMAN	SKIL_HUMAN
ASCC3_HUMAN	SKIL_HUMAN
SKIL_HUMAN	SMAD3_HUMAN
NID1_HUMAN	SKIL_HUMAN
SKIL_HUMAN	XRCC6_HUMAN
CDC16_HUMAN	SKIL_HUMAN
PEPL_HUMAN	SKIL_HUMAN
SKIL_HUMAN	SNX17_HUMAN
M3K7_HUMAN	SKIL_HUMAN
MYG1_HUMAN	SKIL_HUMAN
DHX30_HUMAN	SKIL_HUMAN
CPNE4_HUMAN	SKIL_HUMAN
FINC_HUMAN	SKIL_HUMAN
SKIL_HUMAN	TDG_HUMAN
SKIL_HUMAN	TRI69_HUMAN
SKIL_HUMAN	SRP72_HUMAN
P5CR2_HUMAN	SKIL_HUMAN
ING2_HUMAN	SKIL_HUMAN
SKIL_HUMAN	THS7A_HUMAN
HEY1_HUMAN	SKIL_HUMAN
FBLN1_HUMAN	SKIL_HUMAN
Q86YM8_HUMAN	SKIL_HUMAN
A4D226_HUMAN	SKIL_HUMAN
PTPRF_HUMAN	SKIL_HUMAN
GOGB1_HUMAN	SKIL_HUMAN
SKIL_HUMAN	TYDP2_HUMAN
KRT81_HUMAN	SKIL_HUMAN
NXF3_HUMAN	SKIL_HUMAN
SKIL_HUMAN	ZBTB6_HUMAN
CHD3_HUMAN	SKIL_HUMAN
IF4G2_HUMAN	SKIL_HUMAN
MS18B_HUMAN	SKIL_HUMAN
SKIL_HUMAN	ZMYM5_HUMAN
SKIL_HUMAN	TPM2_HUMAN
CHSS2_HUMAN	SKIL_HUMAN
PIAS4_HUMAN	SKIL_HUMAN
H3C_HUMAN	NASP_HUMAN
PORCN_HUMAN	WNT6_HUMAN
CC136_HUMAN	ZN587_HUMAN
CC136_HUMAN	DISC1_HUMAN
BL1S6_HUMAN	CC136_HUMAN
CC136_HUMAN	ZN250_HUMAN
CC136_HUMAN	HDAC4_HUMAN
CC136_HUMAN	HM20A_HUMAN
CC136_HUMAN	RB33A_HUMAN
CC136_HUMAN	ZN572_HUMAN
BYST_HUMAN	CC136_HUMAN
CC136_HUMAN	HM20B_HUMAN
CBX8_HUMAN	CC136_HUMAN
CC136_HUMAN	KAT5_HUMAN
CC136_HUMAN	UBQL4_HUMAN
CC136_HUMAN	TXLNA_HUMAN
CC136_HUMAN	PRP31_HUMAN
CC136_HUMAN	ZN564_HUMAN
CC136_HUMAN	MOS_HUMAN
CC136_HUMAN	ENKD1_HUMAN
CC136_HUMAN	TBRG1_HUMAN
CC136_HUMAN	JMY_HUMAN
CC136_HUMAN	CC146_HUMAN
CC136_HUMAN	COIL_HUMAN
CA216_HUMAN	CC136_HUMAN
CC136_HUMAN	LENG1_HUMAN
CC136_HUMAN	PDLI5_HUMAN
CC136_HUMAN	F107A_HUMAN
CC136_HUMAN	ZN187_HUMAN
ATPO_HUMAN	CC136_HUMAN
CC136_HUMAN	ZN417_HUMAN
ABT1_HUMAN	CC136_HUMAN
CC136_HUMAN	PSMD9_HUMAN
CC136_HUMAN	ZN490_HUMAN
CC136_HUMAN	F161A_HUMAN
AQP1_HUMAN	CC136_HUMAN
ATX1_HUMAN	CC136_HUMAN
CC136_HUMAN	UBP2_HUMAN
CC136_HUMAN	ZN581_HUMAN
CC136_HUMAN	CCHCR_HUMAN
CC136_HUMAN	CDC5L_HUMAN
CC136_HUMAN	CDKA1_HUMAN
CC136_HUMAN	ZN408_HUMAN
BARD1_HUMAN	CC136_HUMAN
CC136_HUMAN	ZNF20_HUMAN
CC136_HUMAN	NEBL_HUMAN
CC136_HUMAN	GFI1B_HUMAN
ASB7_HUMAN	CC136_HUMAN
C19L2_HUMAN	CC136_HUMAN
CC136_HUMAN	PKN2_HUMAN
CC136_HUMAN	TNNT1_HUMAN
CC136_HUMAN	MAGB4_HUMAN
CC136_HUMAN	CS066_HUMAN
CC136_HUMAN	SMCE1_HUMAN
CC136_HUMAN	HAUS1_HUMAN
CC136_HUMAN	KIFC3_HUMAN
CC136_HUMAN	ZN230_HUMAN
CC136_HUMAN	ZBT38_HUMAN
CC136_HUMAN	TCEA2_HUMAN
K0247_HUMAN	KR108_HUMAN
ATL4_HUMAN	K0247_HUMAN
UBP38_HUMAN	VAV2_HUMAN
LXN_HUMAN	ZKSC4_HUMAN
CABP5_HUMAN	ZKSC4_HUMAN
ATM_HUMAN	ZKSC4_HUMAN
ZKSC4_HUMAN	ZN496_HUMAN
ZKSC4_HUMAN	ZN434_HUMAN
SCND1_HUMAN	ZKSC4_HUMAN
ZKSC4_HUMAN	ZN167_HUMAN
TRI39_HUMAN	ZKSC4_HUMAN
EXOSX_HUMAN	XRN1_HUMAN
AP1G2_HUMAN	XRN1_HUMAN
TTP_HUMAN	XRN1_HUMAN
BAG6_HUMAN	XRN1_HUMAN
SKIV2_HUMAN	XRN1_HUMAN
LDHA_HUMAN	XRN1_HUMAN
CENP1_HUMAN	XRN1_HUMAN
SMRD2_HUMAN	XRN1_HUMAN
DPP2_HUMAN	XRN1_HUMAN
HEBP1_HUMAN	XRN1_HUMAN
DCP1A_HUMAN	XRN1_HUMAN
NDUAD_HUMAN	XRN1_HUMAN
TCPE_HUMAN	XRN1_HUMAN
SPT20_HUMAN	XRN1_HUMAN
DOM3Z_HUMAN	XRN1_HUMAN
DCP1B_HUMAN	XRN1_HUMAN
ALDOA_HUMAN	XRN1_HUMAN
EXOS8_HUMAN	XRN1_HUMAN
HEAT1_HUMAN	XRN1_HUMAN
EXOS1_HUMAN	XRN1_HUMAN
STAM2_HUMAN	XRN1_HUMAN
VW5B2_HUMAN	XRN1_HUMAN
EXOS6_HUMAN	XRN1_HUMAN
CHD4_HUMAN	XRN1_HUMAN
ROA1_HUMAN	XRN1_HUMAN
LSM4_HUMAN	XRN1_HUMAN
EDC4_HUMAN	XRN1_HUMAN
SK2L2_HUMAN	XRN1_HUMAN
REN3B_HUMAN	XRN1_HUMAN
PABP4_HUMAN	XRN1_HUMAN
WAPL_HUMAN	XRN1_HUMAN
CAYP1_HUMAN	LC7L2_HUMAN
SDCB1_HUMAN	TRI38_HUMAN
HSP7C_HUMAN	TRI38_HUMAN
TRI38_HUMAN	TSYL4_HUMAN
EIF1B_HUMAN	TRI38_HUMAN
STXB1_HUMAN	TRI38_HUMAN
TRI38_HUMAN	UBE2U_HUMAN
GORS2_HUMAN	TRI38_HUMAN
HSP71_HUMAN	TRI38_HUMAN
RFC5_HUMAN	TRI38_HUMAN
HSP72_HUMAN	TRI38_HUMAN
RIPK1_HUMAN	TRI38_HUMAN
TRI38_HUMAN	UBC9_HUMAN
GMCL1_HUMAN	TRI38_HUMAN
SSXT_HUMAN	TTC14_HUMAN
CC85B_HUMAN	TTC14_HUMAN
CENPP_HUMAN	HEN1_HUMAN
HEN1_HUMAN	LMO4_HUMAN
HEN1_HUMAN	PIM1_HUMAN
HEN1_HUMAN	ZEP1_HUMAN
HEN1_HUMAN	IN80E_HUMAN
CSRP3_HUMAN	HEN1_HUMAN
HEN1_HUMAN	RBTN1_HUMAN
HEN1_HUMAN	TFE2_HUMAN
HEN1_HUMAN	PSME2_HUMAN
HEN1_HUMAN	RBTN2_HUMAN
RS15_HUMAN	SERC3_HUMAN
PHB2_HUMAN	SERC3_HUMAN
SERC3_HUMAN	XPO5_HUMAN
HACD3_HUMAN	SERC3_HUMAN
SERC3_HUMAN	SURF4_HUMAN
SERC3_HUMAN	VDAC2_HUMAN
ERD22_HUMAN	SERC3_HUMAN
ERD21_HUMAN	SERC3_HUMAN
B4DKS0_HUMAN	SERC3_HUMAN
BMP10_HUMAN	SERC3_HUMAN
CRK_HUMAN	MK04_HUMAN
GAB1_HUMAN	MK04_HUMAN
GAB2_HUMAN	MK04_HUMAN
CCND3_HUMAN	MK04_HUMAN
CALL3_HUMAN	MK04_HUMAN
CDK4_HUMAN	MK04_HUMAN
IKBB_HUMAN	LYSC_HUMAN
LYSC_HUMAN	TRFL_HUMAN
LYSC_HUMAN	NDKB_HUMAN
LYSC_HUMAN	MYO3A_HUMAN
ELN_HUMAN	LYSC_HUMAN
LRRK1_HUMAN	LYSC_HUMAN
LYSC_HUMAN	TRIP6_HUMAN
CNBP_HUMAN	LYSC_HUMAN
IKKB_HUMAN	LYSC_HUMAN
KHK_HUMAN	LYSC_HUMAN
MMP14_HUMAN	SDC1_HUMAN
MMP14_HUMAN	TGON2_HUMAN
BCAR1_HUMAN	MMP14_HUMAN
MMP14_HUMAN	TIMP2_HUMAN
B3KWD7_HUMAN	MMP14_HUMAN
CO1A2_HUMAN	MMP14_HUMAN
MMP14_HUMAN	MMP2_HUMAN
MMP13_HUMAN	MMP14_HUMAN
CLD1_HUMAN	MMP14_HUMAN
MMP14_HUMAN	MTND_HUMAN
LIMK1_HUMAN	MMP14_HUMAN
GORS2_HUMAN	MMP14_HUMAN
KASH5_HUMAN	MMP14_HUMAN
ITB8_HUMAN	MMP14_HUMAN
MMP14_HUMAN	PGCA_HUMAN
GOGB1_HUMAN	MMP14_HUMAN
CCL7_HUMAN	MMP14_HUMAN
MMP14_HUMAN	TIMP4_HUMAN
KISS1_HUMAN	MMP14_HUMAN
MMP14_HUMAN	TGFB1_HUMAN
MMP14_HUMAN	PLLP_HUMAN
DEF1_HUMAN	MMP14_HUMAN
ACTB_HUMAN	MMP14_HUMAN
MMP14_HUMAN	RAD_HUMAN
ITAV_HUMAN	MMP14_HUMAN
CAV1_HUMAN	MMP14_HUMAN
LUM_HUMAN	MMP14_HUMAN
CPNE2_HUMAN	MYCBP_HUMAN
CDN1A_HUMAN	CPNE2_HUMAN
CPNE2_HUMAN	PPP5_HUMAN
ANXA7_HUMAN	CPNE2_HUMAN
CPNE2_HUMAN	LNX1_HUMAN
CPNE2_HUMAN	VINEX_HUMAN
CPNE2_HUMAN	TRI27_HUMAN
CPNE2_HUMAN	PDCD6_HUMAN
CPNE2_HUMAN	UBE2O_HUMAN
CPNE2_HUMAN	RADI_HUMAN
ACTB_HUMAN	CPNE2_HUMAN
CPNE2_HUMAN	UBC12_HUMAN
CPNE2_HUMAN	REL_HUMAN
BCOR_HUMAN	CPNE2_HUMAN
CPNE2_HUMAN	UBA3_HUMAN
PNMA1_HUMAN	RSPH9_HUMAN
HM20A_HUMAN	RSPH9_HUMAN
DISC1_HUMAN	RBGP1_HUMAN
ITB7_HUMAN	RBGP1_HUMAN
RAB6A_HUMAN	RBGP1_HUMAN
RAB6B_HUMAN	RBGP1_HUMAN
GBRL1_HUMAN	RBGP1_HUMAN
ITB3_HUMAN	RBGP1_HUMAN
ITB2_HUMAN	RBGP1_HUMAN
ITB1_HUMAN	RBGP1_HUMAN
GBRAP_HUMAN	RBGP1_HUMAN
RAB4A_HUMAN	RBGP1_HUMAN
GBRL2_HUMAN	RBGP1_HUMAN
RBGP1_HUMAN	TWST1_HUMAN
JADE3_HUMAN	MAGAB_HUMAN
BET1_HUMAN	FAM9B_HUMAN
BET1_HUMAN	STX5_HUMAN
BET1_HUMAN	MAGA6_HUMAN
BET1_HUMAN	SC22B_HUMAN
BET1_HUMAN	USO1_HUMAN
BET1_HUMAN	KASH5_HUMAN
BET1_HUMAN	GOSR2_HUMAN
BET1_HUMAN	SASH3_HUMAN
BET1_HUMAN	GOSR1_HUMAN
BET1_HUMAN	FMO1_HUMAN
BET1_HUMAN	STX4_HUMAN
B2L13_HUMAN	BET1_HUMAN
BET1_HUMAN	USBP1_HUMAN
SFI1_HUMAN	SRTD1_HUMAN
CCND2_HUMAN	SRTD1_HUMAN
COPB_HUMAN	SRTD1_HUMAN
ROP1A_HUMAN	SRTD1_HUMAN
FAAA_HUMAN	SRTD1_HUMAN
POTE1_HUMAN	SRTD1_HUMAN
EGLN3_HUMAN	SRTD1_HUMAN
SRTD1_HUMAN	TGM2_HUMAN
RHOB_HUMAN	SRTD1_HUMAN
SETD7_HUMAN	SRTD1_HUMAN
CBP_HUMAN	SRTD1_HUMAN
EP300_HUMAN	SRTD1_HUMAN
CIB3_HUMAN	SRTD1_HUMAN
SRTD1_HUMAN	ZEP1_HUMAN
SRTD1_HUMAN	STA5B_HUMAN
KLDC5_HUMAN	SRTD1_HUMAN
PATE1_HUMAN	SRTD1_HUMAN
ASB8_HUMAN	SRTD1_HUMAN
SRTD1_HUMAN	TLR4_HUMAN
AT7L3_HUMAN	SRTD1_HUMAN
RBX1_HUMAN	SRTD1_HUMAN
SMAD3_HUMAN	SRTD1_HUMAN
ELOC_HUMAN	SRTD1_HUMAN
SRTD1_HUMAN	ZN363_HUMAN
HSPB1_HUMAN	SRTD1_HUMAN
CHUR_HUMAN	SRTD1_HUMAN
P4HA3_HUMAN	SRTD1_HUMAN
CD2A1_HUMAN	SRTD1_HUMAN
MYCPP_HUMAN	SRTD1_HUMAN
CD2A2_HUMAN	SRTD1_HUMAN
MINT_HUMAN	SRTD1_HUMAN
SRTD1_HUMAN	ZN410_HUMAN
PRDM4_HUMAN	SRTD1_HUMAN
CDK4_HUMAN	SRTD1_HUMAN
DTX2_HUMAN	IGHG3_HUMAN
MPPE1_HUMAN	ZN426_HUMAN
GMCL1_HUMAN	MPPE1_HUMAN
DOK2_HUMAN	TIE2_HUMAN
STA5A_HUMAN	TIE2_HUMAN
SHC1_HUMAN	TIE2_HUMAN
ERBB2_HUMAN	TIE2_HUMAN
DOK4_HUMAN	TIE2_HUMAN
PTPRJ_HUMAN	TIE2_HUMAN
ANGP1_HUMAN	TIE2_HUMAN
PTPRK_HUMAN	TIE2_HUMAN
ANGP4_HUMAN	TIE2_HUMAN
PTPRC_HUMAN	TIE2_HUMAN
STA5B_HUMAN	TIE2_HUMAN
PTN11_HUMAN	TIE2_HUMAN
GRB14_HUMAN	TIE2_HUMAN
GRB7_HUMAN	TIE2_HUMAN
PTPRO_HUMAN	TIE2_HUMAN
ANGL1_HUMAN	TIE2_HUMAN
TIE2_HUMAN	TNIP2_HUMAN
SOCS1_HUMAN	TIE2_HUMAN
P85A_HUMAN	TIE2_HUMAN
PTPRG_HUMAN	TIE2_HUMAN
ANGP2_HUMAN	TIE2_HUMAN
PTPRB_HUMAN	TIE2_HUMAN
PTN12_HUMAN	TIE2_HUMAN
GRB2_HUMAN	TIE2_HUMAN
NH2L1_HUMAN	TF3C1_HUMAN
DPOA2_HUMAN	NH2L1_HUMAN
NH2L1_HUMAN	RAD17_HUMAN
NH2L1_HUMAN	TRAF6_HUMAN
NH2L1_HUMAN	RIF1_HUMAN
CHST1_HUMAN	NH2L1_HUMAN
LRIF1_HUMAN	NH2L1_HUMAN
NH2L1_HUMAN	XRCC6_HUMAN
CDN2C_HUMAN	NH2L1_HUMAN
MLP3B_HUMAN	NH2L1_HUMAN
NH2L1_HUMAN	RBM10_HUMAN
NRP2_HUMAN	VEGFC_HUMAN
VEGFC_HUMAN	VGFR2_HUMAN
VEGFC_HUMAN	VGFR3_HUMAN
RL11_HUMAN	SENP8_HUMAN
NEDD8_HUMAN	SENP8_HUMAN
S29A2_HUMAN	UBQL1_HUMAN
CREB3_HUMAN	S29A2_HUMAN
AL1A2_HUMAN	UB2D4_HUMAN
CCD91_HUMAN	EWS_HUMAN
CCD91_HUMAN	GGA1_HUMAN
B0QYK1_HUMAN	CCD91_HUMAN
CCD91_HUMAN	CHP3_HUMAN
CCD91_HUMAN	GGA2_HUMAN
CHM1B_HUMAN	CNOTA_HUMAN
NDUA4_HUMAN	PARP2_HUMAN
ASC_HUMAN	D2DTW2_HUMAN
F151B_HUMAN	TRI15_HUMAN
TRI15_HUMAN	TRIM8_HUMAN
RABX5_HUMAN	TRI15_HUMAN
EHMT1_HUMAN	TRI15_HUMAN
T2EA_HUMAN	TRI15_HUMAN
TRI15_HUMAN	UBE2U_HUMAN
SNW1_HUMAN	TRI15_HUMAN
F161A_HUMAN	TRI15_HUMAN
MYBB_HUMAN	TRI15_HUMAN
MED7_HUMAN	TRI15_HUMAN
TAF9B_HUMAN	TRI15_HUMAN
IRF5_HUMAN	TRI15_HUMAN
CAN1_HUMAN	SLIT3_HUMAN
ROBO2_HUMAN	SLIT3_HUMAN
B2L11_HUMAN	MEX3D_HUMAN
GABP1_HUMAN	MAGBI_HUMAN
LNX1_HUMAN	MAGBI_HUMAN
MAGBI_HUMAN	TRI37_HUMAN
CTGE5_HUMAN	MAGBI_HUMAN
MAGBI_HUMAN	P53_HUMAN
MAGBI_HUMAN	TNIP1_HUMAN
CNN3_HUMAN	FYN_HUMAN
CNN3_HUMAN	PLSL_HUMAN
BEX2_HUMAN	CACO2_HUMAN
BEX2_HUMAN	TRI42_HUMAN
BEX2_HUMAN	KAP0_HUMAN
BEX2_HUMAN	K1H1_HUMAN
ADIP_HUMAN	BEX2_HUMAN
BEX2_HUMAN	TRAF1_HUMAN
BEX2_HUMAN	TRI27_HUMAN
BEX2_HUMAN	MKRN3_HUMAN
BEX2_HUMAN	CEP70_HUMAN
BEX2_HUMAN	CC85B_HUMAN
BEX2_HUMAN	PRD14_HUMAN
BEX2_HUMAN	NECA2_HUMAN
BEX2_HUMAN	MAGA4_HUMAN
BEX2_HUMAN	MIPO1_HUMAN
BEX2_HUMAN	TRAF2_HUMAN
BEX2_HUMAN	KRT38_HUMAN
BEX2_HUMAN	KR412_HUMAN
BEX2_HUMAN	K1C15_HUMAN
BEX2_HUMAN	KRA59_HUMAN
BEX2_HUMAN	LZTS2_HUMAN
BEX2_HUMAN	KR108_HUMAN
BEX2_HUMAN	FSD2_HUMAN
BEX2_HUMAN	PNMA1_HUMAN
BEX2_HUMAN	GO45_HUMAN
BEX2_HUMAN	MAGAB_HUMAN
BEX2_HUMAN	RBTN2_HUMAN
BEX2_HUMAN	K1C40_HUMAN
DMRTA_HUMAN	STA5B_HUMAN
DMRTA_HUMAN	ORC5_HUMAN
PEX19_HUMAN	PXMP4_HUMAN
RNFT1_HUMAN	UB2D2_HUMAN
RNFT1_HUMAN	UBE2U_HUMAN
H14_HUMAN	LMBL1_HUMAN
H4_HUMAN	LMBL1_HUMAN
ETV6_HUMAN	LMBL1_HUMAN
LMBL1_HUMAN	SETD7_HUMAN
CBX3_HUMAN	LMBL1_HUMAN
ETV7_HUMAN	LMBL1_HUMAN
LMBL1_HUMAN	P53_HUMAN
H31_HUMAN	LMBL1_HUMAN
INAR2_HUMAN	PPR3B_HUMAN
IFNA5_HUMAN	INAR2_HUMAN
GBLP_HUMAN	INAR2_HUMAN
INAR2_HUMAN	STAT3_HUMAN
INAR2_HUMAN	IRF9_HUMAN
IFNA1_HUMAN	INAR2_HUMAN
IFNW1_HUMAN	INAR2_HUMAN
IFNA2_HUMAN	INAR2_HUMAN
INAR2_HUMAN	KPCB_HUMAN
INAR2_HUMAN	STAT2_HUMAN
INAR2_HUMAN	STAT1_HUMAN
IFNA8_HUMAN	INAR2_HUMAN
IL10_HUMAN	INAR2_HUMAN
INAR2_HUMAN	JAK1_HUMAN
INAR1_HUMAN	INAR2_HUMAN
IFNB_HUMAN	INAR2_HUMAN
A2A284_HUMAN	PIPNA_HUMAN
EGFR_HUMAN	PIPNA_HUMAN
DCC_HUMAN	PIPNA_HUMAN
PIPNA_HUMAN	PMVK_HUMAN
MLKL_HUMAN	PIPNA_HUMAN
PIPNA_HUMAN	T2FB_HUMAN
MO4L2_HUMAN	PIPNA_HUMAN
CSK2B_HUMAN	PIPNA_HUMAN
PIPNA_HUMAN	PK3C3_HUMAN
NLTP_HUMAN	PIPNA_HUMAN
PI4KA_HUMAN	PIPNA_HUMAN
NEO1_HUMAN	PIPNA_HUMAN
Q6N083_HUMAN	SMBT1_HUMAN
PHC2_HUMAN	Q6N083_HUMAN
Q6N083_HUMAN	Q7KZS0_HUMAN
HSP7C_HUMAN	Q6N083_HUMAN
RFA2_HUMAN	SRTD3_HUMAN
SPTCS_HUMAN	SRTD3_HUMAN
IMA2_HUMAN	SRTD3_HUMAN
CBP_HUMAN	SRTD3_HUMAN
FBX44_HUMAN	SRTD3_HUMAN
SRTD3_HUMAN	USBP1_HUMAN
ATIF1_HUMAN	UBQL4_HUMAN
ATIF1_HUMAN	E9PG89_HUMAN
ATIF1_HUMAN	GSK3B_HUMAN
ATIF1_HUMAN	CHD3_HUMAN
ATIF1_HUMAN	PK3CA_HUMAN
GNL3_HUMAN	PHLA3_HUMAN
GNL3_HUMAN	STAT3_HUMAN
GNL3_HUMAN	NR2F6_HUMAN
GNL3_HUMAN	P85A_HUMAN
2A5A_HUMAN	GNL3_HUMAN
GNL3_HUMAN	MDM2_HUMAN
GNL3_HUMAN	SPF30_HUMAN
CIAO1_HUMAN	GNL3_HUMAN
ASCC2_HUMAN	GNL3_HUMAN
GNL3_HUMAN	P53_HUMAN
GNL3_HUMAN	PPIP1_HUMAN
AHSA1_HUMAN	AIRE_HUMAN
A2A284_HUMAN	AIRE_HUMAN
AIRE_HUMAN	SLK_HUMAN
AIRE_HUMAN	FYN_HUMAN
AIRE_HUMAN	NCK1_HUMAN
AIRE_HUMAN	CRK_HUMAN
AIRE_HUMAN	DAXX_HUMAN
AIRE_HUMAN	P85A_HUMAN
AIRE_HUMAN	NCOA1_HUMAN
AIRE_HUMAN	PLCG1_HUMAN
AIRE_HUMAN	CBP_HUMAN
ABL1_HUMAN	AIRE_HUMAN
AIRE_HUMAN	SRC_HUMAN
AIRE_HUMAN	H31_HUMAN
AIRE_HUMAN	MTP_HUMAN
AIRE_HUMAN	GRB2_HUMAN
MLF2_HUMAN	PMVK_HUMAN
MIP18_HUMAN	MLF2_HUMAN
MLF2_HUMAN	RGS20_HUMAN
BAG2_HUMAN	MLF2_HUMAN
MLF2_HUMAN	MMS19_HUMAN
ABCD3_HUMAN	MLF2_HUMAN
AIFM1_HUMAN	MLF2_HUMAN
CIAO1_HUMAN	MLF2_HUMAN
ATM_HUMAN	SDE2_HUMAN
CC14A_HUMAN	FZR_HUMAN
CC14A_HUMAN	KI20A_HUMAN
CC14A_HUMAN	P53_HUMAN
BRAP_HUMAN	CC14A_HUMAN
DMRTD_HUMAN	TRXR1_HUMAN
DMRTD_HUMAN	IRF9_HUMAN
EP300_HUMAN	ITIH3_HUMAN
PP1A_HUMAN	PP1RA_HUMAN
A6NNR3_HUMAN	PP1RA_HUMAN
NFKB1_HUMAN	SPP2A_HUMAN
SGTA_HUMAN	SPP2A_HUMAN
EFHC1_HUMAN	TEX11_HUMAN
EFHC1_HUMAN	IKZF3_HUMAN
EFHC1_HUMAN	ITF2_HUMAN
4ET_HUMAN	EFHC1_HUMAN
EFHC1_HUMAN	REL_HUMAN
ZBTB9_HUMAN	ZFY_HUMAN
H2A2C_HUMAN	PAR10_HUMAN
ANM5_HUMAN	H2A2C_HUMAN
H2A2C_HUMAN	RING2_HUMAN
H2A2C_HUMAN	RN168_HUMAN
BRCA1_HUMAN	H2A2C_HUMAN
H2A2C_HUMAN	KAT7_HUMAN
H2A2C_HUMAN	NP1L4_HUMAN
BMI1_HUMAN	H2A2C_HUMAN
H2A2C_HUMAN	TSSK6_HUMAN
CTDP1_HUMAN	H2A2C_HUMAN
H2A2C_HUMAN	RNF8_HUMAN
EP300_HUMAN	H2A2C_HUMAN
H2A2C_HUMAN	MYSM1_HUMAN
CTCFL_HUMAN	H2A2C_HUMAN
E2AK2_HUMAN	H2A2C_HUMAN
ANM7_HUMAN	H2A2C_HUMAN
KBTBA_HUMAN	NRAP_HUMAN
KBTBA_HUMAN	ZN363_HUMAN
GTR4_HUMAN	KBTBA_HUMAN
RELN_HUMAN	VLDLR_HUMAN
LRP8_HUMAN	RELN_HUMAN
PCDA4_HUMAN	RELN_HUMAN
CXB5_HUMAN	PCGF2_HUMAN
CXB5_HUMAN	TRIM2_HUMAN
CXB5_HUMAN	GSK3B_HUMAN
CXB5_HUMAN	MLRV_HUMAN
CXB5_HUMAN	MED1_HUMAN
B4DFP6_HUMAN	ITB7_HUMAN
B4DFP6_HUMAN	EGFR_HUMAN
B4DFP6_HUMAN	ERBB2_HUMAN
B4DFP6_HUMAN	ERBB4_HUMAN
B4DFP6_HUMAN	MAGAB_HUMAN
B4DFP6_HUMAN	ITB3_HUMAN
B4DFP6_HUMAN	ITB2_HUMAN
B4DFP6_HUMAN	ITB1_HUMAN
VPS35_HUMAN	Z512B_HUMAN
VP26A_HUMAN	VPS35_HUMAN
VPS29_HUMAN	VPS35_HUMAN
VP26B_HUMAN	VPS35_HUMAN
TRAF6_HUMAN	VPS35_HUMAN
SNX1_HUMAN	VPS35_HUMAN
CRCM_HUMAN	VPS35_HUMAN
VEGFA_HUMAN	VPS35_HUMAN
1B07_HUMAN	VPS35_HUMAN
AAKB1_HUMAN	VPS35_HUMAN
GBRL2_HUMAN	VPS35_HUMAN
AF1L1_HUMAN	GA45G_HUMAN
AF1L1_HUMAN	ATM_HUMAN
ATX10_HUMAN	PHLA3_HUMAN
ATX10_HUMAN	GSTK1_HUMAN
ATX10_HUMAN	CT024_HUMAN
ATX10_HUMAN	TP4A3_HUMAN
ATX10_HUMAN	MAGA6_HUMAN
ATX10_HUMAN	TNR14_HUMAN
ATX10_HUMAN	MAGD1_HUMAN
ATX10_HUMAN	GBB2_HUMAN
ATX10_HUMAN	BASI_HUMAN
ATX10_HUMAN	SAP18_HUMAN
ATX10_HUMAN	STYL1_HUMAN
CAN10_HUMAN	PSA7_HUMAN
CAN10_HUMAN	FANCC_HUMAN
CAN10_HUMAN	FLOT1_HUMAN
CAN10_HUMAN	EFNB1_HUMAN
CD40L_HUMAN	RN128_HUMAN
CD40L_HUMAN	P53_HUMAN
CD40L_HUMAN	ITA5_HUMAN
CD40L_HUMAN	TNR5_HUMAN
IRK15_HUMAN	IRK16_HUMAN
IL16_HUMAN	IRK15_HUMAN
IRK15_HUMAN	SNTA1_HUMAN
INADL_HUMAN	IRK15_HUMAN
ENOPH_HUMAN	Q5T4L4_HUMAN
CD44_HUMAN	HBEGF_HUMAN
CD44_HUMAN	TIAM1_HUMAN
ATR_HUMAN	CD44_HUMAN
CD44_HUMAN	TGFR1_HUMAN
CD44_HUMAN	CSPG2_HUMAN
CD44_HUMAN	MOES_HUMAN
CD44_HUMAN	RADI_HUMAN
CD44_HUMAN	PTPRC_HUMAN
CD44_HUMAN	IBP3_HUMAN
CD44_HUMAN	ICAM2_HUMAN
CD44_HUMAN	FYN_HUMAN
CD44_HUMAN	COEA1_HUMAN
CD44_HUMAN	LCK_HUMAN
CD44_HUMAN	SRC_HUMAN
CD44_HUMAN	LEUK_HUMAN
CD44_HUMAN	TGFR2_HUMAN
ARHGC_HUMAN	CD44_HUMAN
CD44_HUMAN	EZRI_HUMAN
CD44_HUMAN	PKN1_HUMAN
CD44_HUMAN	SYG_HUMAN
CD44_HUMAN	HG2A_HUMAN
CD44_HUMAN	FINC_HUMAN
CD44_HUMAN	SRGN_HUMAN
ANK1_HUMAN	CD44_HUMAN
CD44_HUMAN	XCT_HUMAN
CD44_HUMAN	MMP9_HUMAN
2AAA_HUMAN	IPO9_HUMAN
IPO9_HUMAN	NEMO_HUMAN
F120B_HUMAN	PPARG_HUMAN
F120B_HUMAN	KCIP4_HUMAN
F120B_HUMAN	TRAF2_HUMAN
F120B_HUMAN	RL30_HUMAN
BIG1_HUMAN	BIG2_HUMAN
BIG1_HUMAN	FKBP2_HUMAN
BIG1_HUMAN	MYO9B_HUMAN
BIG1_HUMAN	SCHI1_HUMAN
BIG1_HUMAN	TP4A3_HUMAN
MPPD2_HUMAN	VAC14_HUMAN
MPPD2_HUMAN	PCH2_HUMAN
MPPD2_HUMAN	NR2F6_HUMAN
CAGE1_HUMAN	MPPD2_HUMAN
COT1_HUMAN	MPPD2_HUMAN
IKZF1_HUMAN	MPPD2_HUMAN
FA72A_HUMAN	MPPD2_HUMAN
MPPD2_HUMAN	RXRG_HUMAN
KCNQ4_HUMAN	S26A5_HUMAN
ADCY1_HUMAN	GNAI2_HUMAN
PI3R4_HUMAN	Q6PHZ7_HUMAN
HNF4A_HUMAN	Q6PHZ7_HUMAN
FRAT2_HUMAN	GSK3B_HUMAN
IGHG4_HUMAN	IGKC_HUMAN
IGKC_HUMAN	MLH1_HUMAN
IGHG1_HUMAN	IGKC_HUMAN
AMPD2_HUMAN	CCDB1_HUMAN
AMPD2_HUMAN	ATR_HUMAN
FA65A_HUMAN	MLP3B_HUMAN
GRB2_HUMAN	ZN311_HUMAN
ACINU_HUMAN	KLH26_HUMAN
KLH26_HUMAN	UBQL4_HUMAN
ADCK3_HUMAN	REEP6_HUMAN
ADCK3_HUMAN	PRAF1_HUMAN
ADCK3_HUMAN	MAGD1_HUMAN
ADCK3_HUMAN	TM159_HUMAN
ADCK3_HUMAN	ATRAP_HUMAN
ADCK3_HUMAN	TFP11_HUMAN
NCAN_HUMAN	TENA_HUMAN
ITA5_HUMAN	TENA_HUMAN
FINC_HUMAN	TENA_HUMAN
PTPRB_HUMAN	TENA_HUMAN
PP1A_HUMAN	PPR3C_HUMAN
PPR3C_HUMAN	SGTA_HUMAN
PP1B_HUMAN	PPR3C_HUMAN
EPM2A_HUMAN	PPR3C_HUMAN
NHLC1_HUMAN	PPR3C_HUMAN
MYPOP_HUMAN	PROF2_HUMAN
MYPOP_HUMAN	PROF1_HUMAN
TRAF4_HUMAN	WWP2_HUMAN
HNRL1_HUMAN	WWP2_HUMAN
RNF11_HUMAN	WWP2_HUMAN
LEG9B_HUMAN	WWP2_HUMAN
DIDO1_HUMAN	WWP2_HUMAN
UBC_HUMAN	WWP2_HUMAN
WIPF1_HUMAN	WWP2_HUMAN
RUSC1_HUMAN	WWP2_HUMAN
SCNNA_HUMAN	WWP2_HUMAN
SCNNB_HUMAN	WWP2_HUMAN
EWS_HUMAN	WWP2_HUMAN
Q14820_HUMAN	WWP2_HUMAN
VASP_HUMAN	WWP2_HUMAN
PDLI7_HUMAN	WWP2_HUMAN
SCAM3_HUMAN	WWP2_HUMAN
FXL18_HUMAN	WWP2_HUMAN
VP37C_HUMAN	WWP2_HUMAN
UB2L3_HUMAN	WWP2_HUMAN
F1892_HUMAN	WWP2_HUMAN
UBP7_HUMAN	WWP2_HUMAN
ATN1_HUMAN	WWP2_HUMAN
SCNNG_HUMAN	WWP2_HUMAN
RU1C_HUMAN	WWP2_HUMAN
RPB1_HUMAN	WWP2_HUMAN
SC24D_HUMAN	WWP2_HUMAN
ANR44_HUMAN	WWP2_HUMAN
CPSF6_HUMAN	WWP2_HUMAN
UBB_HUMAN	WWP2_HUMAN
SF01_HUMAN	WWP2_HUMAN
ATR_HUMAN	DDX18_HUMAN
DDX18_HUMAN	DPYL1_HUMAN
DDX18_HUMAN	MTA1_HUMAN
DDX18_HUMAN	INADL_HUMAN
APOB_HUMAN	F5H605_HUMAN
CALM_HUMAN	F5H605_HUMAN
KCNQ1_HUMAN	PSB5_HUMAN
KCNQ1_HUMAN	PSMD3_HUMAN
KCNQ1_HUMAN	PRS4_HUMAN
KCNQ1_HUMAN	PRS7_HUMAN
AKAP9_HUMAN	KCNQ1_HUMAN
KCNQ1_HUMAN	PSMD6_HUMAN
KCNE2_HUMAN	KCNQ1_HUMAN
KCNQ1_HUMAN	PSMD1_HUMAN
KCNE4_HUMAN	KCNQ1_HUMAN
KCNE1_HUMAN	KCNQ1_HUMAN
KCNQ1_HUMAN	PRS6A_HUMAN
KCNQ1_HUMAN	PSD13_HUMAN
KAPCA_HUMAN	KCNQ1_HUMAN
KCNQ1_HUMAN	PSD12_HUMAN
KCNQ1_HUMAN	PSD7_HUMAN
KCNQ1_HUMAN	PP1A_HUMAN
KCNQ1_HUMAN	TRAF6_HUMAN
GRB2_HUMAN	KCNQ1_HUMAN
EFTU_HUMAN	FAM9B_HUMAN
CFLAR_HUMAN	EFTU_HUMAN
EFTU_HUMAN	FUND1_HUMAN
AR6P1_HUMAN	EFTU_HUMAN
EFTU_HUMAN	TRAF6_HUMAN
CKLF5_HUMAN	EFTU_HUMAN
1B07_HUMAN	EFTU_HUMAN
B7ZBG9_HUMAN	EFTU_HUMAN
EFTU_HUMAN	TNR1B_HUMAN
EFTU_HUMAN	SGK1_HUMAN
EFTU_HUMAN	VATA_HUMAN
EWS_HUMAN	SALL2_HUMAN
SALL2_HUMAN	ZMIZ2_HUMAN
Q96HV3_HUMAN	SALL2_HUMAN
SALL2_HUMAN	TNR16_HUMAN
CEP76_HUMAN	SALL2_HUMAN
IGLL1_HUMAN	VPREB_HUMAN
IGHM_HUMAN	IGLL1_HUMAN
BIRC2_HUMAN	PPM1K_HUMAN
MYB_HUMAN	PPM1K_HUMAN
SMAD4_HUMAN	USB1_HUMAN
SPX3_HUMAN	ZN177_HUMAN
RHG21_HUMAN	ZN177_HUMAN
BCAR3_HUMAN	CASL_HUMAN
BCAR3_HUMAN	TIF1B_HUMAN
B3KS15_HUMAN	BCAR3_HUMAN
BCAR3_HUMAN	SAHH_HUMAN
BCAR3_HUMAN	ERBB2_HUMAN
BCAR3_HUMAN	RCC1_HUMAN
BCAR3_HUMAN	PUR4_HUMAN
BCAR3_HUMAN	KINH_HUMAN
BCAR3_HUMAN	NOSIP_HUMAN
ANXA2_HUMAN	BCAR3_HUMAN
BCAR3_HUMAN	E9PBQ9_HUMAN
BCAR3_HUMAN	ERBB3_HUMAN
BCAR3_HUMAN	LRC59_HUMAN
BCAR3_HUMAN	IMA1_HUMAN
BCAR3_HUMAN	PABP1_HUMAN
BCAR3_HUMAN	RPR1A_HUMAN
BCAR3_HUMAN	SYTC_HUMAN
BCAR3_HUMAN	IMDH2_HUMAN
EST1_HUMAN	KPCD1_HUMAN
CREB3_HUMAN	EST1_HUMAN
EST1_HUMAN	ISK7_HUMAN
CX04A_HUMAN	EST1_HUMAN
CC90B_HUMAN	PAHO_HUMAN
CXCR1_HUMAN	CXCR2_HUMAN
CXCL5_HUMAN	CXCR1_HUMAN
CXCR1_HUMAN	PDC6I_HUMAN
CXCR1_HUMAN	UBE2C_HUMAN
CXCR1_HUMAN	GROA_HUMAN
CXCL7_HUMAN	CXCR1_HUMAN
CXCR1_HUMAN	TBA1A_HUMAN
ADA1A_HUMAN	CXCR1_HUMAN
CXCR1_HUMAN	IL8_HUMAN
CDK1_HUMAN	CXCR1_HUMAN
CXCL6_HUMAN	CXCR1_HUMAN
CREB1_HUMAN	ZNF35_HUMAN
CDC5L_HUMAN	ZNF35_HUMAN
PSMG3_HUMAN	TAP2_HUMAN
GRK5_HUMAN	OPSD_HUMAN
ARBK1_HUMAN	OPSD_HUMAN
ARRC_HUMAN	OPSD_HUMAN
OPSD_HUMAN	ZFYV9_HUMAN
OPSD_HUMAN	RK_HUMAN
KPCA_HUMAN	OPSD_HUMAN
ARRS_HUMAN	OPSD_HUMAN
GBG1_HUMAN	OPSD_HUMAN
LRC8E_HUMAN	TRIM2_HUMAN
ITF2_HUMAN	VATB2_HUMAN
CC151_HUMAN	TXLNB_HUMAN
CC151_HUMAN	NECA2_HUMAN
CC114_HUMAN	CC151_HUMAN
CC151_HUMAN	TFP11_HUMAN
TRIM1_HUMAN	UN45A_HUMAN
TRIM1_HUMAN	ZSC12_HUMAN
TRI29_HUMAN	TRIM1_HUMAN
SNAI1_HUMAN	TRIM1_HUMAN
F107A_HUMAN	TRIM1_HUMAN
MTG8_HUMAN	TRIM1_HUMAN
SYT17_HUMAN	TRIM1_HUMAN
FXL18_HUMAN	TRIM1_HUMAN
TM14B_HUMAN	TRIM1_HUMAN
SDCB1_HUMAN	TRIM1_HUMAN
TRIM1_HUMAN	UB2E2_HUMAN
IGBP1_HUMAN	TRIM1_HUMAN
CATZ_HUMAN	TRIM1_HUMAN
TRIM1_HUMAN	UB2D1_HUMAN
CC120_HUMAN	TRIM1_HUMAN
OTUB2_HUMAN	TRIM1_HUMAN
GFI1B_HUMAN	TRIM1_HUMAN
CS066_HUMAN	TRIM1_HUMAN
KIFC3_HUMAN	TRIM1_HUMAN
CACO2_HUMAN	TRIM1_HUMAN
PPL13_HUMAN	TRIM1_HUMAN
COX5B_HUMAN	TRIM1_HUMAN
ISCU_HUMAN	TRIM1_HUMAN
JOS1_HUMAN	TRIM1_HUMAN
BYST_HUMAN	TRIM1_HUMAN
TRIM1_HUMAN	TRPV6_HUMAN
DGC6L_HUMAN	TRIM1_HUMAN
CBX8_HUMAN	TRIM1_HUMAN
TRIM1_HUMAN	UBE2U_HUMAN
RPH3L_HUMAN	TRIM1_HUMAN
CCD42_HUMAN	TRIM1_HUMAN
DCX_HUMAN	TRIM1_HUMAN
TRIM1_HUMAN	UBTD1_HUMAN
TOP3B_HUMAN	TRIM1_HUMAN
CE57L_HUMAN	TRIM1_HUMAN
TRIM1_HUMAN	TSG10_HUMAN
CCHCR_HUMAN	TRIM1_HUMAN
GMCL1_HUMAN	TRIM1_HUMAN
LEG8_HUMAN	TRIM1_HUMAN
TRIM1_HUMAN	ZN165_HUMAN
SPA24_HUMAN	TRIM1_HUMAN
TRIM1_HUMAN	ZFY21_HUMAN
STX11_HUMAN	TRIM1_HUMAN
DSCAM_HUMAN	TRIM1_HUMAN
TRIM1_HUMAN	UBE2N_HUMAN
TRIM1_HUMAN	ZGPAT_HUMAN
TRIM1_HUMAN	ZN250_HUMAN
F90A1_HUMAN	TRIM1_HUMAN
MGN2_HUMAN	TRIM1_HUMAN
TRIM1_HUMAN	ZN587_HUMAN
TRI18_HUMAN	TRIM1_HUMAN
SCNM1_HUMAN	TRIM1_HUMAN
SPG21_HUMAN	TRIM1_HUMAN
TRIM1_HUMAN	ZBT24_HUMAN
DYDC1_HUMAN	TRIM1_HUMAN
DMRT3_HUMAN	TRIM1_HUMAN
LENG1_HUMAN	TRIM1_HUMAN
NR1D2_HUMAN	TRIM1_HUMAN
PSA1_HUMAN	TRIM1_HUMAN
AQP1_HUMAN	TRIM1_HUMAN
TRIM1_HUMAN	UB2D4_HUMAN
RP25L_HUMAN	TRIM1_HUMAN
FBF1_HUMAN	TRIM1_HUMAN
K1683_HUMAN	TRIM1_HUMAN
S2548_HUMAN	TRIM1_HUMAN
TRIM1_HUMAN	ZN417_HUMAN
FRMD6_HUMAN	TRIM1_HUMAN
TRI32_HUMAN	TRIM1_HUMAN
M1IP1_HUMAN	TRIM1_HUMAN
TRIM1_HUMAN	UTP23_HUMAN
ATRIP_HUMAN	TRIM1_HUMAN
NXF1_HUMAN	TRIM1_HUMAN
ATL4_HUMAN	TRIM1_HUMAN
TRI42_HUMAN	TRIM1_HUMAN
SYFM_HUMAN	TRIM1_HUMAN
TRI54_HUMAN	TRIM1_HUMAN
TRIM1_HUMAN	ZN792_HUMAN
BCL6B_HUMAN	TRIM1_HUMAN
HXB9_HUMAN	TRIM1_HUMAN
RCOR3_HUMAN	TRIM1_HUMAN
GOGA2_HUMAN	TRIM1_HUMAN
MFAP1_HUMAN	TRIM1_HUMAN
PTCD2_HUMAN	TRIM1_HUMAN
SNP47_HUMAN	TRIM1_HUMAN
SPY2_HUMAN	TRIM1_HUMAN
TRIM1_HUMAN	ZNF24_HUMAN
ELOA1_HUMAN	TRIM1_HUMAN
TRIM1_HUMAN	ZN564_HUMAN
GORS2_HUMAN	TRIM1_HUMAN
TRIM1_HUMAN	ZN785_HUMAN
ADT3_HUMAN	TRIM1_HUMAN
MOS_HUMAN	TRIM1_HUMAN
F161A_HUMAN	TRIM1_HUMAN
PRP31_HUMAN	TRIM1_HUMAN
F115A_HUMAN	TRIM1_HUMAN
AEN_HUMAN	TRIM1_HUMAN
TRIM1_HUMAN	ZN440_HUMAN
TRI27_HUMAN	TRIM1_HUMAN
BRM1L_HUMAN	TRIM1_HUMAN
THAP7_HUMAN	TRIM1_HUMAN
TCEA2_HUMAN	TRIM1_HUMAN
RB40B_HUMAN	WFDC1_HUMAN
FHIT_HUMAN	RB40B_HUMAN
CUL2_HUMAN	ELOC_HUMAN
ELOC_HUMAN	EXT2_HUMAN
ELOC_HUMAN	RASM_HUMAN
ELOC_HUMAN	ZY11B_HUMAN
B7WPD3_HUMAN	ELOC_HUMAN
CUL5_HUMAN	ELOC_HUMAN
ELOA3_HUMAN	ELOC_HUMAN
ELOC_HUMAN	GLTD1_HUMAN
ELOC_HUMAN	NEUL2_HUMAN
ELOB_HUMAN	ELOC_HUMAN
ELOC_HUMAN	SOCS1_HUMAN
ELOA1_HUMAN	ELOC_HUMAN
B4DK95_HUMAN	ELOC_HUMAN
ELOC_HUMAN	SOCS5_HUMAN
ELOC_HUMAN	SAT2_HUMAN
ELOC_HUMAN	SOCS4_HUMAN
ELOC_HUMAN	WNT7B_HUMAN
ELOC_HUMAN	JTB_HUMAN
COMD1_HUMAN	ELOC_HUMAN
ELOC_HUMAN	MED8_HUMAN
ASB8_HUMAN	ELOC_HUMAN
ASB9_HUMAN	ELOC_HUMAN
EFNB3_HUMAN	ELOC_HUMAN
ELOC_HUMAN	UBP33_HUMAN
ELOC_HUMAN	RBX1_HUMAN
EIF1B_HUMAN	ELOC_HUMAN
ELOC_HUMAN	VHL_HUMAN
ELOC_HUMAN	SOCS3_HUMAN
ELOC_HUMAN	RCAN2_HUMAN
CUL3_HUMAN	ELOC_HUMAN
ELOC_HUMAN	WSB1_HUMAN
CBX5_HUMAN	ELOC_HUMAN
CP2J2_HUMAN	ELOC_HUMAN
ELOC_HUMAN	SOCS2_HUMAN
CENPC_HUMAN	ELOC_HUMAN
EMC1_HUMAN	TFCP2_HUMAN
PIGP_HUMAN	PIGQ_HUMAN
PIGQ_HUMAN	SMAD1_HUMAN
PIGH_HUMAN	PIGQ_HUMAN
PIGA_HUMAN	PIGQ_HUMAN
PIGC_HUMAN	PIGQ_HUMAN
PIGQ_HUMAN	TS101_HUMAN
NKX31_HUMAN	SP5_HUMAN
EF1G_HUMAN	NUP85_HUMAN
CCR2_HUMAN	NUP85_HUMAN
PKHA5_HUMAN	WASH4_HUMAN
2AAA_HUMAN	CSDC2_HUMAN
CSDC2_HUMAN	KS6A1_HUMAN
CSDC2_HUMAN	P85A_HUMAN
CSDC2_HUMAN	MEOX2_HUMAN
AKT1_HUMAN	CSDC2_HUMAN
CSDC2_HUMAN	SGK1_HUMAN
IKBP1_HUMAN	TFCP2_HUMAN
IKBP1_HUMAN	IRAK1_HUMAN
CCND1_HUMAN	MCM10_HUMAN
MCM10_HUMAN	ZBT8B_HUMAN
CACO2_HUMAN	MCM10_HUMAN
CCND3_HUMAN	MCM10_HUMAN
LMNB1_HUMAN	MCM10_HUMAN
MCM10_HUMAN	ORNT2_HUMAN
MCM10_HUMAN	MCM2_HUMAN
DPPA2_HUMAN	MCM10_HUMAN
GOGA2_HUMAN	MCM10_HUMAN
CC85B_HUMAN	MCM10_HUMAN
MCM10_HUMAN	MCM7_HUMAN
MCM10_HUMAN	ORC2_HUMAN
CDC7_HUMAN	MCM10_HUMAN
CEP70_HUMAN	MCM10_HUMAN
CDN1A_HUMAN	MCM10_HUMAN
DPOLA_HUMAN	MCM10_HUMAN
K1C15_HUMAN	MCM10_HUMAN
MCM10_HUMAN	TRI37_HUMAN
CDK6_HUMAN	MCM10_HUMAN
MCM10_HUMAN	SRF_HUMAN
CDC6_HUMAN	MCM10_HUMAN
CDC5L_HUMAN	MCM10_HUMAN
CDC45_HUMAN	MCM10_HUMAN
MCM10_HUMAN	MCM6_HUMAN
MCM10_HUMAN	MCM3_HUMAN
MCM10_HUMAN	MCM4_HUMAN
HOOK2_HUMAN	MCM10_HUMAN
CD2A1_HUMAN	MCM10_HUMAN
MCM10_HUMAN	ORC4_HUMAN
ATM_HUMAN	MCM10_HUMAN
MCM10_HUMAN	ZBT8A_HUMAN
MCM10_HUMAN	NINL_HUMAN
HAUS1_HUMAN	MCM10_HUMAN
MCM10_HUMAN	ZBT43_HUMAN
CEP72_HUMAN	MCM10_HUMAN
MCM10_HUMAN	ORC3_HUMAN
MCM10_HUMAN	TNIP1_HUMAN
CLM8_HUMAN	KRT38_HUMAN
CLM8_HUMAN	KR103_HUMAN
ARHGF_HUMAN	CEP55_HUMAN
ARHGF_HUMAN	PHOCN_HUMAN
ARHGF_HUMAN	ESR1_HUMAN
ARHGF_HUMAN	LASP1_HUMAN
ARHGF_HUMAN	CK049_HUMAN
ARHGF_HUMAN	PIN1_HUMAN
ARHGF_HUMAN	ERR3_HUMAN
EF1G_HUMAN	SYCC_HUMAN
SYCC_HUMAN	TNFA_HUMAN
GPR3_HUMAN	TMEM5_HUMAN
ATM_HUMAN	CCDC8_HUMAN
RA51B_HUMAN	XRCC2_HUMAN
ATM_HUMAN	XRCC2_HUMAN
RA51D_HUMAN	XRCC2_HUMAN
WFDC1_HUMAN	XRCC2_HUMAN
MEOX2_HUMAN	XRCC2_HUMAN
BLM_HUMAN	XRCC2_HUMAN
RAD51_HUMAN	XRCC2_HUMAN
KBRS1_HUMAN	XRCC2_HUMAN
ITSN1_HUMAN	STON2_HUMAN
STON2_HUMAN	SYT1_HUMAN
CDC42_HUMAN	STON2_HUMAN
EP15R_HUMAN	STON2_HUMAN
STON2_HUMAN	SYT2_HUMAN
STON2_HUMAN	TF65_HUMAN
EPS15_HUMAN	STON2_HUMAN
AP2M1_HUMAN	STON2_HUMAN
EHD1_HUMAN	STON2_HUMAN
REPS1_HUMAN	STON2_HUMAN
CHP2_HUMAN	SL9A4_HUMAN
CHP1_HUMAN	SL9A4_HUMAN
CHCH3_HUMAN	USBP1_HUMAN
CACO2_HUMAN	CHCH3_HUMAN
CHCH3_HUMAN	NT2NL_HUMAN
CHCH3_HUMAN	SPAG5_HUMAN
CHCH3_HUMAN	SPERT_HUMAN
CHCH3_HUMAN	NUDT3_HUMAN
CHCH3_HUMAN	LZTS2_HUMAN
CHCH3_HUMAN	TRI27_HUMAN
ADIP_HUMAN	CHCH3_HUMAN
CCD33_HUMAN	CHCH3_HUMAN
CHCH3_HUMAN	RAB3I_HUMAN
CHCH3_HUMAN	GO45_HUMAN
CHCH3_HUMAN	TRAF1_HUMAN
CHCH3_HUMAN	K1C40_HUMAN
CHCH3_HUMAN	SAM50_HUMAN
CHCH3_HUMAN	FANCL_HUMAN
CHCH3_HUMAN	GOGA2_HUMAN
CHCH3_HUMAN	MYOME_HUMAN
CHCH3_HUMAN	KR412_HUMAN
CC85B_HUMAN	CHCH3_HUMAN
CHCH3_HUMAN	RPGR1_HUMAN
CD3Z_HUMAN	NCTR3_HUMAN
ACADV_HUMAN	DENR_HUMAN
ACADV_HUMAN	IF4A3_HUMAN
ACADV_HUMAN	GEPH_HUMAN
ACADV_HUMAN	CADH1_HUMAN
ACADV_HUMAN	AMPM2_HUMAN
ACADV_HUMAN	ALBU_HUMAN
ACADV_HUMAN	PA2G4_HUMAN
ACADV_HUMAN	RSSA_HUMAN
ACADV_HUMAN	CDK1_HUMAN
ACADV_HUMAN	EF2K_HUMAN
CRY2_HUMAN	MTUS2_HUMAN
CRY2_HUMAN	PPP5_HUMAN
CRY2_HUMAN	TTC1_HUMAN
CRY2_HUMAN	PDE9A_HUMAN
CRY2_HUMAN	PER2_HUMAN
CRY2_HUMAN	CTBP1_HUMAN
CRY2_HUMAN	PER1_HUMAN
DVL3_HUMAN	NKD1_HUMAN
CTNB1_HUMAN	NKD1_HUMAN
AN32A_HUMAN	GRAA_HUMAN
GRAA_HUMAN	XRCC6_HUMAN
GRAA_HUMAN	H14_HUMAN
GRAA_HUMAN	HMGB2_HUMAN
GRAA_HUMAN	NDUS3_HUMAN
GRAA_HUMAN	HNRPK_HUMAN
GRAA_HUMAN	LMNB1_HUMAN
ANT3_HUMAN	GRAA_HUMAN
APEX1_HUMAN	GRAA_HUMAN
GRAA_HUMAN	SET_HUMAN
ROCK2_HUMAN	SYN2_HUMAN
HSP7C_HUMAN	SYN2_HUMAN
PROF2_HUMAN	SYN2_HUMAN
1433Z_HUMAN	SYN2_HUMAN
SYN2_HUMAN	SYN3_HUMAN
CYFP1_HUMAN	SYN2_HUMAN
1433E_HUMAN	SYN2_HUMAN
SYN1_HUMAN	SYN2_HUMAN
NCKP1_HUMAN	SYN2_HUMAN
ACTB_HUMAN	SYN2_HUMAN
DYN1_HUMAN	SYN2_HUMAN
BFAR_HUMAN	CASP8_HUMAN
BFAR_HUMAN	UB2D3_HUMAN
BFAR_HUMAN	UBE2U_HUMAN
BFAR_HUMAN	CASPA_HUMAN
BFAR_HUMAN	UB2D2_HUMAN
BFAR_HUMAN	UBE2W_HUMAN
BFAR_HUMAN	UBE2K_HUMAN
BFAR_HUMAN	SMRD1_HUMAN
BCL2_HUMAN	BFAR_HUMAN
BFAR_HUMAN	UB2D4_HUMAN
BFAR_HUMAN	ZMY10_HUMAN
BFAR_HUMAN	UBE2N_HUMAN
BFAR_HUMAN	UB2D1_HUMAN
BFAR_HUMAN	GRB2_HUMAN
LYAM3_HUMAN	SNX17_HUMAN
E7ES66_HUMAN	LYAM3_HUMAN
CD24_HUMAN	LYAM3_HUMAN
COIA1_HUMAN	LYAM3_HUMAN
EZRI_HUMAN	LYAM3_HUMAN
AP1M1_HUMAN	LYAM3_HUMAN
CSPG2_HUMAN	LYAM3_HUMAN
LYAM3_HUMAN	PTX3_HUMAN
LYAM3_HUMAN	SELPL_HUMAN
AP2M1_HUMAN	LYAM3_HUMAN
PACN1_HUMAN	TRPV4_HUMAN
PACN2_HUMAN	TRPV4_HUMAN
OS9_HUMAN	TRPV4_HUMAN
LYN_HUMAN	TRPV4_HUMAN
HIF1N_HUMAN	TRPV4_HUMAN
CIP2A_HUMAN	TRPV4_HUMAN
PACN3_HUMAN	TRPV4_HUMAN
MAP7_HUMAN	TRPV4_HUMAN
HBA_HUMAN	HBE_HUMAN
HBA_HUMAN	ISK7_HUMAN
HBA_HUMAN	UBE3A_HUMAN
DAXX_HUMAN	HBA_HUMAN
HBA_HUMAN	HBB_HUMAN
CATD_HUMAN	HBA_HUMAN
AHSP_HUMAN	HBA_HUMAN
HBA_HUMAN	HBD_HUMAN
HBA_HUMAN	TSC1_HUMAN
HBA_HUMAN	VAS1_HUMAN
HBA_HUMAN	PTEN_HUMAN
HBA_HUMAN	NP1L1_HUMAN
HBA_HUMAN	PTN6_HUMAN
HBA_HUMAN	HBG2_HUMAN
ASAP2_HUMAN	THS7A_HUMAN
GOGA2_HUMAN	VATC2_HUMAN
TAF1C_HUMAN	TBP_HUMAN
TAF1C_HUMAN	TAF1D_HUMAN
RPA1_HUMAN	TAF1C_HUMAN
ATM_HUMAN	TAF1C_HUMAN
KITH_HUMAN	TAF1C_HUMAN
H2AX_HUMAN	TAF1C_HUMAN
TAF1A_HUMAN	TAF1C_HUMAN
SET_HUMAN	TAF1C_HUMAN
TAF1B_HUMAN	TAF1C_HUMAN
SMN_HUMAN	TAF1C_HUMAN
TAF1C_HUMAN	UFD1_HUMAN
RRN3_HUMAN	TAF1C_HUMAN
TAF1C_HUMAN	UBF1_HUMAN
P53_HUMAN	TAF1C_HUMAN
TAF1C_HUMAN	TTHY_HUMAN
APC_HUMAN	PNISR_HUMAN
PININ_HUMAN	PNISR_HUMAN
PNISR_HUMAN	RS24_HUMAN
ATM_HUMAN	PNISR_HUMAN
BTLA_HUMAN	TNR14_HUMAN
BTLA_HUMAN	PTN6_HUMAN
PEX5_HUMAN	TM6S1_HUMAN
FBXW7_HUMAN	HEY1_HUMAN
HEY1_HUMAN	KPCD2_HUMAN
HEY1_HUMAN	LAPM5_HUMAN
HEY1_HUMAN	SMAD3_HUMAN
ARNT_HUMAN	HEY1_HUMAN
HEY1_HUMAN	SMAD9_HUMAN
GATA1_HUMAN	HEY1_HUMAN
GALT6_HUMAN	TMEM9_HUMAN
TM230_HUMAN	TMEM9_HUMAN
SC23A_HUMAN	SC24B_HUMAN
A2A284_HUMAN	SC24B_HUMAN
PLCG1_HUMAN	SC24B_HUMAN
A2A284_HUMAN	Q5JY90_HUMAN
PI51B_HUMAN	Q5JY90_HUMAN
IRAK1_HUMAN	Q5JY90_HUMAN
CBL_HUMAN	Q5JY90_HUMAN
CKLF3_HUMAN	Q5JY90_HUMAN
BLNK_HUMAN	Q5JY90_HUMAN
GTF2I_HUMAN	Q5JY90_HUMAN
PI51C_HUMAN	Q5JY90_HUMAN
Q5JY90_HUMAN	TNFL6_HUMAN
JAK1_HUMAN	Q5JY90_HUMAN
KPCB_HUMAN	Q5JY90_HUMAN
ARI3A_HUMAN	Q5JY90_HUMAN
BCAP_HUMAN	Q5JY90_HUMAN
KIT_HUMAN	Q5JY90_HUMAN
Q5JY90_HUMAN	TLR4_HUMAN
CD19_HUMAN	Q5JY90_HUMAN
Q5JY90_HUMAN	TLR8_HUMAN
Q5JY90_HUMAN	TR10A_HUMAN
3BP5_HUMAN	Q5JY90_HUMAN
PLCG2_HUMAN	Q5JY90_HUMAN
Q5JY90_HUMAN	TIRAP_HUMAN
PI42B_HUMAN	Q5JY90_HUMAN
PI42C_HUMAN	Q5JY90_HUMAN
PI42A_HUMAN	Q5JY90_HUMAN
LYN_HUMAN	Q5JY90_HUMAN
KPCT_HUMAN	Q5JY90_HUMAN
Q5JY90_HUMAN	TLR9_HUMAN
Q5JY90_HUMAN	TLR6_HUMAN
GRB2_HUMAN	Q5JY90_HUMAN
IKKE_HUMAN	ODO2_HUMAN
CCD86_HUMAN	ODO2_HUMAN
ODO2_HUMAN	UMPS_HUMAN
ODO2_HUMAN	TBB2A_HUMAN
ODO1_HUMAN	ODO2_HUMAN
ODO2_HUMAN	PROF2_HUMAN
ODO2_HUMAN	ZHX1_HUMAN
DLG5_HUMAN	ODO2_HUMAN
ODO2_HUMAN	OPTN_HUMAN
ODO2_HUMAN	PAK4_HUMAN
ODO2_HUMAN	ZBT16_HUMAN
ODO2_HUMAN	SCFD1_HUMAN
ARI2_HUMAN	ODO2_HUMAN
NDRG1_HUMAN	ODO2_HUMAN
NP1L1_HUMAN	ODO2_HUMAN
FLII_HUMAN	ODO2_HUMAN
ODO2_HUMAN	RUSC2_HUMAN
ODO2_HUMAN	TBB4B_HUMAN
F101B_HUMAN	ZBT16_HUMAN
F101B_HUMAN	TR10C_HUMAN
F101B_HUMAN	KAT5_HUMAN
F101B_HUMAN	PP16A_HUMAN
RASF2_HUMAN	RASF5_HUMAN
RASF1_HUMAN	RASF2_HUMAN
RASF2_HUMAN	RASH_HUMAN
RASF2_HUMAN	RASF3_HUMAN
RASF2_HUMAN	STK4_HUMAN
RASF2_HUMAN	RASK_HUMAN
RASF2_HUMAN	STK3_HUMAN
DVL2_HUMAN	KC1E_HUMAN
APC_HUMAN	KC1E_HUMAN
FSBP_HUMAN	KC1E_HUMAN
F110A_HUMAN	KC1E_HUMAN
KC1E_HUMAN	PER3_HUMAN
FA83D_HUMAN	KC1E_HUMAN
KC1E_HUMAN	MPIP1_HUMAN
KC1E_HUMAN	RA54B_HUMAN
CADH1_HUMAN	KC1E_HUMAN
AXIN1_HUMAN	KC1E_HUMAN
AXIN2_HUMAN	KC1E_HUMAN
BMAL1_HUMAN	KC1E_HUMAN
DVL3_HUMAN	KC1E_HUMAN
KC1E_HUMAN	SDCG3_HUMAN
DVL1_HUMAN	KC1E_HUMAN
ANKR6_HUMAN	KC1E_HUMAN
F110C_HUMAN	KC1E_HUMAN
KAT7_HUMAN	KC1E_HUMAN
AKAP9_HUMAN	KC1E_HUMAN
KC1E_HUMAN	PNO1_HUMAN
KC1E_HUMAN	KPCD2_HUMAN
HES1_HUMAN	KC1E_HUMAN
CRCM_HUMAN	KC1E_HUMAN
CADM4_HUMAN	KC1E_HUMAN
KC1E_HUMAN	PER2_HUMAN
ARHG1_HUMAN	KC1E_HUMAN
CRY1_HUMAN	KC1E_HUMAN
BID_HUMAN	KC1E_HUMAN
KC1E_HUMAN	PKCB1_HUMAN
CB044_HUMAN	KC1E_HUMAN
KC1E_HUMAN	RBX1_HUMAN
1433F_HUMAN	KC1E_HUMAN
KC1E_HUMAN	SOCS3_HUMAN
KC1E_HUMAN	NCOA3_HUMAN
KC1E_HUMAN	ZN227_HUMAN
KC1E_HUMAN	TAOK1_HUMAN
KC1E_HUMAN	TENC1_HUMAN
CTND1_HUMAN	KC1E_HUMAN
BBS10_HUMAN	KC1E_HUMAN
KC1E_HUMAN	OCLN_HUMAN
KC1E_HUMAN	TF3C1_HUMAN
KC1E_HUMAN	PER1_HUMAN
F16P1_HUMAN	KC1E_HUMAN
1C04_HUMAN	KI2L1_HUMAN
KI2L1_HUMAN	PTN11_HUMAN
KI2L1_HUMAN	SVIL_HUMAN
KI2L1_HUMAN	P85A_HUMAN
ARRB2_HUMAN	KI2L1_HUMAN
KI2L1_HUMAN	Q96QL3_HUMAN
1C03_HUMAN	KI2L1_HUMAN
1C15_HUMAN	KI2L1_HUMAN
1C07_HUMAN	KI2L1_HUMAN
SIRB1_HUMAN	TYOBP_HUMAN
FAM9B_HUMAN	GDN_HUMAN
GDN_HUMAN	UROK_HUMAN
GCSH_HUMAN	ZBT16_HUMAN
GCSH_HUMAN	ING5_HUMAN
GCSH_HUMAN	NMI_HUMAN
GCSH_HUMAN	SFI1_HUMAN
DPM1_HUMAN	DPM3_HUMAN
DPM2_HUMAN	DPM3_HUMAN
CI072_HUMAN	EI2BB_HUMAN
CI072_HUMAN	REL_HUMAN
CI072_HUMAN	NMI_HUMAN
CI072_HUMAN	CRX_HUMAN
I5P1_HUMAN	PLEK_HUMAN
1433Z_HUMAN	I5P1_HUMAN
GRB2_HUMAN	KCNN1_HUMAN
ABL1_HUMAN	SHD_HUMAN
SHD_HUMAN	TRIP4_HUMAN
MK14_HUMAN	UDB10_HUMAN
F19A1_HUMAN	PGTB2_HUMAN
CAN1_HUMAN	SH3BG_HUMAN
FCSD2_HUMAN	SH3BG_HUMAN
EPHA2_HUMAN	TIAM1_HUMAN
CBL_HUMAN	EPHA2_HUMAN
CDK17_HUMAN	EPHA2_HUMAN
EPHA2_HUMAN	SLAP1_HUMAN
EPHA2_HUMAN	P85B_HUMAN
EPHA2_HUMAN	IMA3_HUMAN
EPHA2_HUMAN	NUDT9_HUMAN
CLD4_HUMAN	EPHA2_HUMAN
EPHA2_HUMAN	SHC1_HUMAN
EFNA1_HUMAN	EPHA2_HUMAN
CADH5_HUMAN	EPHA2_HUMAN
EPHA2_HUMAN	FAK1_HUMAN
EPHA2_HUMAN	GATD1_HUMAN
EPHA2_HUMAN	RBL1_HUMAN
EPHA2_HUMAN	LSM7_HUMAN
EFNA3_HUMAN	EPHA2_HUMAN
EPHA2_HUMAN	PPAC_HUMAN
EPHA2_HUMAN	P85A_HUMAN
EPHA2_HUMAN	RASA1_HUMAN
EPHA2_HUMAN	PSME2_HUMAN
ARBK1_HUMAN	EPHA2_HUMAN
EPHA2_HUMAN	GRB2_HUMAN
HNRPK_HUMAN	RBM42_HUMAN
PSA3_HUMAN	RBM42_HUMAN
Q6IBN1_HUMAN	RBM42_HUMAN
PCBP1_HUMAN	RBM42_HUMAN
Q5T6W5_HUMAN	RBM42_HUMAN
FHL3_HUMAN	RBM42_HUMAN
DDX24_HUMAN	VDAC3_HUMAN
CASP4_HUMAN	VDAC3_HUMAN
APOA2_HUMAN	APOF_HUMAN
APOA2_HUMAN	PLTP_HUMAN
APOA2_HUMAN	CTSR1_HUMAN
APOA2_HUMAN	CREB3_HUMAN
APOA2_HUMAN	APOD_HUMAN
CNR1_HUMAN	OX1R_HUMAN
OREX_HUMAN	OX1R_HUMAN
GRIA2_HUMAN	GRIA3_HUMAN
GRIA3_HUMAN	PTPRF_HUMAN
GRIA3_HUMAN	NSF_HUMAN
GRIA3_HUMAN	PICK1_HUMAN
GRIA3_HUMAN	PPM1G_HUMAN
GRIA3_HUMAN	GRIP2_HUMAN
GRIA3_HUMAN	SDCB1_HUMAN
GRIA3_HUMAN	LYN_HUMAN
GRIA3_HUMAN	GRIP1_HUMAN
GRAB_HUMAN	GRIA3_HUMAN
GRIA3_HUMAN	LIPA2_HUMAN
LEP_HUMAN	SIGL6_HUMAN
LEPR_HUMAN	LEP_HUMAN
LEP_HUMAN	STAT3_HUMAN
CRP_HUMAN	LEP_HUMAN
LEP_HUMAN	SIGL5_HUMAN
HXK3_HUMAN	LEP_HUMAN
CD33_HUMAN	LEP_HUMAN
A2MG_HUMAN	LEP_HUMAN
GHRL_HUMAN	LEP_HUMAN
LEP_HUMAN	UCN1_HUMAN
CLUS_HUMAN	LEP_HUMAN
CRBA4_HUMAN	CRBB2_HUMAN
CRBA4_HUMAN	CRBB1_HUMAN
CEP76_HUMAN	CRBA4_HUMAN
HAP1_HUMAN	Q9BVQ8_HUMAN
ABCF1_HUMAN	CENPR_HUMAN
ABCF1_HUMAN	IF6_HUMAN
ABCF1_HUMAN	B7ZBG9_HUMAN
CRFR2_HUMAN	UCN2_HUMAN
CRFR2_HUMAN	UCN3_HUMAN
CRFR2_HUMAN	CRF_HUMAN
CRFR2_HUMAN	UCN1_HUMAN
CFLAR_HUMAN	EIF3F_HUMAN
EIF3E_HUMAN	EIF3F_HUMAN
EIF3F_HUMAN	SMAD9_HUMAN
1B07_HUMAN	EIF3F_HUMAN
5HT2A_HUMAN	EIF3F_HUMAN
EIF1B_HUMAN	EIF3F_HUMAN
EIF3F_HUMAN	MTOR_HUMAN
EIF3F_HUMAN	EIF3M_HUMAN
EIF3F_HUMAN	EIF3J_HUMAN
EIF3F_HUMAN	U2D2L_HUMAN
CD11B_HUMAN	EIF3F_HUMAN
EIF3F_HUMAN	TSC1_HUMAN
EIF3F_HUMAN	PTN_HUMAN
EIF3F_HUMAN	SHBG_HUMAN
EIF3B_HUMAN	EIF3F_HUMAN
EIF3C_HUMAN	EIF3F_HUMAN
EIF3A_HUMAN	EIF3F_HUMAN
EIF3F_HUMAN	TRAF6_HUMAN
EIF3F_HUMAN	EIF3K_HUMAN
EIF3F_HUMAN	FBX32_HUMAN
CDK19_HUMAN	EIF3F_HUMAN
EIF3D_HUMAN	EIF3F_HUMAN
EIF3F_HUMAN	HAX1_HUMAN
EF1A2_HUMAN	EIF3F_HUMAN
EIF3F_HUMAN	EIF3H_HUMAN
EF1A1_HUMAN	EIF3F_HUMAN
1433Z_HUMAN	EIF3F_HUMAN
EIF3F_HUMAN	EIF3I_HUMAN
EIF3F_HUMAN	EIF3G_HUMAN
CD11A_HUMAN	EIF3F_HUMAN
EIF3F_HUMAN	SGK1_HUMAN
DKC1_HUMAN	EIF3F_HUMAN
GBLP_HUMAN	SC6A3_HUMAN
DRD2_HUMAN	SC6A3_HUMAN
PICK1_HUMAN	SC6A3_HUMAN
SC6A3_HUMAN	STX1A_HUMAN
SC6A3_HUMAN	SNTA1_HUMAN
SC6A3_HUMAN	TPPP_HUMAN
SC6A3_HUMAN	SYUA_HUMAN
SC6A3_HUMAN	TGFI1_HUMAN
NEDD4_HUMAN	SC6A3_HUMAN
AHSA1_HUMAN	TGON2_HUMAN
A2A284_HUMAN	TGON2_HUMAN
MPRI_HUMAN	TGON2_HUMAN
A8K6M0_HUMAN	TGON2_HUMAN
NICA_HUMAN	TGON2_HUMAN
ATG9A_HUMAN	TGON2_HUMAN
PLCG1_HUMAN	TGON2_HUMAN
AP1M2_HUMAN	TGON2_HUMAN
SLK_HUMAN	TGON2_HUMAN
KR109_HUMAN	TGON2_HUMAN
NCK1_HUMAN	TGON2_HUMAN
AP1M1_HUMAN	TGON2_HUMAN
AP2B1_HUMAN	TGON2_HUMAN
NEB1_HUMAN	TGON2_HUMAN
FYN_HUMAN	TGON2_HUMAN
AP2M1_HUMAN	TGON2_HUMAN
CRK_HUMAN	TGON2_HUMAN
FURIN_HUMAN	TGON2_HUMAN
AP3M1_HUMAN	TGON2_HUMAN
P85A_HUMAN	TGON2_HUMAN
GGA3_HUMAN	TGON2_HUMAN
NEB2_HUMAN	TGON2_HUMAN
ABL1_HUMAN	TGON2_HUMAN
MTP_HUMAN	TGON2_HUMAN
GRB2_HUMAN	TGON2_HUMAN
H2B1J_HUMAN	TLX3_HUMAN
IKKE_HUMAN	PFD2_HUMAN
PFD2_HUMAN	WRP73_HUMAN
PFD2_HUMAN	PFD3_HUMAN
PFD2_HUMAN	SNR40_HUMAN
AAKB1_HUMAN	PFD2_HUMAN
PFD2_HUMAN	T2FB_HUMAN
B7ZBG9_HUMAN	PFD2_HUMAN
PFD2_HUMAN	TNR14_HUMAN
M3K3_HUMAN	PFD2_HUMAN
HCLS1_HUMAN	WASP_HUMAN
ARP3_HUMAN	HCLS1_HUMAN
HAX1_HUMAN	HCLS1_HUMAN
HCLS1_HUMAN	TRI29_HUMAN
HCLS1_HUMAN	QKI_HUMAN
HCLS1_HUMAN	NEMO_HUMAN
HCLS1_HUMAN	LZTR1_HUMAN
FGR_HUMAN	HCLS1_HUMAN
HCLS1_HUMAN	KSYK_HUMAN
CASP3_HUMAN	HCLS1_HUMAN
HCLS1_HUMAN	SH24A_HUMAN
GO45_HUMAN	HCLS1_HUMAN
HCLS1_HUMAN	LYN_HUMAN
HCLS1_HUMAN	SSBP3_HUMAN
HCLS1_HUMAN	ZBT25_HUMAN
CSK21_HUMAN	HCLS1_HUMAN
GRB2_HUMAN	HCLS1_HUMAN
DIDO1_HUMAN	KCNK4_HUMAN
DIDO1_HUMAN	HNRPK_HUMAN
DIDO1_HUMAN	SRSF1_HUMAN
DIDO1_HUMAN	Q6IBN1_HUMAN
DIDO1_HUMAN	WWP1_HUMAN
DIDO1_HUMAN	PARP2_HUMAN
DIDO1_HUMAN	TNKS2_HUMAN
DIDO1_HUMAN	DVL3_HUMAN
ARAF_HUMAN	DIDO1_HUMAN
ABCB8_HUMAN	SAT1_HUMAN
ABCB8_HUMAN	NOA1_HUMAN
CYTSA_HUMAN	GLIS2_HUMAN
APC_HUMAN	CYTSA_HUMAN
CYTSA_HUMAN	MPRIP_HUMAN
CYTSA_HUMAN	UBC9_HUMAN
COLI_HUMAN	MC4R_HUMAN
COLI_HUMAN	MSHR_HUMAN
COLI_HUMAN	MC3R_HUMAN
ACTHR_HUMAN	COLI_HUMAN
COLI_HUMAN	MC5R_HUMAN
COLI_HUMAN	VTNC_HUMAN
COLI_HUMAN	DRB3_HUMAN
CLD1_HUMAN	ZO1_HUMAN
CLD1_HUMAN	MPDZ_HUMAN
CLD1_HUMAN	DRG1_HUMAN
CLD1_HUMAN	WNK4_HUMAN
CLD1_HUMAN	MMP2_HUMAN
CLD1_HUMAN	ZO2_HUMAN
BRD4_HUMAN	CLD1_HUMAN
CLD1_HUMAN	ZO3_HUMAN
CLD1_HUMAN	INADL_HUMAN
KS6B1_HUMAN	MK01_HUMAN
KS6B1_HUMAN	TRAF4_HUMAN
KS6B1_HUMAN	PDCD4_HUMAN
ACTS_HUMAN	KS6B1_HUMAN
KS6B1_HUMAN	NCBP1_HUMAN
KS6B1_HUMAN	PDIP3_HUMAN
AKT1_HUMAN	KS6B1_HUMAN
DPPA4_HUMAN	KS6B1_HUMAN
KI3L1_HUMAN	KS6B1_HUMAN
KS6B1_HUMAN	STK11_HUMAN
COASY_HUMAN	KS6B1_HUMAN
KS6B1_HUMAN	MK08_HUMAN
KS6B1_HUMAN	UBF1_HUMAN
KS6B1_HUMAN	RICTR_HUMAN
KS6B1_HUMAN	MDM2_HUMAN
EP300_HUMAN	KS6B1_HUMAN
CSK2B_HUMAN	KS6B1_HUMAN
KS6B1_HUMAN	TAU_HUMAN
KS6B1_HUMAN	SRC_HUMAN
KS6B1_HUMAN	TETN_HUMAN
KS6B1_HUMAN	PDK1_HUMAN
CDC42_HUMAN	KS6B1_HUMAN
KS6B1_HUMAN	RAC1_HUMAN
KS6B1_HUMAN	KSYK_HUMAN
KS6B1_HUMAN	NEB1_HUMAN
BTK_HUMAN	KS6B1_HUMAN
KS6B1_HUMAN	RS6_HUMAN
BAD_HUMAN	KS6B1_HUMAN
KS6B1_HUMAN	PDPK1_HUMAN
KS6B1_HUMAN	MAD1_HUMAN
KS6B1_HUMAN	MTOR_HUMAN
4EBP1_HUMAN	KS6B1_HUMAN
KAT2B_HUMAN	KS6B1_HUMAN
KS6B1_HUMAN	RBX1_HUMAN
KS6B1_HUMAN	RPTOR_HUMAN
KS6B1_HUMAN	LYN_HUMAN
CSK21_HUMAN	KS6B1_HUMAN
KS6B1_HUMAN	NEK6_HUMAN
KS6B1_HUMAN	PP2AA_HUMAN
KS6B1_HUMAN	NEB2_HUMAN
CDK1_HUMAN	KS6B1_HUMAN
EF2K_HUMAN	KS6B1_HUMAN
M3K14_HUMAN	RL27A_HUMAN
PEX6_HUMAN	RL27A_HUMAN
RL27A_HUMAN	SIAH1_HUMAN
RL27A_HUMAN	T2FB_HUMAN
KAPCB_HUMAN	RL27A_HUMAN
MDM2_HUMAN	RL27A_HUMAN
FOXJ1_HUMAN	NMRL1_HUMAN
NIF3L_HUMAN	ST1A2_HUMAN
IMA4_HUMAN	XPO2_HUMAN
HNRPL_HUMAN	XPO2_HUMAN
NEMO_HUMAN	XPO2_HUMAN
1433Z_HUMAN	XPO2_HUMAN
RL22_HUMAN	XPO2_HUMAN
1433G_HUMAN	XPO2_HUMAN
MK06_HUMAN	XPO2_HUMAN
IMA2_HUMAN	XPO2_HUMAN
IMA1_HUMAN	XPO2_HUMAN
PPP5_HUMAN	XPO2_HUMAN
TNR1B_HUMAN	XPO2_HUMAN
P53_HUMAN	XPO2_HUMAN
TMM62_HUMAN	XPO2_HUMAN
PACA_HUMAN	VIPR2_HUMAN
DPP4_HUMAN	PACA_HUMAN
PACA_HUMAN	PACR_HUMAN
CASP2_HUMAN	PACA_HUMAN
PACA_HUMAN	SEPR_HUMAN
1433S_HUMAN	RHGBA_HUMAN
BTG1_HUMAN	XRCC6_HUMAN
BTG1_HUMAN	TBA1A_HUMAN
BTG1_HUMAN	RN181_HUMAN
ANM1_HUMAN	BTG1_HUMAN
BTG1_HUMAN	CNOT7_HUMAN
BTG1_HUMAN	THA_HUMAN
BTG1_HUMAN	HXB9_HUMAN
BTG1_HUMAN	CNOT8_HUMAN
MAGAB_HUMAN	TEX37_HUMAN
RBPMS_HUMAN	TEX37_HUMAN
PCH2_HUMAN	TEX37_HUMAN
NCOA2_HUMAN	NR5A2_HUMAN
NR5A2_HUMAN	UBC9_HUMAN
EDF1_HUMAN	NR5A2_HUMAN
NCOA3_HUMAN	NR5A2_HUMAN
CTNB1_HUMAN	NR5A2_HUMAN
NR5A2_HUMAN	PROX1_HUMAN
NR0B2_HUMAN	NR5A2_HUMAN
CCND1_HUMAN	PP1B_HUMAN
CCND3_HUMAN	PP1B_HUMAN
IPP2M_HUMAN	PP1B_HUMAN
BRCA1_HUMAN	PP1B_HUMAN
PP1B_HUMAN	SH24A_HUMAN
AKT1_HUMAN	PP1B_HUMAN
CSRN2_HUMAN	PP1B_HUMAN
PP1B_HUMAN	TLX1_HUMAN
PP1B_HUMAN	RIPK3_HUMAN
PP1B_HUMAN	PP1R7_HUMAN
PP1B_HUMAN	WBP11_HUMAN
PP1B_HUMAN	TMM33_HUMAN
PP16A_HUMAN	PP1B_HUMAN
MAX_HUMAN	PP1B_HUMAN
PP1B_HUMAN	PP1R8_HUMAN
PP1B_HUMAN	TIF1B_HUMAN
PP1B_HUMAN	SNF5_HUMAN
ASPP2_HUMAN	PP1B_HUMAN
PP1B_HUMAN	RYR2_HUMAN
PP1B_HUMAN	UB2R1_HUMAN
BCL2_HUMAN	PP1B_HUMAN
IPP2_HUMAN	PP1B_HUMAN
PP1B_HUMAN	PP1RB_HUMAN
CD2A2_HUMAN	PP1B_HUMAN
MYPT1_HUMAN	PP1B_HUMAN
NEMO_HUMAN	PP1B_HUMAN
MYPT2_HUMAN	PP1B_HUMAN
PP1B_HUMAN	ZFYV9_HUMAN
NEB2_HUMAN	PP1B_HUMAN
ABL1_HUMAN	NFS1_HUMAN
NFS1_HUMAN	SLK_HUMAN
FYN_HUMAN	NFS1_HUMAN
MTP_HUMAN	NFS1_HUMAN
GRB2_HUMAN	NFS1_HUMAN
IP3KC_HUMAN	PP2BC_HUMAN
E9PCB8_HUMAN	SKA1_HUMAN
EEA1_HUMAN	MPRI_HUMAN
EEA1_HUMAN	MK14_HUMAN
ALS2_HUMAN	EEA1_HUMAN
EEA1_HUMAN	TM1L1_HUMAN
EEA1_HUMAN	ZFY16_HUMAN
EEA1_HUMAN	ERBB2_HUMAN
EEA1_HUMAN	RB22A_HUMAN
EEA1_HUMAN	RAB5C_HUMAN
EEA1_HUMAN	RABE1_HUMAN
EEA1_HUMAN	NSF_HUMAN
EEA1_HUMAN	USO1_HUMAN
EEA1_HUMAN	KI16B_HUMAN
EEA1_HUMAN	STX12_HUMAN
EEA1_HUMAN	GIT1_HUMAN
EEA1_HUMAN	PXK_HUMAN
EEA1_HUMAN	RAB5A_HUMAN
EEA1_HUMAN	RSPO3_HUMAN
EEA1_HUMAN	HDAC6_HUMAN
ATR_HUMAN	EEA1_HUMAN
EEA1_HUMAN	RAB5B_HUMAN
EEA1_HUMAN	RAB14_HUMAN
ADDA_HUMAN	GEMI7_HUMAN
ADDA_HUMAN	KPCD_HUMAN
ADDA_HUMAN	ID2_HUMAN
ADDA_HUMAN	ID3_HUMAN
ADDA_HUMAN	KITH_HUMAN
ADDA_HUMAN	HM20A_HUMAN
ADDA_HUMAN	SPTA1_HUMAN
ADDA_HUMAN	SPTN1_HUMAN
ADDA_HUMAN	CSK2B_HUMAN
ADDA_HUMAN	SPTB1_HUMAN
ADDA_HUMAN	MLP3B_HUMAN
ADDA_HUMAN	RFX1_HUMAN
ADDA_HUMAN	ROCK1_HUMAN
RAN_HUMAN	VRK1_HUMAN
JUN_HUMAN	VRK1_HUMAN
COIL_HUMAN	VRK1_HUMAN
ATF2_HUMAN	VRK1_HUMAN
H32_HUMAN	VRK1_HUMAN
P53_HUMAN	VRK1_HUMAN
ATR_HUMAN	VRK1_HUMAN
H2B2E_HUMAN	VRK1_HUMAN
I20RB_HUMAN	IL24_HUMAN
IL24_HUMAN	RARG_HUMAN
CCR5_HUMAN	IL24_HUMAN
DCD_HUMAN	IL24_HUMAN
LMBL4_HUMAN	NINL_HUMAN
AIFM3_HUMAN	PRIO_HUMAN
GGA2_HUMAN	RAB5A_HUMAN
GGA2_HUMAN	MPRI_HUMAN
GGA2_HUMAN	RABX5_HUMAN
GGA2_HUMAN	SORT_HUMAN
GGA2_HUMAN	RABE1_HUMAN
GGA2_HUMAN	MPRD_HUMAN
GGA2_HUMAN	SYNRG_HUMAN
GGA2_HUMAN	LRP3_HUMAN
GGA2_HUMAN	SPG21_HUMAN
AFTIN_HUMAN	GGA2_HUMAN
GGA2_HUMAN	SORL_HUMAN
ARF1_HUMAN	GGA2_HUMAN
EPN4_HUMAN	GGA2_HUMAN
ARF3_HUMAN	GGA2_HUMAN
GGA2_HUMAN	TRI23_HUMAN
GGA2_HUMAN	MON2_HUMAN
CAH8_HUMAN	GGA2_HUMAN
GGA2_HUMAN	HGS_HUMAN
GGA2_HUMAN	NAA10_HUMAN
BACE2_HUMAN	GGA2_HUMAN
CLH1_HUMAN	GGA2_HUMAN
GGA2_HUMAN	PIN1_HUMAN
GGA2_HUMAN	VPS18_HUMAN
ERCC6_HUMAN	H2B1B_HUMAN
H2B1B_HUMAN	RA51B_HUMAN
H2B1B_HUMAN	KAT2B_HUMAN
DYR1A_HUMAN	H2B1B_HUMAN
H2AY_HUMAN	H2B1B_HUMAN
H2B1B_HUMAN	UHRF1_HUMAN
H2B1B_HUMAN	NFKB2_HUMAN
EP300_HUMAN	H2B1B_HUMAN
H2B1B_HUMAN	TNR1A_HUMAN
OTUB2_HUMAN	TRIP6_HUMAN
A6NHG8_HUMAN	OTUB2_HUMAN
F168A_HUMAN	OTUB2_HUMAN
OTUB2_HUMAN	TRAF6_HUMAN
LZTS2_HUMAN	OTUB2_HUMAN
K1H1_HUMAN	OTUB2_HUMAN
ARRD3_HUMAN	OTUB2_HUMAN
MAGAB_HUMAN	OTUB2_HUMAN
OTUB2_HUMAN	SIAH1_HUMAN
OTUB2_HUMAN	TRI54_HUMAN
CPSF6_HUMAN	OTUB2_HUMAN
OTUB2_HUMAN	REL_HUMAN
ASPP2_HUMAN	OTUB2_HUMAN
OTUB2_HUMAN	TRI18_HUMAN
K1C40_HUMAN	OTUB2_HUMAN
CASP8_HUMAN	UPK3B_HUMAN
UPK1B_HUMAN	UPK3B_HUMAN
DUS23_HUMAN	RUFY2_HUMAN
RUFY2_HUMAN	SF3B3_HUMAN
EPHA3_HUMAN	RUFY2_HUMAN
BMX_HUMAN	RUFY2_HUMAN
ATPK_HUMAN	HAP1_HUMAN
HAP1_HUMAN	TBP_HUMAN
HAP1_HUMAN	SNAPN_HUMAN
HAP1_HUMAN	STX5_HUMAN
EIF3E_HUMAN	HAP1_HUMAN
DCTN1_HUMAN	HAP1_HUMAN
E9PGF9_HUMAN	HAP1_HUMAN
C9J8H9_HUMAN	HAP1_HUMAN
HAP1_HUMAN	PFD1_HUMAN
CC113_HUMAN	HAP1_HUMAN
HAP1_HUMAN	KTBL1_HUMAN
CRIP2_HUMAN	HAP1_HUMAN
HAP1_HUMAN	PPID_HUMAN
HAP1_HUMAN	PDCD7_HUMAN
HAP1_HUMAN	PSD11_HUMAN
CBX8_HUMAN	HAP1_HUMAN
HAP1_HUMAN	KAT5_HUMAN
HAP1_HUMAN	TI17A_HUMAN
CH033_HUMAN	HAP1_HUMAN
HAP1_HUMAN	PCM1_HUMAN
HAP1_HUMAN	SQSTM_HUMAN
HAP1_HUMAN	SRSF4_HUMAN
HAP1_HUMAN	TSYL1_HUMAN
DEFB1_HUMAN	HAP1_HUMAN
DDX49_HUMAN	HAP1_HUMAN
HAP1_HUMAN	RER1_HUMAN
CRIP1_HUMAN	HAP1_HUMAN
HAP1_HUMAN	IMMT_HUMAN
HAP1_HUMAN	TNNT3_HUMAN
HAP1_HUMAN	NP1L5_HUMAN
BRCA1_HUMAN	HAP1_HUMAN
HAP1_HUMAN	RS10_HUMAN
HAP1_HUMAN	HMOX2_HUMAN
GIT1_HUMAN	HAP1_HUMAN
HAP1_HUMAN	MARE1_HUMAN
HAP1_HUMAN	Q9HB73_HUMAN
F6U211_HUMAN	HAP1_HUMAN
HAP1_HUMAN	RS25_HUMAN
1C03_HUMAN	HAP1_HUMAN
HAP1_HUMAN	Q6FI91_HUMAN
HAP1_HUMAN	INT6_HUMAN
HAP1_HUMAN	NPS3A_HUMAN
F173A_HUMAN	HAP1_HUMAN
CG025_HUMAN	HAP1_HUMAN
HAP1_HUMAN	VIME_HUMAN
HAP1_HUMAN	ZNF24_HUMAN
HAP1_HUMAN	MPP3_HUMAN
HAP1_HUMAN	NCOAT_HUMAN
CO9A2_HUMAN	HAP1_HUMAN
HAP1_HUMAN	RIF1_HUMAN
GA45G_HUMAN	HAP1_HUMAN
DLG3_HUMAN	HAP1_HUMAN
HAP1_HUMAN	PPOX_HUMAN
HAP1_HUMAN	TOM20_HUMAN
GSCR2_HUMAN	HAP1_HUMAN
HAP1_HUMAN	NDUB9_HUMAN
HAP1_HUMAN	NDF1_HUMAN
BARD1_HUMAN	HAP1_HUMAN
CK5P2_HUMAN	HAP1_HUMAN
HAP1_HUMAN	ZNF20_HUMAN
HAP1_HUMAN	K1377_HUMAN
CDC73_HUMAN	HAP1_HUMAN
HAP1_HUMAN	ZN33B_HUMAN
HAP1_HUMAN	HGS_HUMAN
HAP1_HUMAN	TNNT1_HUMAN
HAP1_HUMAN	ZN691_HUMAN
HAP1_HUMAN	PABP4_HUMAN
HAP1_HUMAN	LRIF1_HUMAN
HAP1_HUMAN	RT09_HUMAN
BRD7_HUMAN	HAP1_HUMAN
HAP1_HUMAN	ING5_HUMAN
HAP1_HUMAN	HD_HUMAN
HAP1_HUMAN	TAF1D_HUMAN
HAP1_HUMAN	SAS10_HUMAN
DISC1_HUMAN	EXOC7_HUMAN
EXOC7_HUMAN	TRAF4_HUMAN
EXOC7_HUMAN	EXOC8_HUMAN
BBS2_HUMAN	EXOC7_HUMAN
BBS1_HUMAN	EXOC7_HUMAN
EXOC7_HUMAN	KXDL1_HUMAN
EXOC1_HUMAN	EXOC7_HUMAN
BBS4_HUMAN	EXOC7_HUMAN
CC85B_HUMAN	EXOC7_HUMAN
EXOC6_HUMAN	EXOC7_HUMAN
EXOC2_HUMAN	EXOC7_HUMAN
EXOC3_HUMAN	EXOC7_HUMAN
EXOC7_HUMAN	NMDE2_HUMAN
EXOC7_HUMAN	IFT20_HUMAN
EXOC7_HUMAN	ZC3HE_HUMAN
EXOC7_HUMAN	PRP19_HUMAN
DLG3_HUMAN	EXOC7_HUMAN
AKTIP_HUMAN	EXOC7_HUMAN
EXOC7_HUMAN	HGS_HUMAN
EXOC7_HUMAN	RHOQ_HUMAN
BIG2_HUMAN	EXOC7_HUMAN
EXOC7_HUMAN	RT4I1_HUMAN
EXOC4_HUMAN	EXOC7_HUMAN
EXOC7_HUMAN	SMCE1_HUMAN
EXOC5_HUMAN	EXOC7_HUMAN
EXOC7_HUMAN	SRCRL_HUMAN
EXOC7_HUMAN	USBP1_HUMAN
A6NJA2_HUMAN	PP2BA_HUMAN
SLMAP_HUMAN	STK3_HUMAN
CE030_HUMAN	MDFI_HUMAN
CE030_HUMAN	PNMA1_HUMAN
CE030_HUMAN	MK07_HUMAN
CE030_HUMAN	TRAF1_HUMAN
FLCN_HUMAN	FNIP1_HUMAN
AAPK1_HUMAN	FNIP1_HUMAN
ATM_HUMAN	FNIP1_HUMAN
LRSM1_HUMAN	MDM4_HUMAN
MDM4_HUMAN	TRI46_HUMAN
MAT1_HUMAN	MDM4_HUMAN
MDM4_HUMAN	P53_HUMAN
CHK1_HUMAN	MDM4_HUMAN
MDM4_HUMAN	MKRN3_HUMAN
MDM4_HUMAN	SMAD4_HUMAN
MDM4_HUMAN	UBP7_HUMAN
CHK2_HUMAN	MDM4_HUMAN
CDK2_HUMAN	MDM4_HUMAN
MDM2_HUMAN	MDM4_HUMAN
EP300_HUMAN	MDM4_HUMAN
MDM4_HUMAN	TRI55_HUMAN
CDN1A_HUMAN	MDM4_HUMAN
ARF1_HUMAN	MDM4_HUMAN
MDM4_HUMAN	SMAD3_HUMAN
MDM4_HUMAN	UB2D2_HUMAN
MDM4_HUMAN	UBA1_HUMAN
MDM4_HUMAN	UB2D1_HUMAN
BY55_HUMAN	MDM4_HUMAN
ATM_HUMAN	MDM4_HUMAN
CASP3_HUMAN	MDM4_HUMAN
MDM4_HUMAN	PRS8_HUMAN
MDM4_HUMAN	RN115_HUMAN
MDM4_HUMAN	PSMD2_HUMAN
CAN7_HUMAN	MDM4_HUMAN
E2F1_HUMAN	MDM4_HUMAN
AKA10_HUMAN	NHRF3_HUMAN
AKA10_HUMAN	KAP0_HUMAN
MDFI_HUMAN	SNAT_HUMAN
BHE40_HUMAN	SNAT_HUMAN
1433Z_HUMAN	SNAT_HUMAN
CUL4A_HUMAN	DCAF5_HUMAN
DCAF5_HUMAN	DDB1_HUMAN
CUL4B_HUMAN	DCAF5_HUMAN
BRE1A_HUMAN	USP9Y_HUMAN
ETS2_HUMAN	PO5F1_HUMAN
ETS2_HUMAN	JUN_HUMAN
ETS2_HUMAN	ZFYV9_HUMAN
CDK10_HUMAN	ETS2_HUMAN
ETS2_HUMAN	ZMY11_HUMAN
ETS2_HUMAN	SMCE1_HUMAN
ETS2_HUMAN	SPI1_HUMAN
ETS2_HUMAN	FOS_HUMAN
ETS2_HUMAN	GATA3_HUMAN
CBP_HUMAN	ETS2_HUMAN
ETS2_HUMAN	SNF5_HUMAN
ERG_HUMAN	ETS2_HUMAN
ETS2_HUMAN	STA5B_HUMAN
ETS1_HUMAN	ETS2_HUMAN
HEM4_HUMAN	UBQL4_HUMAN
MARCS_HUMAN	TOB1_HUMAN
CALM_HUMAN	MARCS_HUMAN
KPCA_HUMAN	MARCS_HUMAN
MEOX2_HUMAN	RL15_HUMAN
ARRB1_HUMAN	RL15_HUMAN
CSN6_HUMAN	RL15_HUMAN
MYB_HUMAN	NBPFE_HUMAN
CUL4A_HUMAN	DCA11_HUMAN
DCA11_HUMAN	DDB1_HUMAN
CUL4B_HUMAN	DCA11_HUMAN
PPARG_HUMAN	ZBTB3_HUMAN
LEF1_HUMAN	ZBTB3_HUMAN
IRF6_HUMAN	ZBTB3_HUMAN
NEMO_HUMAN	ZBTB3_HUMAN
ZBTB3_HUMAN	ZMYM2_HUMAN
THA_HUMAN	ZBTB3_HUMAN
PKNX1_HUMAN	ZBTB3_HUMAN
SPT5H_HUMAN	ZBTB3_HUMAN
ZBTB3_HUMAN	ZN556_HUMAN
SSX3_HUMAN	ZBTB3_HUMAN
SMAD3_HUMAN	ZBTB3_HUMAN
FOXM1_HUMAN	ZBTB3_HUMAN
JADE2_HUMAN	ZBTB3_HUMAN
GATA4_HUMAN	ZBTB3_HUMAN
IF2P_HUMAN	ZBTB3_HUMAN
BIN1_HUMAN	ZBTB3_HUMAN
TF2AY_HUMAN	ZBTB3_HUMAN
E5KQF6_HUMAN	ZBTB3_HUMAN
ANKR2_HUMAN	ZBTB3_HUMAN
PROX1_HUMAN	ZBTB3_HUMAN
ES8L3_HUMAN	TNFL6_HUMAN
CD3E_HUMAN	ES8L3_HUMAN
A4D2P0_HUMAN	UNKL_HUMAN
SMRD2_HUMAN	UNKL_HUMAN
RAC1_HUMAN	UNKL_HUMAN
ANX11_HUMAN	PLS1_HUMAN
ANX11_HUMAN	CEP55_HUMAN
ALG2_HUMAN	ANX11_HUMAN
ANX11_HUMAN	ENOG_HUMAN
ANX11_HUMAN	PDCD6_HUMAN
ANX11_HUMAN	HNRH3_HUMAN
[truncated: 72,390 more rows]
