# Supplementary material for: Perturbed human sub-networks by Fusobacterium nucleatum candidate virulence proteins
Source: Microbiome. 2017 Aug 10;5:89. doi: 10.1186/s40168-017-0307-1 (PMC5551000; doi:10.1186/s40168-017-0307-1)
Supplement: Supplementary file 10 — List of network modules detected by the OCG algorithm. (XLSX 471 kb) [file 40168_2017_307_MOESM10_ESM.xlsx]

## Sheet: Sheet1
Supplementary Table 8. List of network modules detected by the OCG algorithm.
Module ID	Protein (UniprotKB ID)
1	1433B_HUMAN
1	1433E_HUMAN
1	1433S_HUMAN
1	1433Z_HUMAN
1	ALDOA_HUMAN
1	B4DZD6_HUMAN
1	B7Z1G5_HUMAN
1	CHRD1_HUMAN
1	EGFR_HUMAN
1	FXL17_HUMAN
1	HS90B_HUMAN
1	M3K2_HUMAN
1	M3K3_HUMAN
1	M3K5_HUMAN
1	PPP5_HUMAN
1	Q68E05_HUMAN
1	TPD52_HUMAN
1	TPD53_HUMAN
1	TPD55_HUMAN
2	1433B_HUMAN
2	1433E_HUMAN
2	1433G_HUMAN
2	1433S_HUMAN
2	1433T_HUMAN
2	1433Z_HUMAN
2	AFAD_HUMAN
2	ANX10_HUMAN
2	BRAF_HUMAN
2	CBL_HUMAN
2	CEP78_HUMAN
2	CRK_HUMAN
2	DAPLE_HUMAN
2	EDC3_HUMAN
2	EGFR_HUMAN
2	ERBB2_HUMAN
2	GNDS_HUMAN
2	IGF1R_HUMAN
2	INSR_HUMAN
2	IRS1_HUMAN
2	K0930_HUMAN
2	KCNKF_HUMAN
2	KIF23_HUMAN
2	M3K5_HUMAN
2	MK08_HUMAN
2	MPIP1_HUMAN
2	MPIP2_HUMAN
2	P55G_HUMAN
2	P85A_HUMAN
2	PTN3_HUMAN
2	Q5JWU6_HUMAN
2	RAF1_HUMAN
2	RASA1_HUMAN
2	RASH_HUMAN
2	RGAP1_HUMAN
2	RGPS2_HUMAN
2	RIN1_HUMAN
2	RPGP1_HUMAN
2	SH3B4_HUMAN
2	SHC1_HUMAN
2	SI1L3_HUMAN
2	SLAP1_HUMAN
2	SPIR1_HUMAN
2	TPD52_HUMAN
2	TPD53_HUMAN
2	VAV_HUMAN
2	WDR6_HUMAN
3	1433B_HUMAN
3	1433E_HUMAN
3	1433F_HUMAN
3	1433G_HUMAN
3	1433S_HUMAN
3	1433T_HUMAN
3	1433Z_HUMAN
3	ASF1A_HUMAN
3	ASF1B_HUMAN
3	B2CL1_HUMAN
3	BAD_HUMAN
3	CB073_HUMAN
3	CN166_HUMAN
3	DISC1_HUMAN
3	FEZ1_HUMAN
3	FEZ2_HUMAN
3	HIRA_HUMAN
3	IRS1_HUMAN
3	IRS2_HUMAN
3	JAK2_HUMAN
3	JAK3_HUMAN
3	KINH_HUMAN
3	KLC3_HUMAN
3	LARP1_HUMAN
3	M3K3_HUMAN
3	MPRIP_HUMAN
3	NDE1_HUMAN
3	P85A_HUMAN
3	Q9BYK2_HUMAN
3	RAF1_HUMAN
3	RAI14_HUMAN
3	RICTR_HUMAN
3	RSSA_HUMAN
3	SH3B4_HUMAN
3	SIN1_HUMAN
3	SRS10_HUMAN
3	SSA27_HUMAN
3	STML2_HUMAN
3	SUMO4_HUMAN
3	TCPB_HUMAN
3	TCPE_HUMAN
3	TCPG_HUMAN
3	TCPH_HUMAN
3	TLK2_HUMAN
3	ZN365_HUMAN
4	1433B_HUMAN
4	1433E_HUMAN
4	1433G_HUMAN
4	1433S_HUMAN
4	1433T_HUMAN
4	ARHGH_HUMAN
4	CBL_HUMAN
4	K1C18_HUMAN
4	M3K2_HUMAN
4	M3K3_HUMAN
4	MARK1_HUMAN
4	MARK2_HUMAN
4	MARK3_HUMAN
4	MARK4_HUMAN
4	NUAK1_HUMAN
4	RAF1_HUMAN
4	RN138_HUMAN
4	TRIM8_HUMAN
4	UB2D2_HUMAN
4	UBC_HUMAN
4	UBE2W_HUMAN
4	UBS3B_HUMAN
4	UPP2_HUMAN
4	VIME_HUMAN
4	XAF1_HUMAN
4	XIAP_HUMAN
5	1433B_HUMAN
5	1433E_HUMAN
5	1433G_HUMAN
5	1433S_HUMAN
5	1433Z_HUMAN
5	1C17_HUMAN
5	B2CL1_HUMAN
5	BCAR1_HUMAN
5	DESP_HUMAN
5	DSC2_HUMAN
5	DSG2_HUMAN
5	EPM2A_HUMAN
5	ERP29_HUMAN
5	GBP5_HUMAN
5	GRP78_HUMAN
5	K1C18_HUMAN
5	K2C5_HUMAN
5	KCNK9_HUMAN
5	KI2S2_HUMAN
5	MARK3_HUMAN
5	MARK4_HUMAN
5	MKL2_HUMAN
5	MPP9_HUMAN
5	NHLC1_HUMAN
5	NUAK1_HUMAN
5	P53_HUMAN
5	PKP2_HUMAN
5	PKP3_HUMAN
5	PPR3C_HUMAN
5	SVIL_HUMAN
5	T132A_HUMAN
5	TENS1_HUMAN
5	UBC_HUMAN
5	WNK1_HUMAN
6	1A01_HUMAN
6	1A68_HUMAN
6	1A74_HUMAN
6	AGGF1_HUMAN
6	ATM_HUMAN
6	B2MG_HUMAN
6	CC104_HUMAN
6	E7EMM5_HUMAN
6	ISY1_HUMAN
6	KI3L2_HUMAN
6	LIRB1_HUMAN
6	MAGA4_HUMAN
6	OCRL_HUMAN
6	OTUD5_HUMAN
6	PKHJ1_HUMAN
6	Q2YD82_HUMAN
6	RAC1_HUMAN
6	SESQ1_HUMAN
6	SESQ2_HUMAN
6	TIGD5_HUMAN
6	TNF12_HUMAN
6	TNR12_HUMAN
6	UBC_HUMAN
6	UGGG1_HUMAN
6	VPS4B_HUMAN
6	ZFY19_HUMAN
6	ZNT2_HUMAN
7	1433Z_HUMAN
7	1A02_HUMAN
7	ALDOA_HUMAN
7	ALDOC_HUMAN
7	AT1A3_HUMAN
7	ATX1_HUMAN
7	B2MG_HUMAN
7	CD3D_HUMAN
7	CD8A_HUMAN
7	CD8B_HUMAN
7	CXB3_HUMAN
7	ELAV1_HUMAN
7	FA21C_HUMAN
7	HSP71_HUMAN
7	IKKA_HUMAN
7	IKKB_HUMAN
7	M3K14_HUMAN
7	M3K7_HUMAN
7	NUCL_HUMAN
7	PABP2_HUMAN
7	PAX8_HUMAN
7	PCNA_HUMAN
7	PHS_HUMAN
7	POLH_HUMAN
7	POLI_HUMAN
7	REV1_HUMAN
7	RL9_HUMAN
7	ROA1_HUMAN
7	RS3_HUMAN
7	SPT20_HUMAN
7	SREK1_HUMAN
7	SRSF8_HUMAN
7	TIRAP_HUMAN
7	TNPO1_HUMAN
7	TRAF2_HUMAN
7	TRAF6_HUMAN
7	TRAM1_HUMAN
7	TRFL_HUMAN
7	TVA2_HUMAN
7	UBAD1_HUMAN
7	UNK_HUMAN
7	VA0D2_HUMAN
7	VATE1_HUMAN
7	XRN1_HUMAN
8	1A03_HUMAN
8	ACHB4_HUMAN
8	ARI3B_HUMAN
8	ASCL1_HUMAN
8	ASH1L_HUMAN
8	CBX1_HUMAN
8	CBX5_HUMAN
8	CDYL1_HUMAN
8	DNM3A_HUMAN
8	DNM3B_HUMAN
8	DNMT1_HUMAN
8	E9PH57_HUMAN
8	EED_HUMAN
8	EP300_HUMAN
8	FGF9_HUMAN
8	FGFR3_HUMAN
8	H2AX_HUMAN
8	H31T_HUMAN
8	H31_HUMAN
8	H4_HUMAN
8	HDAC1_HUMAN
8	HDAC2_HUMAN
8	IFNA1_HUMAN
8	INAR2_HUMAN
8	IRF9_HUMAN
8	MYO1F_HUMAN
8	MYOD1_HUMAN
8	NGN2_HUMAN
8	NP1L4_HUMAN
8	PIAS1_HUMAN
8	PIAS4_HUMAN
8	QORX_HUMAN
8	RB_HUMAN
8	SATB1_HUMAN
8	SMAD7_HUMAN
8	SNUT2_HUMAN
8	SP100_HUMAN
8	STAT3_HUMAN
8	SUMO1_HUMAN
8	SUV91_HUMAN
8	TFE2_HUMAN
8	TP53B_HUMAN
8	UBC9_HUMAN
8	UBP4_HUMAN
8	UBQL1_HUMAN
9	1A11_HUMAN
9	1C04_HUMAN
9	1C07_HUMAN
9	1C15_HUMAN
9	ANGP4_HUMAN
9	B2MG_HUMAN
9	CADH2_HUMAN
9	CADH5_HUMAN
9	CBL_HUMAN
9	CSKP_HUMAN
9	CSK_HUMAN
9	CTNA1_HUMAN
9	CTNB1_HUMAN
9	DLG4_HUMAN
9	EGFR_HUMAN
9	EPOR_HUMAN
9	ERBB2_HUMAN
9	F5H3G6_HUMAN
9	FAK2_HUMAN
9	GAB1_HUMAN
9	GRIA2_HUMAN
9	GRIA3_HUMAN
9	GRIK2_HUMAN
9	GRIK4_HUMAN
9	INSR_HUMAN
9	IRK4_HUMAN
9	KI2L1_HUMAN
9	KI2L2_HUMAN
9	KI2S4_HUMAN
9	LAP2_HUMAN
9	LIN7B_HUMAN
9	LIPA2_HUMAN
9	LIRB1_HUMAN
9	MAGI3_HUMAN
9	MK03_HUMAN
9	NMD3A_HUMAN
9	NMDE2_HUMAN
9	NMDZ1_HUMAN
9	NRCAM_HUMAN
9	P85A_HUMAN
9	PAXI_HUMAN
9	PGFRA_HUMAN
9	PGFRB_HUMAN
9	PKP4_HUMAN
9	PLAK_HUMAN
9	PLCG1_HUMAN
9	PP2AB_HUMAN
9	PSG5_HUMAN
9	PTCA_HUMAN
9	PTN11_HUMAN
9	PTN12_HUMAN
9	PTN6_HUMAN
9	PTPRB_HUMAN
9	PTPRC_HUMAN
9	PTPRF_HUMAN
9	PTPRG_HUMAN
9	PTPRJ_HUMAN
9	PTPRO_HUMAN
9	PUR2_HUMAN
9	Q49A02_HUMAN
9	RBM19_HUMAN
9	SDCB1_HUMAN
9	SRC_HUMAN
9	TEC_HUMAN
9	THG1_HUMAN
9	TIE1_HUMAN
9	TIE2_HUMAN
9	TR61B_HUMAN
9	VGFR1_HUMAN
9	VGFR2_HUMAN
9	WASP_HUMAN
9	WWTR1_HUMAN
9	ZO1_HUMAN
9	ZO2_HUMAN
10	1433S_HUMAN
10	1A1L1_HUMAN
10	B2CL2_HUMAN
10	B2L11_HUMAN
10	BAK_HUMAN
10	BAX_HUMAN
10	BID_HUMAN
10	BMF_HUMAN
10	CENPL_HUMAN
10	CSK21_HUMAN
10	D4Q8H0_HUMAN
10	DCD_HUMAN
10	FAM9B_HUMAN
10	FATE1_HUMAN
10	FBRL_HUMAN
10	LYAM2_HUMAN
10	MAGA1_HUMAN
10	MAGAB_HUMAN
10	MCRS1_HUMAN
10	MK08_HUMAN
10	NOP2_HUMAN
10	PIN4_HUMAN
10	Q5TE63_HUMAN
10	Q9H0J7_HUMAN
10	QCR7_HUMAN
10	REEP3_HUMAN
10	REL_HUMAN
10	RT23_HUMAN
10	S14L4_HUMAN
10	S38A1_HUMAN
10	SELPL_HUMAN
10	SH3K1_HUMAN
10	SHLB1_HUMAN
10	SHLB2_HUMAN
10	SNX20_HUMAN
10	TFP11_HUMAN
10	USBP1_HUMAN
10	VDAC1_HUMAN
10	ZN567_HUMAN
11	1A24_HUMAN
11	ATM_HUMAN
11	AURKA_HUMAN
11	BRCA1_HUMAN
11	DDX24_HUMAN
11	EP300_HUMAN
11	FADD_HUMAN
11	FBX25_HUMAN
11	FBXL5_HUMAN
11	FBXL8_HUMAN
11	HMMR_HUMAN
11	KIF11_HUMAN
11	LRCC1_HUMAN
11	MKS1_HUMAN
11	MKS3_HUMAN
11	NDP_HUMAN
11	ORC4_HUMAN
11	P53_HUMAN
11	PLK1_HUMAN
11	PP1A_HUMAN
11	SKP1_HUMAN
11	SNF5_HUMAN
11	TMM9B_HUMAN
11	TPX2_HUMAN
11	XPO1_HUMAN
12	1433Z_HUMAN
12	1A68_HUMAN
12	1B07_HUMAN
12	AAKB1_HUMAN
12	APBP2_HUMAN
12	ATG5_HUMAN
12	B7ZBG9_HUMAN
12	BEX3_HUMAN
12	C9JGP1_HUMAN
12	CA050_HUMAN
12	CALR_HUMAN
12	DISC1_HUMAN
12	DUSTY_HUMAN
12	E9PGI8_HUMAN
12	EDEM2_HUMAN
12	EIF1B_HUMAN
12	EIF3A_HUMAN
12	EIF3D_HUMAN
12	EIF3E_HUMAN
12	EIF3F_HUMAN
12	EIF3G_HUMAN
12	EIF3H_HUMAN
12	EIF3I_HUMAN
12	EZRI_HUMAN
12	F2Z2Z8_HUMAN
12	GDIB_HUMAN
12	GXLT1_HUMAN
12	HLAF_HUMAN
12	HLAG_HUMAN
12	IF4E_HUMAN
12	IF4G1_HUMAN
12	IKKE_HUMAN
12	KAD2_HUMAN
12	KCRU_HUMAN
12	L1CAM_HUMAN
12	LIRB2_HUMAN
12	MA1C1_HUMAN
12	MIF_HUMAN
12	MPU1_HUMAN
12	PAK2_HUMAN
12	PDIA3_HUMAN
12	PSA1_HUMAN
12	PSA2_HUMAN
12	PSA3_HUMAN
12	PSA4_HUMAN
12	PSA5_HUMAN
12	PSA6_HUMAN
12	PSA7_HUMAN
12	PSB1_HUMAN
12	PSB2_HUMAN
12	PSB3_HUMAN
12	PSB4_HUMAN
12	PSB5_HUMAN
12	PSB6_HUMAN
12	PSB7_HUMAN
12	PSB8_HUMAN
12	PSB9_HUMAN
12	PSMD6_HUMAN
12	PSMD8_HUMAN
12	RAB4A_HUMAN
12	RAB5A_HUMAN
12	RAB5C_HUMAN
12	RADI_HUMAN
12	RBNS5_HUMAN
12	RS3A_HUMAN
12	SAHH_HUMAN
12	SCAM1_HUMAN
12	SDCG8_HUMAN
12	SHBG_HUMAN
12	SMAD9_HUMAN
12	SPTB2_HUMAN
12	SPTN1_HUMAN
12	SYNRG_HUMAN
12	TAP1_HUMAN
12	TAP2_HUMAN
12	TERA_HUMAN
12	TPSN_HUMAN
12	TRAF6_HUMAN
12	TSC1_HUMAN
12	UB2L3_HUMAN
12	UBE3A_HUMAN
12	VCY2_HUMAN
13	1B08_HUMAN
13	ALKB5_HUMAN
13	ARAP1_HUMAN
13	B2MG_HUMAN
13	CBP_HUMAN
13	CCZ1B_HUMAN
13	CD1B_HUMAN
13	CSK21_HUMAN
13	CXCL7_HUMAN
13	CXCR1_HUMAN
13	CXCR2_HUMAN
13	DEDD_HUMAN
13	EP300_HUMAN
13	FGF1_HUMAN
13	FGFR3_HUMAN
13	GLYC_HUMAN
13	GNA14_HUMAN
13	HXD4_HUMAN
13	M3K7_HUMAN
13	MK06_HUMAN
13	N2DL1_HUMAN
13	N2DL3_HUMAN
13	NDUS6_HUMAN
13	NKG2D_HUMAN
13	NKG2F_HUMAN
13	NPC1_HUMAN
13	OPRX_HUMAN
13	PAFA_HUMAN
13	PRS23_HUMAN
13	PSIP1_HUMAN
13	Q6NSA6_HUMAN
13	SP1_HUMAN
13	TBA1A_HUMAN
13	TCP4_HUMAN
13	TF3C1_HUMAN
13	TF3C2_HUMAN
13	TF3C4_HUMAN
13	VATE1_HUMAN
13	VATG2_HUMAN
13	VPS4A_HUMAN
13	XRCC6_HUMAN
14	1B13_HUMAN
14	A2MG_HUMAN
14	A4_HUMAN
14	APBA2_HUMAN
14	APOA_HUMAN
14	APOE_HUMAN
14	AT2B2_HUMAN
14	B2MG_HUMAN
14	BAHC1_HUMAN
14	C1QA_HUMAN
14	C1QB_HUMAN
14	C1QC_HUMAN
14	CAPON_HUMAN
14	CD1E_HUMAN
14	CD99_HUMAN
14	CELF3_HUMAN
14	CLUS_HUMAN
14	COMD1_HUMAN
14	CSTN1_HUMAN
14	CSTN3_HUMAN
14	EAA2_HUMAN
14	ECSIT_HUMAN
14	ELNE_HUMAN
14	F19A1_HUMAN
14	FCGRN_HUMAN
14	FIGL1_HUMAN
14	FINC_HUMAN
14	G2E3_HUMAN
14	GRB2_HUMAN
14	HEM0_HUMAN
14	HIBCH_HUMAN
14	I10R2_HUMAN
14	IL10_HUMAN
14	IPIL1_HUMAN
14	ITBP1_HUMAN
14	KEAP1_HUMAN
14	LR2BP_HUMAN
14	LRP1_HUMAN
14	LRP2_HUMAN
14	LRP8_HUMAN
14	LY96_HUMAN
14	MAST1_HUMAN
14	MCAF1_HUMAN
14	NOS1_HUMAN
14	OXR1_HUMAN
14	PAI1_HUMAN
14	PANX2_HUMAN
14	PCBP1_HUMAN
14	PGTB2_HUMAN
14	PIGA_HUMAN
14	PREY_HUMAN
14	PRIO_HUMAN
14	Q95HN7_HUMAN
14	Q9NWB3_HUMAN
14	RASD1_HUMAN
14	SCN3A_HUMAN
14	SCNNB_HUMAN
14	SCNND_HUMAN
14	SCNNG_HUMAN
14	SFTA1_HUMAN
14	SFTPD_HUMAN
14	SGTA_HUMAN
14	SMAGP_HUMAN
14	SNTA1_HUMAN
14	SSXT_HUMAN
14	SUCB1_HUMAN
14	T22D4_HUMAN
14	TCAL8_HUMAN
14	TLR4_HUMAN
14	TMM31_HUMAN
14	TSG6_HUMAN
14	TSP1_HUMAN
14	TTC14_HUMAN
14	UBQL1_HUMAN
14	UBQL4_HUMAN
14	UGPA_HUMAN
14	UROK_HUMAN
14	VLDLR_HUMAN
14	WDR6_HUMAN
15	1B14_HUMAN
15	B2MG_HUMAN
15	EGFR_HUMAN
15	EP300_HUMAN
15	GRB2_HUMAN
15	H31_HUMAN
15	K1C17_HUMAN
15	K2C8_HUMAN
15	KAT2B_HUMAN
15	KS6A4_HUMAN
15	MK01_HUMAN
15	MK03_HUMAN
15	MK14_HUMAN
15	MP2K1_HUMAN
15	PPRC1_HUMAN
15	SIR2_HUMAN
15	USF1_HUMAN
15	USF2_HUMAN
16	1B15_HUMAN
16	1B35_HUMAN
16	A6NJA2_HUMAN
16	ADRB2_HUMAN
16	AKAP5_HUMAN
16	B2MG_HUMAN
16	BACE1_HUMAN
16	BMPR2_HUMAN
16	BMR1A_HUMAN
16	BMR1B_HUMAN
16	BRI3_HUMAN
16	CTL3_HUMAN
16	DNJA3_HUMAN
16	EPOR_HUMAN
16	FHL3_HUMAN
16	FKB1A_HUMAN
16	FURIN_HUMAN
16	FUT7_HUMAN
16	GDF6_HUMAN
16	GID8_HUMAN
16	GLMN_HUMAN
16	GRB2_HUMAN
16	HFE_HUMAN
16	HYAL2_HUMAN
16	I2BPL_HUMAN
16	ITM2C_HUMAN
16	ITPR1_HUMAN
16	ITPR3_HUMAN
16	JAK2_HUMAN
16	KHDR1_HUMAN
16	KLK3_HUMAN
16	KPCA_HUMAN
16	LIME1_HUMAN
16	LYN_HUMAN
16	MET_HUMAN
16	NTRK1_HUMAN
16	O14835_HUMAN
16	PAG15_HUMAN
16	PI3R6_HUMAN
16	PLCG2_HUMAN
16	PP2BA_HUMAN
16	PRG4_HUMAN
16	PTN6_HUMAN
16	Q0VDC6_HUMAN
16	Q96JS4_HUMAN
16	RANB9_HUMAN
16	RAPSN_HUMAN
16	RASA1_HUMAN
16	RBX2_HUMAN
16	REBL1_HUMAN
16	RGL1_HUMAN
16	RIT2_HUMAN
16	RNPS1_HUMAN
16	RON_HUMAN
16	RYR1_HUMAN
16	SRCH_HUMAN
16	STT3A_HUMAN
16	TFR1_HUMAN
16	TGFB1_HUMAN
16	TGFR1_HUMAN
16	TLR10_HUMAN
16	TRDN_HUMAN
16	TRFE_HUMAN
16	TRPC3_HUMAN
16	TRPC4_HUMAN
16	UB2Q1_HUMAN
16	ZN311_HUMAN
17	1B18_HUMAN
17	ARRB2_HUMAN
17	ATF4_HUMAN
17	ATF7_HUMAN
17	B2MG_HUMAN
17	B7Z1Q3_HUMAN
17	CBP_HUMAN
17	COE1_HUMAN
17	CREB5_HUMAN
17	CSK21_HUMAN
17	CSK22_HUMAN
17	DDIT3_HUMAN
17	DUS16_HUMAN
17	EP300_HUMAN
17	FOSB_HUMAN
17	FOSL1_HUMAN
17	FOS_HUMAN
17	IMA3_HUMAN
17	JUN_HUMAN
17	MAFG_HUMAN
17	MAF_HUMAN
17	MK14_HUMAN
17	NF2L2_HUMAN
17	NOP56_HUMAN
17	RIOK2_HUMAN
17	RL7L_HUMAN
17	RPR1A_HUMAN
17	SC5AB_HUMAN
17	TF65_HUMAN
17	TRFR_HUMAN
17	TRH_HUMAN
17	USF1_HUMAN
17	USF2_HUMAN
18	1A02_HUMAN
18	1B27_HUMAN
18	1C16_HUMAN
18	A6H8L7_HUMAN
18	ALS_HUMAN
18	ARFG3_HUMAN
18	B2MG_HUMAN
18	B7Z376_HUMAN
18	BAG6_HUMAN
18	CAMLG_HUMAN
18	CATB_HUMAN
18	CRCM1_HUMAN
18	CTAG2_HUMAN
18	CTBL1_HUMAN
18	FA10_HUMAN
18	FA5_HUMAN
18	FA7_HUMAN
18	FINC_HUMAN
18	HGFA_HUMAN
18	HLAF_HUMAN
18	HLAG_HUMAN
18	HRG_HUMAN
18	IBP5_HUMAN
18	IEX1_HUMAN
18	IGF1_HUMAN
18	IL8_HUMAN
18	KRIT1_HUMAN
18	LAC1_HUMAN
18	LIRB1_HUMAN
18	MEOX2_HUMAN
18	OIT3_HUMAN
18	ORAI3_HUMAN
18	OSTP_HUMAN
18	PAI1_HUMAN
18	PKHD1_HUMAN
18	PLMN_HUMAN
18	PRIC1_HUMAN
18	PRIO_HUMAN
18	PROS_HUMAN
18	PRS23_HUMAN
18	Q6ISJ4_HUMAN
18	Q6PIP7_HUMAN
18	REG3A_HUMAN
18	SDC2_HUMAN
18	SGTA_HUMAN
18	SPIT1_HUMAN
18	SPIT2_HUMAN
18	STIM1_HUMAN
18	SURF2_HUMAN
18	TFPI1_HUMAN
18	THRB_HUMAN
18	TPA_HUMAN
18	TPPC4_HUMAN
18	TSP1_HUMAN
18	UBQL1_HUMAN
18	UBQL4_HUMAN
18	UROK_HUMAN
18	VIPR1_HUMAN
18	VIP_HUMAN
18	ZN331_HUMAN
18	ZN363_HUMAN
19	1B44_HUMAN
19	ABL1_HUMAN
19	ADCY6_HUMAN
19	AGTR1_HUMAN
19	ARBK2_HUMAN
19	ARGI1_HUMAN
19	ARGI2_HUMAN
19	ASB6_HUMAN
19	B2MG_HUMAN
19	BKRB2_HUMAN
19	BNC1_HUMAN
19	CADH5_HUMAN
19	CBL_HUMAN
19	CR3L2_HUMAN
19	DSC1_HUMAN
19	DSG2_HUMAN
19	EFNB1_HUMAN
19	EGFR_HUMAN
19	ENPP1_HUMAN
19	EPHA2_HUMAN
19	EPHB1_HUMAN
19	EPHB2_HUMAN
19	ERBB2_HUMAN
19	ERBB3_HUMAN
19	FAK1_HUMAN
19	FLOT1_HUMAN
19	FYN_HUMAN
19	GATD1_HUMAN
19	GBLP_HUMAN
19	GRB10_HUMAN
19	GRB2_HUMAN
19	GRB7_HUMAN
19	GRK5_HUMAN
19	IGF1R_HUMAN
19	IL2RA_HUMAN
19	IL2RB_HUMAN
19	IL2RG_HUMAN
19	IL2_HUMAN
19	INSR_HUMAN
19	JAK1_HUMAN
19	JAK2_HUMAN
19	KIT_HUMAN
19	KSYK_HUMAN
19	LAR4B_HUMAN
19	LCK_HUMAN
19	LTK_HUMAN
19	LYN_HUMAN
19	MATK_HUMAN
19	MUC1_HUMAN
19	NEDD4_HUMAN
19	NTRK1_HUMAN
19	P2RX6_HUMAN
19	P3_HUMAN
19	P85A_HUMAN
19	PAXI_HUMAN
19	PDE4D_HUMAN
19	PERQ1_HUMAN
19	PGFRB_HUMAN
19	PICK1_HUMAN
19	PKP3_HUMAN
19	PLAK_HUMAN
19	PLCG1_HUMAN
19	PPIP1_HUMAN
19	PTN11_HUMAN
19	PTN12_HUMAN
19	RAF1_HUMAN
19	RASA1_HUMAN
19	RND1_HUMAN
19	SH2B2_HUMAN
19	SHB_HUMAN
19	SHC1_HUMAN
19	SOCS1_HUMAN
19	SOS1_HUMAN
19	SRBS1_HUMAN
19	SRC_HUMAN
19	TBA3C_HUMAN
19	TMG2_HUMAN
19	TNR16_HUMAN
19	V1BR_HUMAN
19	ZN212_HUMAN
20	1B51_HUMAN
20	ARL1_HUMAN
20	ATM_HUMAN
20	ATR_HUMAN
20	B2MG_HUMAN
20	CENPA_HUMAN
20	CK5P3_HUMAN
20	DERL1_HUMAN
20	FL2D_HUMAN
20	FOS_HUMAN
20	GCC2_HUMAN
20	GOGA1_HUMAN
20	GOGA4_HUMAN
20	H2A1D_HUMAN
20	HERP1_HUMAN
20	HNF1A_HUMAN
20	HS74L_HUMAN
20	MON1A_HUMAN
20	NP1L3_HUMAN
20	NR4A2_HUMAN
20	RAB6A_HUMAN
20	RPTN_HUMAN
20	RYR3_HUMAN
20	SVIP_HUMAN
20	SYVN1_HUMAN
20	TAB1_HUMAN
20	TBCB_HUMAN
20	TCAL5_HUMAN
20	TERA_HUMAN
20	TSYL4_HUMAN
20	UBP7_HUMAN
20	UFC1_HUMAN
20	USF2_HUMAN
20	ZFP91_HUMAN
20	ZN292_HUMAN
20	ZN428_HUMAN
21	1B53_HUMAN
21	B2MG_HUMAN
21	B9D1_HUMAN
21	C9JMZ0_HUMAN
21	CA189_HUMAN
21	EP300_HUMAN
21	EXOSX_HUMAN
21	GRB2_HUMAN
21	NPM_HUMAN
21	NU4M_HUMAN
21	PARP1_HUMAN
21	PGES2_HUMAN
21	SENP3_HUMAN
21	SP16H_HUMAN
21	SP1_HUMAN
21	SPB3_HUMAN
21	SREK1_HUMAN
21	SSRP1_HUMAN
21	USF2_HUMAN
21	VGLL4_HUMAN
22	1B57_HUMAN
22	4F2_HUMAN
22	AAA1_HUMAN
22	ACHA3_HUMAN
22	AKT2_HUMAN
22	B2MG_HUMAN
22	CASR_HUMAN
22	CC127_HUMAN
22	CD1A_HUMAN
22	CD3Z_HUMAN
22	CD4_HUMAN
22	DGAT1_HUMAN
22	DQA2_HUMAN
22	DQB1_HUMAN
22	F192A_HUMAN
22	FA57A_HUMAN
22	FMNL3_HUMAN
22	GBRA4_HUMAN
22	GGT7_HUMAN
22	GSK3B_HUMAN
22	ITAL_HUMAN
22	KATL1_HUMAN
22	KCIP4_HUMAN
22	KTBL1_HUMAN
22	MTOR_HUMAN
22	PDK1_HUMAN
22	PDPK1_HUMAN
22	PIP_HUMAN
22	PR40A_HUMAN
22	PRS23_HUMAN
22	PSN1_HUMAN
22	PSN2_HUMAN
22	PTPRC_HUMAN
22	Q9UMD0_HUMAN
22	RB11A_HUMAN
22	RFIP2_HUMAN
22	RFIP4_HUMAN
22	RGPS1_HUMAN
22	RNF11_HUMAN
22	RPN1_HUMAN
22	SGK1_HUMAN
22	SGK3_HUMAN
22	SMAKA_HUMAN
22	SNX13_HUMAN
22	SODM_HUMAN
22	STEA4_HUMAN
22	TM131_HUMAN
22	TMED2_HUMAN
22	TRAF2_HUMAN
22	TYDP2_HUMAN
22	UBQL1_HUMAN
22	UBQL2_HUMAN
22	UBQL4_HUMAN
22	UBTD1_HUMAN
22	WBP5_HUMAN
22	ZNF69_HUMAN
23	1C03_HUMAN
23	ALAT1_HUMAN
23	AMHR2_HUMAN
23	ANR12_HUMAN
23	ANXA4_HUMAN
23	AP2A_HUMAN
23	BMR1B_HUMAN
23	BRCA1_HUMAN
23	CBP_HUMAN
23	CD2A1_HUMAN
23	CDC7_HUMAN
23	CDK4_HUMAN
23	CDK6_HUMAN
23	CHK2_HUMAN
23	CSKP_HUMAN
23	EP300_HUMAN
23	F173A_HUMAN
23	FOXM1_HUMAN
23	HAP1_HUMAN
23	HDAC2_HUMAN
23	HMGB1_HUMAN
23	HUWE1_HUMAN
23	HXB3_HUMAN
23	INO80_HUMAN
23	KAT2B_HUMAN
23	KAT5_HUMAN
23	KLF5_HUMAN
23	LRC4C_HUMAN
23	MDM2_HUMAN
23	MECP2_HUMAN
23	MYC_HUMAN
23	NP1L1_HUMAN
23	NPM_HUMAN
23	P53_HUMAN
23	PADI4_HUMAN
23	PR40B_HUMAN
23	SMAD2_HUMAN
23	SPHK2_HUMAN
23	T2EA_HUMAN
23	T2FA_HUMAN
23	TAF1_HUMAN
23	TBP_HUMAN
23	TBR1_HUMAN
23	TF2AA_HUMAN
23	TF2B_HUMAN
23	TGFR1_HUMAN
23	TM87A_HUMAN
23	TSYL2_HUMAN
23	TYY1_HUMAN
23	WHRN_HUMAN
24	1C08_HUMAN
24	ABHGA_HUMAN
24	APBP2_HUMAN
24	ARL4D_HUMAN
24	B1AK40_HUMAN
24	B2MG_HUMAN
24	BAI1_HUMAN
24	BARH1_HUMAN
24	CATW_HUMAN
24	CNDP2_HUMAN
24	CREB3_HUMAN
24	DGKA_HUMAN
24	DJC30_HUMAN
24	DQA1_HUMAN
24	DQB1_HUMAN
24	EXOS4_HUMAN
24	EXOS6_HUMAN
24	FAHD1_HUMAN
24	HNRPD_HUMAN
24	LDH6B_HUMAN
24	LPP1_HUMAN
24	LSM11_HUMAN
24	LSM1_HUMAN
24	LSM4_HUMAN
24	LSM5_HUMAN
24	LSM7_HUMAN
24	NAA38_HUMAN
24	NDRG1_HUMAN
24	PDCD7_HUMAN
24	PHYIP_HUMAN
24	PRS23_HUMAN
24	Q8N959_HUMAN
24	ROA1_HUMAN
24	RSMB_HUMAN
24	RUXE_HUMAN
24	RUXF_HUMAN
24	RUXG_HUMAN
24	SAFB1_HUMAN
24	SCAM5_HUMAN
24	SH3G2_HUMAN
24	SL9A7_HUMAN
24	SMD1_HUMAN
24	SMD2_HUMAN
24	SMD3_HUMAN
24	SMN_HUMAN
24	SNR25_HUMAN
24	SREK1_HUMAN
24	SRSF7_HUMAN
24	TBX22_HUMAN
24	TLE1_HUMAN
24	TLE2_HUMAN
24	TM222_HUMAN
24	TM230_HUMAN
24	TMEM9_HUMAN
24	U119A_HUMAN
24	UGGG2_HUMAN
24	VENTX_HUMAN
24	VGLU1_HUMAN
24	YBOX1_HUMAN
24	ZDH21_HUMAN
25	1C12_HUMAN
25	1C17_HUMAN
25	A16A1_HUMAN
25	A16L2_HUMAN
25	ELF5_HUMAN
25	EPCR_HUMAN
25	F214A_HUMAN
25	FA8_HUMAN
25	GRP78_HUMAN
25	GSK3B_HUMAN
25	IGHM_HUMAN
25	K1C16_HUMAN
25	KI2S1_HUMAN
25	KITH_HUMAN
25	KPCD2_HUMAN
25	KV312_HUMAN
25	MTF2_HUMAN
25	PAAF1_HUMAN
25	PROC_HUMAN
25	Q6IAN1_HUMAN
25	Q96G26_HUMAN
25	SFRP3_HUMAN
25	SMAD1_HUMAN
25	SMAD3_HUMAN
25	TANK_HUMAN
25	TRAF2_HUMAN
25	UBQL1_HUMAN
25	UBQL4_HUMAN
25	VOPP1_HUMAN
25	YBOX1_HUMAN
26	1C17_HUMAN
26	A2MG_HUMAN
26	A4_HUMAN
26	ADT1_HUMAN
26	ANDR_HUMAN
26	ANR10_HUMAN
26	APBP2_HUMAN
26	CALR_HUMAN
26	CAV1_HUMAN
26	CDC37_HUMAN
26	CDK5_HUMAN
26	CROC4_HUMAN
26	ECSIT_HUMAN
26	ELOV1_HUMAN
26	ESR1_HUMAN
26	GCR_HUMAN
26	GPT_HUMAN
26	HEM1_HUMAN
26	IFIT3_HUMAN
26	IFIT5_HUMAN
26	KIF14_HUMAN
26	KLH35_HUMAN
26	LONM_HUMAN
26	MAST1_HUMAN
26	MFSD3_HUMAN
26	MGLL_HUMAN
26	PAI2_HUMAN
26	PRAM_HUMAN
26	PREX2_HUMAN
26	PTEN_HUMAN
26	RNF32_HUMAN
26	SCG1_HUMAN
26	SMAD2_HUMAN
26	SVIL_HUMAN
26	T183A_HUMAN
26	TAP2_HUMAN
26	TPSN_HUMAN
26	TWF2_HUMAN
26	UROK_HUMAN
27	1433F_HUMAN
27	2A5A_HUMAN
27	2A5D_HUMAN
27	2AAB_HUMAN
27	APC2_HUMAN
27	APC_HUMAN
27	ASPP1_HUMAN
27	AXIN1_HUMAN
27	AXIN2_HUMAN
27	CADH1_HUMAN
27	CDC5L_HUMAN
27	CDK2_HUMAN
27	CLD3_HUMAN
27	CREB1_HUMAN
27	CTNB1_HUMAN
27	DISC1_HUMAN
27	DYST_HUMAN
27	E9PG89_HUMAN
27	F5GWP3_HUMAN
27	FA83D_HUMAN
27	GRIA1_HUMAN
27	GRIK2_HUMAN
27	GSK3B_HUMAN
27	GTR2_HUMAN
27	K2C1B_HUMAN
27	KAPCA_HUMAN
27	KC1A_HUMAN
27	KC1E_HUMAN
27	KPCD2_HUMAN
27	MCAF1_HUMAN
27	MEPCE_HUMAN
27	MIPT3_HUMAN
27	NECD_HUMAN
27	NEK1_HUMAN
27	NUAK1_HUMAN
27	P53_HUMAN
27	PHLP1_HUMAN
27	PP1A_HUMAN
27	PP2AA_HUMAN
27	PP2AB_HUMAN
27	PP4C_HUMAN
27	RRBP1_HUMAN
27	SDCB1_HUMAN
27	SDCG3_HUMAN
27	SMAD9_HUMAN
27	SPTB2_HUMAN
27	TIF1B_HUMAN
27	TIPRL_HUMAN
27	TNIK_HUMAN
27	TSC2_HUMAN
27	VIME_HUMAN
27	Z518A_HUMAN
27	ZNF35_HUMAN
27	ZO1_HUMAN
28	2A5B_HUMAN
28	2AAB_HUMAN
28	AR26L_HUMAN
28	CTF1_HUMAN
28	DYL2_HUMAN
28	GGEE2_HUMAN
28	KR103_HUMAN
28	MAGA6_HUMAN
28	MEOX2_HUMAN
28	MORN3_HUMAN
28	NFIC_HUMAN
28	NUAK1_HUMAN
28	PCH2_HUMAN
28	PCMD2_HUMAN
28	PP2AA_HUMAN
28	Q8NAD7_HUMAN
28	Q9NSC1_HUMAN
28	RSPH1_HUMAN
28	S10AE_HUMAN
28	S10AG_HUMAN
28	S1A7A_HUMAN
28	SIK2_HUMAN
28	TLX1_HUMAN
28	VAC14_HUMAN
28	ZN763_HUMAN
28	ZN786_HUMAN
29	2A5E_HUMAN
29	ACVR1_HUMAN
29	AVR2A_HUMAN
29	AVR2B_HUMAN
29	B7ZLP0_HUMAN
29	BMP2_HUMAN
29	BMP4_HUMAN
29	BMPR2_HUMAN
29	BMR1A_HUMAN
29	BMR1B_HUMAN
29	CHM1A_HUMAN
29	CHM1B_HUMAN
29	CHM2A_HUMAN
29	CK054_HUMAN
29	DIP2A_HUMAN
29	EGLN_HUMAN
29	FSTL1_HUMAN
29	INHBA_HUMAN
29	MEG10_HUMAN
29	PCH2_HUMAN
29	PEX14_HUMAN
29	PEX19_HUMAN
29	PEX3_HUMAN
29	PP2AA_HUMAN
29	Q6PJG0_HUMAN
29	Q9NWU8_HUMAN
29	RGAP1_HUMAN
29	SMAD2_HUMAN
29	SMAD9_HUMAN
29	STABP_HUMAN
29	T132A_HUMAN
29	TC1D4_HUMAN
29	TGBR3_HUMAN
29	TGFB1_HUMAN
29	TGFB3_HUMAN
29	TGFR2_HUMAN
29	UBQL4_HUMAN
29	VAC14_HUMAN
29	VPS4A_HUMAN
29	VPS4B_HUMAN
29	VPS8_HUMAN
30	2A5G_HUMAN
30	2AAA_HUMAN
30	2AAB_HUMAN
30	ATM_HUMAN
30	CTF18_HUMAN
30	DNHD1_HUMAN
30	MK01_HUMAN
30	P2R3A_HUMAN
30	P2R3B_HUMAN
30	PP2AA_HUMAN
30	PPP5_HUMAN
30	RAF1_HUMAN
30	RFC1_HUMAN
30	RFC2_HUMAN
30	RFC3_HUMAN
30	RFC4_HUMAN
30	RFC5_HUMAN
30	SDE2_HUMAN
30	TOPB1_HUMAN
30	UBR5_HUMAN
31	2AAA_HUMAN
31	AKT1_HUMAN
31	CV046_HUMAN
31	DOCK8_HUMAN
31	I12R1_HUMAN
31	I12R2_HUMAN
31	IL12A_HUMAN
31	IL12B_HUMAN
31	IL23A_HUMAN
31	INGR1_HUMAN
31	JAK2_HUMAN
31	K1C40_HUMAN
31	MPPD2_HUMAN
31	MTSS1_HUMAN
31	PAR11_HUMAN
31	PCH2_HUMAN
31	PEX19_HUMAN
31	PP2AA_HUMAN
31	RAC1_HUMAN
31	RECQ5_HUMAN
31	RNBP6_HUMAN
31	SMAD2_HUMAN
31	STABP_HUMAN
31	STAT1_HUMAN
31	TMM54_HUMAN
31	UACA_HUMAN
31	VAC14_HUMAN
32	2AAB_HUMAN
32	BRSK2_HUMAN
32	CBP_HUMAN
32	CC14A_HUMAN
32	CC14B_HUMAN
32	CCNA1_HUMAN
32	CCNA2_HUMAN
32	CDK2_HUMAN
32	DNLZ_HUMAN
32	E2F1_HUMAN
32	EVI1_HUMAN
32	FZR_HUMAN
32	GP183_HUMAN
32	HIF1A_HUMAN
32	KAT2B_HUMAN
32	MAFG_HUMAN
32	MAFK_HUMAN
32	MBB1A_HUMAN
32	MTA1_HUMAN
32	NF2L3_HUMAN
32	NFE2_HUMAN
32	NUAK1_HUMAN
32	P53_HUMAN
32	PP2AA_HUMAN
32	RBL1_HUMAN
32	RB_HUMAN
32	SAT1_HUMAN
32	SAT2_HUMAN
32	SIR2_HUMAN
32	T53G1_HUMAN
32	TF65_HUMAN
32	UBC_HUMAN
32	UBF1_HUMAN
32	VHL_HUMAN
33	1433Z_HUMAN
33	2AAA_HUMAN
33	2ABA_HUMAN
33	4EBP1_HUMAN
33	4EBP3_HUMAN
33	ADA_HUMAN
33	AINX_HUMAN
33	AKT1_HUMAN
33	B2RU10_HUMAN
33	C163A_HUMAN
33	CC147_HUMAN
33	CHIO_HUMAN
33	CLH1_HUMAN
33	F263_HUMAN
33	FNTA_HUMAN
33	GCR_HUMAN
33	GFAP_HUMAN
33	IF4E_HUMAN
33	KAPCA_HUMAN
33	KPCA_HUMAN
33	M3K3_HUMAN
33	MKNK2_HUMAN
33	MTOR_HUMAN
33	MYH9_HUMAN
33	NAV2_HUMAN
33	NMDE4_HUMAN
33	NMDZ1_HUMAN
33	PDLI1_HUMAN
33	PIAS2_HUMAN
33	PP2AA_HUMAN
33	RAC1_HUMAN
33	RAP2A_HUMAN
33	SYNPO_HUMAN
33	TGFR1_HUMAN
33	VIME_HUMAN
33	WNK1_HUMAN
34	2ABB_HUMAN
34	ACADV_HUMAN
34	ALBU_HUMAN
34	AMPM2_HUMAN
34	ATF2_HUMAN
34	BTBD1_HUMAN
34	BTBD2_HUMAN
34	CA173_HUMAN
34	CBP_HUMAN
34	CDK1_HUMAN
34	CHK2_HUMAN
34	CSK21_HUMAN
34	CSK22_HUMAN
34	DENR_HUMAN
34	EF2K_HUMAN
34	FOS_HUMAN
34	FOXM1_HUMAN
34	HDAC1_HUMAN
34	HDAC2_HUMAN
34	HMGA1_HUMAN
34	IF4A3_HUMAN
34	JUN_HUMAN
34	KS6B1_HUMAN
34	LIPG_HUMAN
34	MDM2_HUMAN
34	MK01_HUMAN
34	NFM_HUMAN
34	NMD3A_HUMAN
34	NPM_HUMAN
34	NUCL_HUMAN
34	OPRX_HUMAN
34	P53_HUMAN
34	PA2G4_HUMAN
34	PADI4_HUMAN
34	PDCD4_HUMAN
34	PNOC_HUMAN
34	PSN2_HUMAN
34	PTTG1_HUMAN
34	PTTG_HUMAN
34	RAB4A_HUMAN
34	RB_HUMAN
34	RGS19_HUMAN
34	TAF1_HUMAN
34	TBP_HUMAN
34	TF65_HUMAN
34	TGFR1_HUMAN
34	TOP1_HUMAN
35	2ABD_HUMAN
35	AN13A_HUMAN
35	B7WNL2_HUMAN
35	CC103_HUMAN
35	CE350_HUMAN
35	DCHS_HUMAN
35	DDIT3_HUMAN
35	DHPR_HUMAN
35	DISP1_HUMAN
35	DPOLB_HUMAN
35	E9PB28_HUMAN
35	EVPL_HUMAN
35	H2AX_HUMAN
35	HRG1_HUMAN
35	IRF6_HUMAN
35	LAPM5_HUMAN
35	MEOX2_HUMAN
35	NEMO_HUMAN
35	PH4H_HUMAN
35	PHS2_HUMAN
35	PHS_HUMAN
35	PKHA5_HUMAN
35	PNKP_HUMAN
35	PPARG_HUMAN
35	PS1C2_HUMAN
35	Q15605_HUMAN
35	RN168_HUMAN
35	RNF11_HUMAN
35	SMAD5_HUMAN
35	SOGA1_HUMAN
35	SPT5H_HUMAN
35	SSX3_HUMAN
35	TP53B_HUMAN
35	UBP13_HUMAN
35	VAC14_HUMAN
35	WWP1_HUMAN
35	XRCC1_HUMAN
35	ZBT25_HUMAN
35	ZBTB3_HUMAN
35	ZSCA1_HUMAN
36	2ABG_HUMAN
36	CCNT1_HUMAN
36	CDK9_HUMAN
36	CPSF2_HUMAN
36	DDX5_HUMAN
36	EP300_HUMAN
36	ESR1_HUMAN
36	GRB2_HUMAN
36	HNRPK_HUMAN
36	MDM2_HUMAN
36	MK09_HUMAN
36	NUCL_HUMAN
36	PCDBE_HUMAN
36	PRGC1_HUMAN
36	RBY1A_HUMAN
36	RPB1_HUMAN
36	S100B_HUMAN
36	S100P_HUMAN
36	S10A1_HUMAN
36	S10A4_HUMAN
36	SMAD2_HUMAN
36	SMAD3_HUMAN
36	SP1_HUMAN
36	TOB1_HUMAN
37	2B11_HUMAN
37	2B14_HUMAN
37	2B1F_HUMAN
37	A7E2F7_HUMAN
37	CH071_HUMAN
37	CRBN_HUMAN
37	CUBN_HUMAN
37	CX057_HUMAN
37	DMA_HUMAN
37	DOK3_HUMAN
37	DRA_HUMAN
37	EWS_HUMAN
37	HFE_HUMAN
37	IF_HUMAN
37	MAX_HUMAN
37	MLH1_HUMAN
37	MORN4_HUMAN
37	MRP3_HUMAN
37	NONO_HUMAN
37	PKHF2_HUMAN
37	RBPMS_HUMAN
37	RSMB_HUMAN
37	SE1L3_HUMAN
37	SEPT1_HUMAN
37	SEPT2_HUMAN
37	SEPT5_HUMAN
37	SEPT6_HUMAN
37	SFPQ_HUMAN
37	SREK1_HUMAN
37	T2FB_HUMAN
37	TBB4A_HUMAN
37	TFG_HUMAN
37	TFR2_HUMAN
37	TRAF1_HUMAN
37	TRFE_HUMAN
37	TRI23_HUMAN
37	TVA3_HUMAN
37	U2AF2_HUMAN
37	U520_HUMAN
37	U5S1_HUMAN
38	2B13_HUMAN
38	2B1F_HUMAN
38	B2MG_HUMAN
38	BCL10_HUMAN
38	CALR_HUMAN
38	CALX_HUMAN
38	CD1D_HUMAN
38	DMA_HUMAN
38	DRA_HUMAN
38	ERAP1_HUMAN
38	HG2A_HUMAN
38	HLAE_HUMAN
38	HLAF_HUMAN
38	HLAG_HUMAN
38	IKKA_HUMAN
38	JAZF1_HUMAN
38	KLRD1_HUMAN
38	M3K7_HUMAN
38	MBP_HUMAN
38	NKG2A_HUMAN
38	NKG2C_HUMAN
38	NR2C2_HUMAN
38	PDIA3_HUMAN
38	PTN11_HUMAN
38	PTN6_HUMAN
38	TNR1A_HUMAN
38	TPSN_HUMAN
38	TRAF2_HUMAN
38	TYOBP_HUMAN
39	2B14_HUMAN
39	AES_HUMAN
39	ALG13_HUMAN
39	ANGT_HUMAN
39	ATN1_HUMAN
39	ATX1_HUMAN
39	ATX2_HUMAN
39	CHIT1_HUMAN
39	CIC_HUMAN
39	DACH2_HUMAN
39	DAZP2_HUMAN
39	DMA_HUMAN
39	DRA_HUMAN
39	E9PAY2_HUMAN
39	EFC4B_HUMAN
39	EHD4_HUMAN
39	ELNE_HUMAN
39	EMSA1_HUMAN
39	ESRP1_HUMAN
39	ETBR2_HUMAN
39	FA46B_HUMAN
39	GFI1B_HUMAN
39	GSDMB_HUMAN
39	H2B1J_HUMAN
39	HXC13_HUMAN
39	IRF9_HUMAN
39	MBP_HUMAN
39	MK14_HUMAN
39	NT2NL_HUMAN
39	PCP_HUMAN
39	Q86V38_HUMAN
39	Q8WY48_HUMAN
39	RERE_HUMAN
39	RHXF2_HUMAN
39	RNF31_HUMAN
39	ROAA_HUMAN
39	RPA12_HUMAN
39	SETD2_HUMAN
39	SMAD3_HUMAN
39	STYL1_HUMAN
39	TBCD5_HUMAN
39	TBX15_HUMAN
39	TLE1_HUMAN
39	TLE2_HUMAN
39	TLE3_HUMAN
39	TLX3_HUMAN
39	TTC28_HUMAN
39	UBE2O_HUMAN
39	UTY_HUMAN
39	VENTX_HUMAN
39	VPS29_HUMAN
39	ZEP1_HUMAN
39	ZN862_HUMAN
39	ZSWM8_HUMAN
40	2B11_HUMAN
40	2B1A_HUMAN
40	AMYP_HUMAN
40	APAF_HUMAN
40	ATX1_HUMAN
40	B2L10_HUMAN
40	CASP9_HUMAN
40	DRA_HUMAN
40	DRB5_HUMAN
40	IBTK_HUMAN
40	KLHL8_HUMAN
40	LTOR3_HUMAN
40	MBP_HUMAN
40	MK01_HUMAN
40	MK03_HUMAN
40	MP2K1_HUMAN
40	PP1A_HUMAN
40	Q6NSA0_HUMAN
40	SAR1A_HUMAN
40	TRAF3_HUMAN
40	TRIA1_HUMAN
40	UBP7_HUMAN
41	2B1G_HUMAN
41	41_HUMAN
41	A4_HUMAN
41	ATX3_HUMAN
41	BZW2_HUMAN
41	CATF_HUMAN
41	CHIP_HUMAN
41	COAA1_HUMAN
41	DMA_HUMAN
41	EM55_HUMAN
41	GLPC_HUMAN
41	GMFB_HUMAN
41	GSK3B_HUMAN
41	HG2A_HUMAN
41	IRK10_HUMAN
41	KS6A1_HUMAN
41	MDM2_HUMAN
41	MK12_HUMAN
41	NOL6_HUMAN
41	PDIA1_HUMAN
41	PDIA3_HUMAN
41	PIM2_HUMAN
41	PPIP1_HUMAN
41	PRDX4_HUMAN
41	Q7Z5F4_HUMAN
41	RB3GP_HUMAN
41	RL26_HUMAN
41	RXRB_HUMAN
41	S14L1_HUMAN
41	SGSM2_HUMAN
41	SIAH1_HUMAN
41	SNTA1_HUMAN
41	SUGP1_HUMAN
41	SUMO4_HUMAN
41	TAF9_HUMAN
41	TAU_HUMAN
41	TERA_HUMAN
41	U2AF2_HUMAN
41	UB2D2_HUMAN
41	UBC_HUMAN
41	UBQL1_HUMAN
41	XIAP_HUMAN
42	3BHS1_HUMAN
42	3BP2_HUMAN
42	A6H8W8_HUMAN
42	ABI1_HUMAN
42	ABI3_HUMAN
42	ABL1_HUMAN
42	ABL2_HUMAN
42	ADDB_HUMAN
42	ARBK1_HUMAN
42	B1AVQ5_HUMAN
42	BCR_HUMAN
42	BDNF_HUMAN
42	C19L1_HUMAN
42	CAV1_HUMAN
42	CAV2_HUMAN
42	CAV3_HUMAN
42	CB39L_HUMAN
42	CBLC_HUMAN
42	CBL_HUMAN
42	CDC42_HUMAN
42	CDKAL_HUMAN
42	CIP4_HUMAN
42	CRK_HUMAN
42	CSK_HUMAN
42	CTGE5_HUMAN
42	CTNB1_HUMAN
42	CXD3_HUMAN
42	CYGB_HUMAN
42	DDI1_HUMAN
42	DHB7_HUMAN
42	DNMBP_HUMAN
42	DYN1_HUMAN
42	DYN2_HUMAN
42	E7ERP6_HUMAN
42	EEA1_HUMAN
42	EGFR_HUMAN
42	ENAH_HUMAN
42	ERBB2_HUMAN
42	ERBB3_HUMAN
42	ERBB4_HUMAN
42	FAIM1_HUMAN
42	FAK1_HUMAN
42	FER_HUMAN
42	FGFR1_HUMAN
42	FNBP1_HUMAN
42	FYN_HUMAN
42	GALT4_HUMAN
42	GAS6_HUMAN
42	GIPC1_HUMAN
42	GRB2_HUMAN
42	GUC2B_HUMAN
42	GUC2D_HUMAN
42	HAP28_HUMAN
42	HDAC6_HUMAN
42	I15RA_HUMAN
42	IL2RG_HUMAN
42	ITPR3_HUMAN
42	KAPCA_HUMAN
42	KI16B_HUMAN
42	KIRR1_HUMAN
42	KIRR3_HUMAN
42	LAMC2_HUMAN
42	LAP2_HUMAN
42	LAT_HUMAN
42	LCK_HUMAN
42	LCP2_HUMAN
42	LDLR_HUMAN
42	LYN_HUMAN
42	MAP4_HUMAN
42	MERTK_HUMAN
42	MRP4_HUMAN
42	MTP_HUMAN
42	MUC1_HUMAN
42	MUC4_HUMAN
42	MX1_HUMAN
42	NCK1_HUMAN
42	NCK2_HUMAN
42	NCKP5_HUMAN
42	NHRF1_HUMAN
42	NHRF3_HUMAN
42	NTF4_HUMAN
42	NTRK2_HUMAN
42	P85A_HUMAN
42	PAK1_HUMAN
42	PDGFB_HUMAN
42	PGFRA_HUMAN
42	PGFRB_HUMAN
42	PHOS_HUMAN
42	PLCG1_HUMAN
42	PLD2_HUMAN
42	PODO_HUMAN
42	PTN1_HUMAN
42	PTPRZ_HUMAN
42	Q5W0J0_HUMAN
42	Q8N1B6_HUMAN
42	Q96FB2_HUMAN
42	RASA1_HUMAN
42	RASH_HUMAN
42	RHG17_HUMAN
42	RHOU_HUMAN
42	RP1L1_HUMAN
42	S4A8_HUMAN
42	SH3K1_HUMAN
42	SHB_HUMAN
42	SHC1_HUMAN
42	SHC3_HUMAN
42	SHKB1_HUMAN
42	SHOC2_HUMAN
42	SLAP2_HUMAN
42	SOCS7_HUMAN
42	SOS1_HUMAN
42	SPTA1_HUMAN
42	SPTN1_HUMAN
42	SPY2_HUMAN
42	SRC8_HUMAN
42	SRC_HUMAN
42	SRGP3_HUMAN
42	TCF7_HUMAN
42	TES_HUMAN
42	TGDS_HUMAN
42	TM1L1_HUMAN
42	TNFL6_HUMAN
42	TOM1_HUMAN
42	TPBG_HUMAN
42	TRPC1_HUMAN
42	TRPC4_HUMAN
42	TRPC5_HUMAN
42	UBC_HUMAN
42	UFO_HUMAN
42	VASP_HUMAN
42	VAV2_HUMAN
42	VAV_HUMAN
42	VGFR1_HUMAN
42	VP13A_HUMAN
42	WASF1_HUMAN
42	WASP_HUMAN
42	YES_HUMAN
42	ZAP70_HUMAN
42	ZFY16_HUMAN
42	ZO1_HUMAN
43	3BHS7_HUMAN
43	AAKB2_HUMAN
43	AES_HUMAN
43	APOL6_HUMAN
43	ATL4_HUMAN
43	ATP7B_HUMAN
43	B3GN9_HUMAN
43	BIRC2_HUMAN
43	BMP1_HUMAN
43	BOLA1_HUMAN
43	CAH14_HUMAN
43	CARD9_HUMAN
43	CB062_HUMAN
43	CBX2_HUMAN
43	CCD33_HUMAN
43	CCDB1_HUMAN
43	CD69_HUMAN
43	CGL_HUMAN
43	CHRD_HUMAN
43	CHSP1_HUMAN
43	CHUR_HUMAN
43	CJ062_HUMAN
43	CL18A_HUMAN
43	CLM4_HUMAN
43	CLM8_HUMAN
43	COMP_HUMAN
43	CP059_HUMAN
43	CRCT1_HUMAN
43	CREB5_HUMAN
43	CS073_HUMAN
43	CTAS1_HUMAN
43	CTSR1_HUMAN
43	DHX57_HUMAN
43	DIC_HUMAN
43	DMRT3_HUMAN
43	DNJB9_HUMAN
43	DSCR8_HUMAN
43	E9PAT0_HUMAN
43	F161A_HUMAN
43	F18A1_HUMAN
43	F27E3_HUMAN
43	FA71C_HUMAN
43	FAM74_HUMAN
43	FBLN4_HUMAN
43	FBXW5_HUMAN
43	GGNB2_HUMAN
43	GGN_HUMAN
43	GLCNE_HUMAN
43	GLRX3_HUMAN
43	GMCL1_HUMAN
43	GOG8E_HUMAN
43	GPT2L_HUMAN
43	GUCD1_HUMAN
43	HEXI2_HUMAN
43	HS12B_HUMAN
43	HXA1_HUMAN
43	K1C40_HUMAN
43	K1H1_HUMAN
43	KLH38_HUMAN
43	KLK8_HUMAN
43	KR101_HUMAN
43	KR103_HUMAN
43	KR105_HUMAN
43	KR107_HUMAN
43	KR108_HUMAN
43	KR109_HUMAN
43	KR10B_HUMAN
43	KR121_HUMAN
43	KR122_HUMAN
43	KR124_HUMAN
43	KR261_HUMAN
43	KR411_HUMAN
43	KR412_HUMAN
43	KRA24_HUMAN
43	KRA32_HUMAN
43	KRA33_HUMAN
43	KRA42_HUMAN
43	KRA56_HUMAN
43	KRA59_HUMAN
43	KRA92_HUMAN
43	KRA94_HUMAN
43	KRT38_HUMAN
43	KRT83_HUMAN
43	LCE1B_HUMAN
43	LCE2A_HUMAN
43	LCE3C_HUMAN
43	LCE3E_HUMAN
43	LCE4A_HUMAN
43	LUZP4_HUMAN
43	MABP1_HUMAN
43	MCSP_HUMAN
43	MDFI_HUMAN
43	MEOX2_HUMAN
43	MGT5B_HUMAN
43	MIIP_HUMAN
43	MOBP_HUMAN
43	MTUS2_HUMAN
43	NADC_HUMAN
43	NDUA7_HUMAN
43	NEUL3_HUMAN
43	NGLY1_HUMAN
43	NT2NL_HUMAN
43	NUFP2_HUMAN
43	OTX1_HUMAN
43	PAR16_HUMAN
43	PCH2_HUMAN
43	PCSK5_HUMAN
43	PE2R3_HUMAN
43	PERF_HUMAN
43	PIN1_HUMAN
43	PLS1_HUMAN
43	PLS4_HUMAN
43	POC5_HUMAN
43	PRR7_HUMAN
43	PTPM1_HUMAN
43	PVRL2_HUMAN
43	PVRL3_HUMAN
43	R3HD2_HUMAN
43	RAB2B_HUMAN
43	RBPMS_HUMAN
43	RECK_HUMAN
43	RGS20_HUMAN
43	RM40_HUMAN
43	RS28_HUMAN
43	RSPO2_HUMAN
43	RUN3A_HUMAN
43	S6A20_HUMAN
43	SCNM1_HUMAN
43	SHIP1_HUMAN
43	SPTA3_HUMAN
43	SPY1_HUMAN
43	SPY2_HUMAN
43	STAR9_HUMAN
43	STK16_HUMAN
43	SYFM_HUMAN
43	TBC16_HUMAN
43	TCEA2_HUMAN
43	TEKT4_HUMAN
43	TF3C4_HUMAN
43	TF3C5_HUMAN
43	TF3C6_HUMAN
43	TFCP2_HUMAN
43	TFF1_HUMAN
43	TINAL_HUMAN
43	TM190_HUMAN
[truncated: 26,560 more rows]
