# Supplementary material for: Perturbed human sub-networks by Fusobacterium nucleatum candidate virulence proteins
Source: Microbiome. 2017 Aug 10;5:89. doi: 10.1186/s40168-017-0307-1 (PMC5551000; doi:10.1186/s40168-017-0307-1)
Supplement: Supplementary file 11 — Functional annotations for the 31 network modules preferentially targeted by the FusoSecretome. (XLSX 140 kb) [file 40168_2017_307_MOESM11_ESM.xlsx]

## Sheet: Sheet1
Supplementary Table 9. Functional annotations for the 31 network modules preferentially targeted by the FusoSecretome. Only enriched annotations with an adjusted p-value < 0.001 are shown (BP = Gene Ontology Biological Process; CC = Gene Ontology Cellular Component; ke = KEGG pathways; re = Reactome pathways).
Module ID	Annotation ID	Annotation description	Annotation type	Annotated module proteins	Fraction of annotated proteins in the module	Adjusted P-value
9	GO:0002768	immune response-regulating cell surface receptor signaling pathway	BP	21	0.284	7.86e-16
9	GO:0045216	cell-cell junction organization	BP	16	0.216	1.19e-15
9	GO:0043410	positive regulation of MAPK cascade	BP	20	0.27	1.29e-15
9	GO:0007173	epidermal growth factor receptor signaling pathway	BP	16	0.216	1.44e-13
9	GO:0018108	peptidyl-tyrosine phosphorylation	BP	14	0.189	2.52e-11
9	GO:0008543	fibroblast growth factor receptor signaling pathway	BP	13	0.176	2.98e-11
9	GO:0043405	regulation of MAP kinase activity	BP	15	0.203	3.28e-11
9	GO:0046777	protein autophosphorylation	BP	13	0.176	5.73e-11
9	GO:0043406	positive regulation of MAP kinase activity	BP	13	0.176	9.95e-11
9	GO:0051270	regulation of cellular component movement	BP	18	0.243	3.57e-10
9	GO:0001914	regulation of T cell mediated cytotoxicity	BP	9	0.122	3.88e-10
9	GO:0014065	phosphatidylinositol 3-kinase cascade	BP	9	0.122	9.57e-10
9	GO:0030335	positive regulation of cell migration	BP	13	0.176	2.22e-09
9	GO:0070372	regulation of ERK1 and ERK2 cascade	BP	10	0.135	3.96e-09
9	GO:0007215	glutamate receptor signaling pathway	BP	7	0.095	1.06e-08
9	GO:0001568	blood vessel development	BP	16	0.216	1.24e-08
9	GO:0006470	protein dephosphorylation	BP	10	0.135	1.43e-08
9	GO:0007160	cell-matrix adhesion	BP	10	0.135	1.65e-08
9	GO:0043551	regulation of phosphatidylinositol 3-kinase activity	BP	6	0.081	2.52e-08
9	GO:0001915	negative regulation of T cell mediated cytotoxicity	BP	4	0.054	3.81e-08
9	GO:0071681	cellular response to indole-3-methanol	BP	4	0.054	3.81e-08
9	GO:0030155	regulation of cell adhesion	BP	12	0.162	7.52e-08
9	GO:0050865	regulation of cell activation	BP	14	0.189	1.48e-07
9	GO:0042110	T cell activation	BP	13	0.176	4.14e-07
9	GO:0072641	type I interferon secretion	BP	3	0.041	4.67e-07
9	GO:2001202	negative regulation of transforming growth factor-beta secretion	BP	3	0.041	4.67e-07
9	GO:2001188	regulation of T cell activation via T cell receptor contact with antigen bound to MHC molecule on antigen presenting cell	BP	3	0.041	4.67e-07
9	GO:0038044	transforming growth factor-beta secretion	BP	3	0.041	4.67e-07
9	GO:2001205	negative regulation of osteoclast development	BP	3	0.041	4.67e-07
9	GO:0050900	leukocyte migration	BP	11	0.149	8.4e-07
9	GO:0045806	negative regulation of endocytosis	BP	5	0.068	1.01e-06
9	GO:0019221	cytokine-mediated signaling pathway	BP	13	0.176	1.41e-06
9	GO:0002429	immune response-activating cell surface receptor signaling pathway	BP	10	0.135	1.52e-06
9	GO:0042685	cardioblast cell fate specification	BP	3	0.041	1.86e-06
9	GO:2001182	regulation of interleukin-12 secretion	BP	3	0.041	1.86e-06
9	GO:1901320	negative regulation of heart induction	BP	3	0.041	1.86e-06
9	GO:0042686	regulation of cardioblast cell fate specification	BP	3	0.041	1.86e-06
9	GO:2001180	negative regulation of interleukin-10 secretion	BP	3	0.041	1.86e-06
9	GO:0003136	negative regulation of heart induction by canonical Wnt receptor signaling pathway	BP	3	0.041	1.86e-06
9	GO:0002716	negative regulation of natural killer cell mediated immunity	BP	3	0.041	1.86e-06
9	GO:0014063	negative regulation of serotonin secretion	BP	3	0.041	1.86e-06
9	GO:0019048	modulation by virus of host morphology or physiology	BP	12	0.162	2.5e-06
9	GO:0048477	oogenesis	BP	5	0.068	2.9e-06
9	GO:2000669	negative regulation of dendritic cell apoptotic process	BP	3	0.041	4.63e-06
9	GO:0002309	T cell proliferation involved in immune response	BP	3	0.041	4.63e-06
9	GO:0002480	antigen processing and presentation of exogenous peptide antigen via MHC class I, TAP-independent	BP	5	0.068	5.24e-06
9	GO:0097485	neuron projection guidance	BP	11	0.149	5.96e-06
9	GO:0007411	axon guidance	BP	11	0.149	5.96e-06
9	GO:0048011	neurotrophin TRK receptor signaling pathway	BP	10	0.135	8.43e-06
9	GO:0042536	negative regulation of tumor necrosis factor biosynthetic process	BP	3	0.041	9.22e-06
9	GO:0045077	negative regulation of interferon-gamma biosynthetic process	BP	3	0.041	9.22e-06
9	GO:0045919	positive regulation of cytolysis	BP	3	0.041	9.22e-06
9	GO:0007596	blood coagulation	BP	13	0.176	9.23e-06
9	GO:0048599	oocyte development	BP	4	0.054	9.3e-06
9	GO:0048010	vascular endothelial growth factor receptor signaling pathway	BP	5	0.068	1.13e-05
9	GO:0006816	calcium ion transport	BP	9	0.122	1.24e-05
9	GO:0010595	positive regulation of endothelial cell migration	BP	5	0.068	1.58e-05
9	GO:0023014	signal transduction by phosphorylation	BP	3	0.041	2.56e-05
9	GO:0007172	signal complex assembly	BP	3	0.041	2.56e-05
9	GO:0035924	cellular response to vascular endothelial growth factor stimulus	BP	4	0.054	2.96e-05
9	GO:0060333	interferon-gamma-mediated signaling pathway	BP	7	0.095	3.16e-05
9	GO:0043114	regulation of vascular permeability	BP	4	0.054	3.48e-05
9	GO:0016337	cell-cell adhesion	BP	10	0.135	3.8e-05
9	GO:0050795	regulation of behavior	BP	7	0.095	5.24e-05
9	GO:0010863	positive regulation of phospholipase C activity	BP	5	0.068	5.46e-05
9	GO:0060337	type I interferon-mediated signaling pathway	BP	6	0.081	5.77e-05
9	GO:0060396	growth hormone receptor signaling pathway	BP	4	0.054	6.27e-05
9	GO:0072643	interferon-gamma secretion	BP	3	0.041	7.45e-05
9	GO:0032101	regulation of response to external stimulus	BP	11	0.149	8.61e-05
9	GO:0007016	cytoskeletal anchoring at plasma membrane	BP	3	0.041	9.89e-05
9	GO:0051291	protein heterooligomerization	BP	5	0.068	0.000102
9	GO:0051897	positive regulation of protein kinase B signaling cascade	BP	5	0.068	0.000102
9	GO:0050688	regulation of defense response to virus	BP	5	0.068	0.000126
9	GO:0032878	regulation of establishment or maintenance of cell polarity	BP	3	0.041	0.000128
9	GO:0002740	negative regulation of cytokine secretion involved in immune response	BP	3	0.041	0.000128
9	GO:0021700	developmental maturation	BP	7	0.095	0.000133
9	GO:0048008	platelet-derived growth factor receptor signaling pathway	BP	4	0.054	0.000147
9	GO:0060079	regulation of excitatory postsynaptic membrane potential	BP	4	0.054	0.000163
9	GO:0072006	nephron development	BP	5	0.068	0.000225
9	GO:0001701	in utero embryonic development	BP	9	0.122	0.000232
9	GO:0001894	tissue homeostasis	BP	6	0.081	0.000263
9	GO:0001964	startle response	BP	3	0.041	0.0003
9	GO:0045453	bone resorption	BP	4	0.054	0.000379
9	GO:0090279	regulation of calcium ion import	BP	3	0.041	0.000496
9	GO:2000249	regulation of actin cytoskeleton reorganization	BP	3	0.041	0.000576
9	GO:0060326	cell chemotaxis	BP	6	0.081	0.00066
9	GO:0031623	receptor internalization	BP	4	0.054	0.000701
9	GO:0051054	positive regulation of DNA metabolic process	BP	5	0.068	0.000717
9	GO:0010543	regulation of platelet activation	BP	3	0.041	0.000761
9	GO:0046326	positive regulation of glucose import	BP	3	0.041	0.000761
9	GO:0050982	detection of mechanical stimulus	BP	3	0.041	0.000866
9	GO:0048169	regulation of long-term neuronal synaptic plasticity	BP	3	0.041	0.00098
9	GO:0008328	ionotropic glutamate receptor complex	CC	8	0.108	7.86e-12
9	GO:0005911	cell-cell junction	CC	15	0.203	1.23e-11
9	GO:0070161	anchoring junction	CC	14	0.189	1.29e-11
9	GO:0016342	catenin complex	CC	5	0.068	2.89e-10
9	GO:0016323	basolateral plasma membrane	CC	11	0.149	8.33e-10
9	GO:0045202	synapse	CC	15	0.203	2.72e-08
9	GO:0045121	membrane raft	CC	9	0.122	1.67e-06
9	GO:0071664	catenin-TCF7L2 complex	CC	3	0.041	1.86e-06
9	GO:0030055	cell-substrate junction	CC	8	0.108	2.37e-06
9	GO:0009986	cell surface	CC	13	0.176	4.6e-06
9	GO:0042612	MHC class I protein complex	CC	5	0.068	6.01e-06
9	GO:0030027	lamellipodium	CC	7	0.095	1.46e-05
9	GO:0030666	endocytic vesicle membrane	CC	8	0.108	1.54e-05
9	GO:0016328	lateral plasma membrane	CC	4	0.054	6.27e-05
9	GO:0016327	apicolateral plasma membrane	CC	3	0.041	7.45e-05
9	GO:0030135	coated vesicle	CC	9	0.122	7.9e-05
9	GO:0005769	early endosome	CC	7	0.095	0.000316
9	GO:0009898	internal side of plasma membrane	CC	5	0.068	0.000566
9	GO:0031901	early endosome membrane	CC	5	0.068	0.000653
9	GO:0012507	ER to Golgi transport vesicle membrane	CC	5	0.068	0.000684
9	KEGG:04520	Adherens junction	ke	13	0.176	6.22e-16
9	KEGG:04650	Natural killer cell mediated cytotoxicity	ke	12	0.162	1.49e-10
9	KEGG:05205	Proteoglycans in cancer	ke	13	0.176	4.04e-10
9	KEGG:04066	HIF-1 signaling pathway	ke	9	0.122	1.16e-08
9	KEGG:05100	Bacterial invasion of epithelial cells	ke	8	0.108	1.69e-08
9	KEGG:04724	Glutamatergic synapse	ke	9	0.122	1.93e-08
9	KEGG:04510	Focal adhesion	ke	11	0.149	2.72e-08
9	KEGG:04012	ErbB signaling pathway	ke	8	0.108	5.62e-08
9	KEGG:04670	Leukocyte transendothelial migration	ke	8	0.108	3.14e-07
9	KEGG:05200	Pathways in cancer	ke	12	0.162	4.62e-07
9	KEGG:04151	PI3K-Akt signaling pathway	ke	12	0.162	5.46e-07
9	KEGG:05213	Endometrial cancer	ke	6	0.081	8.15e-07
9	KEGG:04530	Tight junction	ke	8	0.108	1.04e-06
9	KEGG:05215	Prostate cancer	ke	7	0.095	1.19e-06
9	KEGG:04144	Endocytosis	ke	10	0.135	1.29e-06
9	KEGG:05033	Nicotine addiction	ke	5	0.068	1.57e-06
9	KEGG:04370	VEGF signaling pathway	ke	6	0.081	2.18e-06
9	KEGG:05214	Glioma	ke	6	0.081	2.91e-06
9	KEGG:04514	Cell adhesion molecules (CAMs)	ke	9	0.122	5.47e-06
9	KEGG:04660	T cell receptor signaling pathway	ke	7	0.095	6.18e-06
9	KEGG:05120	Epithelial cell signaling in Helicobacter pylori infection	ke	6	0.081	6.44e-06
9	KEGG:05030	Cocaine addiction	ke	5	0.068	1.99e-05
9	KEGG:04540	Gap junction	ke	6	0.081	2.68e-05
9	KEGG:04810	Regulation of actin cytoskeleton	ke	8	0.108	2.89e-05
9	KEGG:05223	Non-small cell lung cancer	ke	5	0.068	5.22e-05
9	KEGG:05412	Arrhythmogenic right ventricular cardiomyopathy (ARVC)	ke	5	0.068	5.22e-05
9	KEGG:05218	Melanoma	ke	5	0.068	6.58e-05
9	KEGG:04020	Calcium signaling pathway	ke	7	0.095	6.79e-05
9	KEGG:05031	Amphetamine addiction	ke	5	0.068	8.79e-05
9	KEGG:05203	Viral carcinogenesis	ke	8	0.108	0.000131
9	KEGG:05332	Graft-versus-host disease	ke	6	0.081	0.000215
9	KEGG:04612	Antigen processing and presentation	ke	7	0.095	0.000215
9	KEGG:04380	Osteoclast differentiation	ke	6	0.081	0.000243
9	KEGG:04666	Fc gamma R-mediated phagocytosis	ke	5	0.068	0.000313
9	KEGG:04713	Circadian entrainment	ke	5	0.068	0.000347
9	KEGG:04080	Neuroactive ligand-receptor interaction	ke	7	0.095	0.000499
9	KEGG:04730	Long-term depression	ke	4	0.054	0.000603
9	KEGG:05221	Acute myeloid leukemia	ke	4	0.054	0.000645
9	KEGG:05211	Renal cell carcinoma	ke	4	0.054	0.000999
9	REAC:180292	Gab1 signalosome	re	7	0.095	3.91e-14
9	REAC:168256	Signaling in Immune system	re	19	0.257	1.05e-13
9	REAC:186763	Down-stream signal transduction	re	7	0.095	1.95e-09
9	REAC:210990	PECAM1 interactions	re	4	0.054	6.96e-07
9	REAC:351906	Apoptotic cleavage of cell adhesion proteins	re	3	0.041	6.32e-05
9	REAC:194306	Neurophilin interactions with VEGF and VEGFR	re	2	0.027	0.000703
16	GO:0055065	metal ion homeostasis	BP	17	0.239	1.85e-11
16	GO:0060402	calcium ion transport into cytosol	BP	10	0.141	1.22e-10
16	GO:0051282	regulation of sequestering of calcium ion	BP	8	0.113	1.03e-08
16	GO:0043408	regulation of MAPK cascade	BP	14	0.197	6.58e-07
16	GO:0032386	regulation of intracellular transport	BP	12	0.169	6.72e-07
16	GO:0030501	positive regulation of bone mineralization	BP	5	0.07	1.43e-06
16	GO:0010862	positive regulation of pathway-restricted SMAD protein phosphorylation	BP	5	0.07	1.72e-06
16	GO:0002521	leukocyte differentiation	BP	12	0.169	2.46e-06
16	GO:0051924	regulation of calcium ion transport	BP	8	0.113	2.91e-06
16	GO:0060586	multicellular organismal iron ion homeostasis	BP	3	0.042	5.85e-06
16	GO:0032388	positive regulation of intracellular transport	BP	8	0.113	6.08e-06
16	GO:0030168	platelet activation	BP	9	0.127	1.3e-05
16	GO:0051046	regulation of secretion	BP	12	0.169	1.48e-05
16	GO:0046822	regulation of nucleocytoplasmic transport	BP	8	0.113	2.87e-05
16	GO:0043405	regulation of MAP kinase activity	BP	9	0.127	3.96e-05
16	GO:0051223	regulation of protein transport	BP	10	0.141	4.63e-05
16	GO:0051216	cartilage development	BP	7	0.099	6.51e-05
16	GO:0042306	regulation of protein import into nucleus	BP	7	0.099	6.8e-05
16	GO:0060191	regulation of lipase activity	BP	6	0.085	6.89e-05
16	GO:0002507	tolerance induction	BP	4	0.056	9.92e-05
16	GO:0002703	regulation of leukocyte mediated immunity	BP	7	0.099	0.000103
16	GO:0043407	negative regulation of MAP kinase activity	BP	5	0.07	0.000103
16	GO:0050853	B cell receptor signaling pathway	BP	4	0.056	0.000112
16	GO:0042110	T cell activation	BP	10	0.141	0.000123
16	GO:0010762	regulation of fibroblast migration	BP	3	0.042	0.000125
16	GO:0001817	regulation of cytokine production	BP	11	0.155	0.000141
16	GO:0038094	Fc-gamma receptor signaling pathway	BP	5	0.07	0.000158
16	GO:0038096	Fc-gamma receptor signaling pathway involved in phagocytosis	BP	5	0.07	0.000158
16	GO:0010740	positive regulation of intracellular protein kinase cascade	BP	11	0.155	0.000204
16	GO:0050729	positive regulation of inflammatory response	BP	5	0.07	0.000233
16	GO:0071560	cellular response to transforming growth factor beta stimulus	BP	7	0.099	0.000258
16	GO:0010817	regulation of hormone levels	BP	9	0.127	0.00031
16	GO:0097190	apoptotic signaling pathway	BP	10	0.141	0.000322
16	GO:0070295	renal water absorption	BP	2	0.028	0.00033
16	GO:0060333	interferon-gamma-mediated signaling pathway	BP	6	0.085	0.000368
16	GO:0002822	regulation of adaptive immune response based on somatic recombination of immune receptors built from immunoglobulin superfamily domains	BP	6	0.085	0.000415
16	GO:0032675	regulation of interleukin-6 production	BP	5	0.07	0.000442
16	GO:0030214	hyaluronan catabolic process	BP	3	0.042	0.000453
16	GO:0050796	regulation of insulin secretion	BP	6	0.085	0.000543
16	GO:0051896	regulation of protein kinase B signaling cascade	BP	5	0.07	0.000545
16	GO:0019064	viral entry into host cell via membrane fusion with the plasma membrane	BP	2	0.028	0.000658
16	GO:0019087	transformation of host cell by virus	BP	2	0.028	0.000658
16	GO:0050708	regulation of protein secretion	BP	6	0.085	0.000727
16	GO:0030819	positive regulation of cAMP biosynthetic process	BP	4	0.056	0.000741
16	GO:0050730	regulation of peptidyl-tyrosine phosphorylation	BP	6	0.085	0.000956
16	GO:0033017	sarcoplasmic reticulum membrane	CC	4	0.056	2.54e-05
16	GO:0014802	terminal cisterna	CC	2	0.028	0.00011
16	GO:0009986	cell surface	CC	11	0.155	0.000141
16	GO:0042612	MHC class I protein complex	CC	4	0.056	0.000199
16	GO:0043235	receptor complex	CC	6	0.085	0.000753
16	KEGG:04350	TGF-beta signaling pathway	ke	6	0.085	1.78e-05
16	KEGG:04730	Long-term depression	ke	5	0.07	4.02e-05
16	KEGG:05205	Proteoglycans in cancer	ke	8	0.113	5.94e-05
16	KEGG:04650	Natural killer cell mediated cytotoxicity	ke	7	0.099	6.53e-05
16	KEGG:04020	Calcium signaling pathway	ke	7	0.099	7.38e-05
16	KEGG:04144	Endocytosis	ke	8	0.113	9.65e-05
16	KEGG:04662	B cell receptor signaling pathway	ke	5	0.07	0.000144
16	KEGG:04390	Hippo signaling pathway	ke	6	0.085	0.000362
16	KEGG:05200	Pathways in cancer	ke	8	0.113	0.000979
16	REAC:202604	Formation of a heteromeric BMP receptor complex	re	3	0.042	5e-06
16	REAC:170844	Latent TGF-beta1 is cleaved by furin	re	2	0.028	9.44e-05
16	REAC:109582	Hemostasis	re	8	0.113	0.000125
16	REAC:199566	KIR3DL1 interacting with HLA Bw4	re	3	0.042	0.000139
16	REAC:199043	LILRs interact with MHC Class I	re	3	0.042	0.000268
16	REAC:169680	IP3 binds with the IP3 receptor, opening the Ca2+ channel	re	2	0.028	0.000282
19	GO:0071417	cellular response to organonitrogen compound	BP	26	0.295	3.65e-19
19	GO:0071375	cellular response to peptide hormone stimulus	BP	22	0.25	1.38e-17
19	GO:0008543	fibroblast growth factor receptor signaling pathway	BP	18	0.205	1.75e-16
19	GO:0018108	peptidyl-tyrosine phosphorylation	BP	19	0.216	3.56e-16
19	GO:0007173	epidermal growth factor receptor signaling pathway	BP	19	0.216	6.63e-16
19	GO:0038093	Fc receptor signaling pathway	BP	19	0.216	8.59e-16
19	GO:0046777	protein autophosphorylation	BP	17	0.193	8.85e-15
19	GO:0007409	axonogenesis	BP	24	0.273	1.58e-14
19	GO:0048017	inositol lipid-mediated signaling	BP	17	0.193	4.06e-14
19	GO:0048011	neurotrophin TRK receptor signaling pathway	BP	18	0.205	7.4e-13
19	GO:0007265	Ras protein signal transduction	BP	18	0.205	1.08e-10
19	GO:0097485	neuron projection guidance	BP	17	0.193	1.64e-10
19	GO:0043408	regulation of MAPK cascade	BP	19	0.216	6.34e-10
19	GO:0010518	positive regulation of phospholipase activity	BP	9	0.102	2.44e-09
19	GO:0038096	Fc-gamma receptor signaling pathway involved in phagocytosis	BP	9	0.102	3.17e-09
19	GO:0046578	regulation of Ras protein signal transduction	BP	14	0.159	4.12e-09
19	GO:0072659	protein localization to plasma membrane	BP	9	0.102	5.9e-09
19	GO:0051270	regulation of cellular component movement	BP	18	0.205	8.26e-09
19	GO:0050900	leukocyte migration	BP	14	0.159	9.14e-09
19	GO:0033674	positive regulation of kinase activity	BP	17	0.193	9.92e-09
19	GO:0007596	blood coagulation	BP	18	0.205	1.14e-08
19	GO:0046324	regulation of glucose import	BP	7	0.08	4.83e-08
19	GO:0010740	positive regulation of intracellular protein kinase cascade	BP	17	0.193	5.5e-08
19	GO:0030155	regulation of cell adhesion	BP	13	0.148	7.12e-08
19	GO:0042110	T cell activation	BP	15	0.17	7.88e-08
19	GO:0046425	regulation of JAK-STAT cascade	BP	8	0.091	1.39e-07
19	GO:0023014	signal transduction by phosphorylation	BP	4	0.045	4.01e-07
19	GO:0019048	modulation by virus of host morphology or physiology	BP	14	0.159	4.47e-07
19	GO:0050870	positive regulation of T cell activation	BP	11	0.125	5.74e-07
19	GO:0050982	detection of mechanical stimulus	BP	5	0.057	1.46e-06
19	GO:0030335	positive regulation of cell migration	BP	11	0.125	1.9e-06
19	GO:0030029	actin filament-based process	BP	15	0.17	2.09e-06
19	GO:0048013	ephrin receptor signaling pathway	BP	5	0.057	2.73e-06
19	GO:0043551	regulation of phosphatidylinositol 3-kinase activity	BP	5	0.057	3.3e-06
19	GO:0038110	interleukin-2-mediated signaling pathway	BP	3	0.034	3.54e-06
19	GO:0007204	elevation of cytosolic calcium ion concentration	BP	9	0.102	4.35e-06
19	GO:0070372	regulation of ERK1 and ERK2 cascade	BP	8	0.091	4.67e-06
19	GO:0034332	adherens junction organization	BP	7	0.08	4.97e-06
19	GO:0016337	cell-cell adhesion	BP	12	0.136	5.42e-06
19	GO:0001568	blood vessel development	BP	14	0.159	6.8e-06
19	GO:0051896	regulation of protein kinase B signaling cascade	BP	7	0.08	8.49e-06
19	GO:0042326	negative regulation of phosphorylation	BP	10	0.114	1.02e-05
19	GO:0008015	blood circulation	BP	12	0.136	1.28e-05
19	GO:0043406	positive regulation of MAP kinase activity	BP	9	0.102	1.42e-05
19	GO:0051050	positive regulation of transport	BP	14	0.159	1.56e-05
19	GO:0051291	protein heterooligomerization	BP	6	0.068	1.75e-05
19	GO:0033628	regulation of cell adhesion mediated by integrin	BP	5	0.057	1.82e-05
19	GO:0044057	regulation of system process	BP	13	0.148	1.97e-05
19	GO:0002521	leukocyte differentiation	BP	12	0.136	2.01e-05
19	GO:0070201	regulation of establishment of protein localization	BP	12	0.136	2.64e-05
19	GO:0006936	muscle contraction	BP	10	0.114	2.72e-05
19	GO:0060326	cell chemotaxis	BP	8	0.091	2.96e-05
19	GO:0031344	regulation of cell projection organization	BP	10	0.114	3.01e-05
19	GO:0010975	regulation of neuron projection development	BP	9	0.102	3.77e-05
19	GO:0001933	negative regulation of protein phosphorylation	BP	9	0.102	4.39e-05
19	GO:0002260	lymphocyte homeostasis	BP	5	0.057	4.65e-05
19	GO:0060334	regulation of interferon-gamma-mediated signaling pathway	BP	4	0.045	4.69e-05
19	GO:0007172	signal complex assembly	BP	3	0.034	4.86e-05
19	GO:0021675	nerve development	BP	5	0.057	6.33e-05
19	GO:0097190	apoptotic signaling pathway	BP	12	0.136	7.03e-05
19	GO:0016048	detection of temperature stimulus	BP	3	0.034	0.000103
19	GO:0005979	regulation of glycogen biosynthetic process	BP	4	0.045	0.000106
19	GO:0010962	regulation of glucan biosynthetic process	BP	4	0.045	0.000106
19	GO:0046013	regulation of T cell homeostatic proliferation	BP	2	0.023	0.000134
19	GO:0007507	heart development	BP	11	0.125	0.000143
19	GO:0048009	insulin-like growth factor receptor signaling pathway	BP	4	0.045	0.000182
19	GO:0051054	positive regulation of DNA metabolic process	BP	6	0.068	0.000184
19	GO:0031589	cell-substrate adhesion	BP	8	0.091	0.000199
19	GO:0046434	organophosphate catabolic process	BP	12	0.136	0.000285
19	GO:0086005	regulation of ventricular cardiac muscle cell action potential	BP	3	0.034	0.000307
19	GO:0007186	G-protein coupled receptor signaling pathway	BP	12	0.136	0.000347
19	GO:0030010	establishment of cell polarity	BP	5	0.057	0.000348
19	GO:0040008	regulation of growth	BP	12	0.136	0.000396
19	GO:0071407	cellular response to organic cyclic compound	BP	7	0.08	0.000543
19	GO:0048771	tissue remodeling	BP	6	0.068	0.000549
19	GO:0051797	regulation of hair follicle development	BP	3	0.034	0.000565
19	GO:0003044	regulation of systemic arterial blood pressure mediated by a chemical signal	BP	4	0.045	0.000589
19	GO:0048678	response to axon injury	BP	4	0.045	0.000704
19	GO:0009143	nucleoside triphosphate catabolic process	BP	10	0.114	0.000777
19	GO:0042686	regulation of cardioblast cell fate specification	BP	2	0.023	0.000796
19	GO:0003136	negative regulation of heart induction by canonical Wnt receptor signaling pathway	BP	2	0.023	0.000796
19	GO:2000044	negative regulation of cardiac cell fate specification	BP	2	0.023	0.000796
19	GO:0001992	regulation of systemic arterial blood pressure by vasopressin	BP	2	0.023	0.000796
19	GO:0050807	regulation of synapse organization	BP	4	0.045	0.000906
19	GO:0030879	mammary gland development	BP	6	0.068	0.000946
19	GO:0009154	purine ribonucleotide catabolic process	BP	10	0.114	0.000993
19	GO:0045121	membrane raft	CC	15	0.17	2e-12
19	GO:0034451	centriolar satellite	CC	5	0.057	2.9e-08
19	GO:0070161	anchoring junction	CC	11	0.125	2.74e-07
19	GO:0030057	desmosome	CC	5	0.057	1.46e-06
19	GO:0042383	sarcolemma	CC	6	0.068	5.26e-05
19	GO:0016323	basolateral plasma membrane	CC	7	0.08	0.000122
19	GO:0071665	gamma-catenin-TCF7L2 complex	CC	2	0.023	0.000134
19	GO:0070435	Shc-EGFR complex	CC	2	0.023	0.000134
19	GO:0016327	apicolateral plasma membrane	CC	3	0.034	0.000141
19	GO:0031252	cell leading edge	CC	9	0.102	0.000148
19	GO:0001725	stress fiber	CC	4	0.045	0.000537
19	KEGG:04910	Insulin signaling pathway	ke	16	0.182	1.56e-15
19	KEGG:04012	ErbB signaling pathway	ke	13	0.148	3.12e-14
19	KEGG:04151	PI3K-Akt signaling pathway	ke	20	0.227	7.37e-14
19	KEGG:04722	Neurotrophin signaling pathway	ke	13	0.148	2.34e-12
19	KEGG:05200	Pathways in cancer	ke	17	0.193	8.02e-11
19	KEGG:05205	Proteoglycans in cancer	ke	14	0.159	3.3e-10
19	KEGG:04630	Jak-STAT signaling pathway	ke	12	0.136	4.21e-10
19	KEGG:04062	Chemokine signaling pathway	ke	13	0.148	5.3e-10
19	KEGG:05214	Glioma	ke	9	0.102	7.25e-10
19	KEGG:04144	Endocytosis	ke	14	0.159	8.1e-10
19	KEGG:04510	Focal adhesion	ke	13	0.148	1.42e-09
19	KEGG:05215	Prostate cancer	ke	9	0.102	1.38e-08
19	KEGG:04650	Natural killer cell mediated cytotoxicity	ke	11	0.125	1.71e-08
19	KEGG:04540	Gap junction	ke	9	0.102	2.27e-08
19	KEGG:04917	Prolactin signaling pathway	ke	8	0.091	5.61e-08
19	KEGG:04664	Fc epsilon RI signaling pathway	ke	8	0.091	5.61e-08
19	KEGG:05220	Chronic myeloid leukemia	ke	8	0.091	5.61e-08
19	KEGG:04660	T cell receptor signaling pathway	ke	9	0.102	1.19e-07
19	KEGG:04915	Estrogen signaling pathway	ke	9	0.102	1.74e-07
19	KEGG:04360	Axon guidance	ke	9	0.102	2.34e-07
19	KEGG:05221	Acute myeloid leukemia	ke	7	0.08	2.42e-07
19	KEGG:04020	Calcium signaling pathway	ke	10	0.114	2.51e-07
19	KEGG:05223	Non-small cell lung cancer	ke	7	0.08	3.87e-07
19	KEGG:05162	Measles	ke	9	0.102	1.11e-06
19	KEGG:04520	Adherens junction	ke	7	0.08	1.74e-06
19	KEGG:05213	Endometrial cancer	ke	6	0.068	2.37e-06
19	KEGG:04370	VEGF signaling pathway	ke	6	0.068	6.26e-06
19	KEGG:04810	Regulation of actin cytoskeleton	ke	9	0.102	1.38e-05
19	KEGG:04662	B cell receptor signaling pathway	ke	6	0.068	2.15e-05
19	KEGG:05100	Bacterial invasion of epithelial cells	ke	6	0.068	2.15e-05
19	KEGG:04912	GnRH signaling pathway	ke	6	0.068	4.17e-05
19	KEGG:05203	Viral carcinogenesis	ke	9	0.102	7.45e-05
19	KEGG:04380	Osteoclast differentiation	ke	7	0.08	7.65e-05
19	KEGG:04066	HIF-1 signaling pathway	ke	6	0.068	0.000134
19	KEGG:05211	Renal cell carcinoma	ke	5	0.057	0.000157
19	KEGG:05218	Melanoma	ke	5	0.057	0.000157
19	KEGG:05212	Pancreatic cancer	ke	5	0.057	0.000169
19	KEGG:04670	Leukocyte transendothelial migration	ke	6	0.068	0.000175
19	KEGG:05166	HTLV-I infection	ke	10	0.114	0.000224
19	KEGG:05120	Epithelial cell signaling in Helicobacter pylori infection	ke	5	0.057	0.000256
19	KEGG:05160	Hepatitis C	ke	6	0.068	0.000431
19	KEGG:05202	Transcriptional misregulation in cancer	ke	7	0.08	0.00046
19	KEGG:04666	Fc gamma R-mediated phagocytosis	ke	5	0.057	0.00073
19	KEGG:04060	Cytokine-cytokine receptor interaction	ke	8	0.091	0.000793
19	REAC:177929	Signaling by EGFR	re	11	0.125	1.22e-14
19	REAC:186763	Down-stream signal transduction	re	10	0.114	3.83e-14
19	REAC:202733	Cell surface interactions at the vascular wall	re	11	0.125	6.33e-11
19	REAC:74749	Signal attenuation	re	5	0.057	1.11e-08
19	REAC:187037	TRKA signalling from the plasma membrane	re	9	0.102	2.87e-08
19	REAC:77388	SHC-related events	re	5	0.057	4.74e-08
19	REAC:354194	Grb2:SOS provides linkage to MAPK signaling for Intergrins	re	4	0.045	4.93e-06
19	REAC:379048	GPCRs that act as GEFs for G alpha-q/11	re	4	0.045	0.000422
19	REAC:388468	Vasopressin receptor type 1 bind vasopressin	re	2	0.023	0.000521
42	GO:0038093	Fc receptor signaling pathway	BP	35	0.257	2.02e-31
42	GO:0007173	epidermal growth factor receptor signaling pathway	BP	34	0.25	2.93e-30
42	GO:0006897	endocytosis	BP	41	0.301	5.99e-29
42	GO:0008543	fibroblast growth factor receptor signaling pathway	BP	27	0.199	5.86e-24
42	GO:0002431	Fc receptor mediated stimulatory signaling pathway	BP	20	0.147	1.4e-22
42	GO:0048011	neurotrophin TRK receptor signaling pathway	BP	27	0.199	2.1e-18
42	GO:0030036	actin cytoskeleton organization	BP	31	0.228	9.53e-18
42	GO:0030168	platelet activation	BP	23	0.169	4.91e-16
42	GO:0046777	protein autophosphorylation	BP	21	0.154	7.65e-16
42	GO:0050865	regulation of cell activation	BP	28	0.206	5.4e-15
42	GO:0018108	peptidyl-tyrosine phosphorylation	BP	21	0.154	1.66e-14
42	GO:0097485	neuron projection guidance	BP	25	0.184	2.19e-14
42	GO:0007411	axon guidance	BP	25	0.184	2.19e-14
42	GO:0043551	regulation of phosphatidylinositol 3-kinase activity	BP	10	0.074	5.82e-13
42	GO:0043408	regulation of MAPK cascade	BP	27	0.199	1.23e-12
42	GO:0051493	regulation of cytoskeleton organization	BP	21	0.154	2.77e-12
42	GO:0048017	inositol lipid-mediated signaling	BP	18	0.132	9.11e-12
42	GO:0043552	positive regulation of phosphatidylinositol 3-kinase activity	BP	9	0.066	9.39e-12
42	GO:0042110	T cell activation	BP	22	0.162	1.88e-10
42	GO:0071375	cellular response to peptide hormone stimulus	BP	19	0.14	2.67e-10
42	GO:0010740	positive regulation of intracellular protein kinase cascade	BP	24	0.176	6.98e-10
42	GO:0050900	leukocyte migration	BP	18	0.132	1.69e-09
42	GO:0048008	platelet-derived growth factor receptor signaling pathway	BP	8	0.059	1.6e-08
42	GO:0070372	regulation of ERK1 and ERK2 cascade	BP	12	0.088	2.17e-08
42	GO:0051056	regulation of small GTPase mediated signal transduction	BP	18	0.132	3.65e-08
42	GO:0030041	actin filament polymerization	BP	11	0.081	4.02e-08
42	GO:0007265	Ras protein signal transduction	BP	19	0.14	4.08e-08
42	GO:0010863	positive regulation of phospholipase C activity	BP	9	0.066	4.27e-08
42	GO:0043405	regulation of MAP kinase activity	BP	16	0.118	5.07e-08
42	GO:0044087	regulation of cellular component biogenesis	BP	18	0.132	2.28e-07
42	GO:0006816	calcium ion transport	BP	14	0.103	3.98e-07
42	GO:2000145	regulation of cell motility	BP	19	0.14	4.74e-07
42	GO:0043491	protein kinase B signaling cascade	BP	10	0.074	1.09e-06
42	GO:0030833	regulation of actin filament polymerization	BP	9	0.066	1.23e-06
42	GO:0030100	regulation of endocytosis	BP	10	0.074	1.79e-06
42	GO:0051341	regulation of oxidoreductase activity	BP	8	0.059	4.05e-06
42	GO:0048514	blood vessel morphogenesis	BP	17	0.125	4.16e-06
42	GO:0031623	receptor internalization	BP	7	0.051	7.15e-06
42	GO:0001765	membrane raft assembly	BP	3	0.022	1.99e-05
42	GO:0070588	calcium ion transmembrane transport	BP	6	0.044	2.71e-05
42	GO:0061097	regulation of protein tyrosine kinase activity	BP	6	0.044	3.1e-05
42	GO:0001764	neuron migration	BP	8	0.059	3.26e-05
42	GO:0034767	positive regulation of ion transmembrane transport	BP	4	0.029	3.43e-05
42	GO:0031589	cell-substrate adhesion	BP	11	0.081	4.01e-05
42	GO:0045740	positive regulation of DNA replication	BP	6	0.044	5.15e-05
42	GO:2000811	negative regulation of anoikis	BP	4	0.029	6.44e-05
42	GO:0072224	metanephric glomerulus development	BP	4	0.029	6.44e-05
42	GO:0051495	positive regulation of cytoskeleton organization	BP	8	0.059	9.53e-05
42	GO:2000668	regulation of dendritic cell apoptotic process	BP	3	0.022	9.81e-05
42	GO:0006184	GTP catabolic process	BP	13	0.096	0.000112
42	GO:0034330	cell junction organization	BP	10	0.074	0.000122
42	GO:0032388	positive regulation of intracellular transport	BP	9	0.066	0.000133
42	GO:0048732	gland development	BP	12	0.088	0.000139
42	GO:0001779	natural killer cell differentiation	BP	4	0.029	0.000141
42	GO:0097190	apoptotic signaling pathway	BP	15	0.11	0.000142
42	GO:0044057	regulation of system process	BP	15	0.11	0.000218
42	GO:0048806	genitalia development	BP	5	0.037	0.000228
42	GO:0018105	peptidyl-serine phosphorylation	BP	8	0.059	0.000348
42	GO:0090287	regulation of cellular response to growth factor stimulus	BP	8	0.059	0.000452
42	GO:0061061	muscle structure development	BP	15	0.11	0.000463
42	GO:0030155	regulation of cell adhesion	BP	11	0.081	0.000469
42	GO:0090002	establishment of protein localization to plasma membrane	BP	5	0.037	0.000511
42	GO:0043409	negative regulation of MAPK cascade	BP	7	0.051	0.000519
42	GO:0061138	morphogenesis of a branching epithelium	BP	9	0.066	0.000565
42	GO:0032318	regulation of Ras GTPase activity	BP	8	0.059	0.000734
42	GO:0007507	heart development	BP	13	0.096	0.000764
42	GO:0030002	cellular anion homeostasis	BP	3	0.022	0.000778
42	GO:0002695	negative regulation of leukocyte activation	BP	7	0.051	0.000966
42	GO:0045121	membrane raft	CC	15	0.11	1.87e-09
42	GO:0016323	basolateral plasma membrane	CC	13	0.096	9.14e-09
42	GO:0031252	cell leading edge	CC	15	0.11	2.58e-07
42	GO:0005903	brush border	CC	7	0.051	7.15e-06
42	GO:0005938	cell cortex	CC	11	0.081	1.26e-05
42	GO:0030055	cell-substrate junction	CC	9	0.066	5.1e-05
42	GO:0031526	brush border membrane	CC	5	0.037	5.11e-05
42	GO:0005912	adherens junction	CC	10	0.074	8.34e-05
42	GO:0045177	apical part of cell	CC	11	0.081	0.000199
42	GO:0014704	intercalated disc	CC	5	0.037	0.000258
42	GO:0048471	perinuclear region of cytoplasm	CC	15	0.11	0.000391
42	GO:0070435	Shc-EGFR complex	CC	2	0.015	0.000485
42	GO:0043198	dendritic shaft	CC	4	0.029	0.000868
42	KEGG:04012	ErbB signaling pathway	ke	21	0.154	3.6e-23
42	KEGG:04510	Focal adhesion	ke	26	0.191	2.72e-21
42	KEGG:05100	Bacterial invasion of epithelial cells	ke	18	0.132	6.57e-20
42	KEGG:05205	Proteoglycans in cancer	ke	25	0.184	3.67e-19
42	KEGG:04660	T cell receptor signaling pathway	ke	18	0.132	1.56e-16
42	KEGG:04144	Endocytosis	ke	22	0.162	4.31e-15
42	KEGG:04520	Adherens junction	ke	14	0.103	9.36e-14
42	KEGG:04666	Fc gamma R-mediated phagocytosis	ke	14	0.103	8.97e-13
42	KEGG:04650	Natural killer cell mediated cytotoxicity	ke	17	0.125	1.15e-12
42	KEGG:04810	Regulation of actin cytoskeleton	ke	18	0.132	3.63e-12
42	KEGG:05200	Pathways in cancer	ke	22	0.162	4.2e-12
42	KEGG:04062	Chemokine signaling pathway	ke	17	0.125	1.29e-11
42	KEGG:05214	Glioma	ke	11	0.081	8.55e-11
42	KEGG:05215	Prostate cancer	ke	12	0.088	1.94e-10
42	KEGG:04664	Fc epsilon RI signaling pathway	ke	11	0.081	3.87e-10
42	KEGG:05220	Chronic myeloid leukemia	ke	11	0.081	3.87e-10
42	KEGG:04722	Neurotrophin signaling pathway	ke	13	0.096	6.23e-10
42	KEGG:04540	Gap junction	ke	11	0.081	5.76e-09
42	KEGG:04010	MAPK signaling pathway	ke	16	0.118	2.21e-08
42	KEGG:04910	Insulin signaling pathway	ke	12	0.088	3.89e-08
42	KEGG:05213	Endometrial cancer	ke	8	0.059	1.01e-07
42	KEGG:05120	Epithelial cell signaling in Helicobacter pylori infection	ke	9	0.066	1.12e-07
42	KEGG:04917	Prolactin signaling pathway	ke	9	0.066	1.12e-07
42	KEGG:05130	Pathogenic Escherichia coli infection	ke	8	0.059	3.76e-07
42	KEGG:04912	GnRH signaling pathway	ke	9	0.066	3.93e-07
42	KEGG:05211	Renal cell carcinoma	ke	8	0.059	7.1e-07
42	KEGG:04915	Estrogen signaling pathway	ke	10	0.074	7.19e-07
42	KEGG:04360	Axon guidance	ke	10	0.074	9.87e-07
42	KEGG:04630	Jak-STAT signaling pathway	ke	10	0.074	4.95e-06
42	KEGG:05131	Shigellosis	ke	7	0.051	5.05e-06
42	KEGG:05223	Non-small cell lung cancer	ke	7	0.051	7.09e-06
42	KEGG:05218	Melanoma	ke	7	0.051	9.78e-06
42	KEGG:04151	PI3K-Akt signaling pathway	ke	14	0.103	1.55e-05
42	KEGG:04662	B cell receptor signaling pathway	ke	7	0.051	2.34e-05
42	KEGG:04670	Leukocyte transendothelial migration	ke	8	0.059	3.17e-05
42	KEGG:04370	VEGF signaling pathway	ke	6	0.044	7.29e-05
42	KEGG:04020	Calcium signaling pathway	ke	9	0.066	9.1e-05
42	KEGG:04530	Tight junction	ke	8	0.059	9.76e-05
42	KEGG:05034	Alcoholism	ke	9	0.066	0.000152
42	KEGG:05221	Acute myeloid leukemia	ke	5	0.037	0.000671
42	REAC:186763	Down-stream signal transduction	re	13	0.096	2.69e-17
42	REAC:177929	Signaling by EGFR	re	13	0.096	1.22e-15
42	REAC:202733	Cell surface interactions at the vascular wall	re	14	0.103	1.81e-12
42	REAC:187037	TRKA signalling from the plasma membrane	re	12	0.088	6.03e-10
42	REAC:354192	Integrin alphaIIbbeta3 signaling	re	7	0.051	5.38e-09
42	REAC:109807	SOS mediated nucleotide exchange of RAS (SHC)	re	4	0.029	3.59e-07
42	REAC:194315	Signaling by Rho GTPases	re	9	0.066	1.5e-06
42	REAC:74749	Signal attenuation	re	4	0.029	7.58e-06
74	GO:0043062	extracellular structure organization	BP	37	0.314	1.82e-32
74	GO:0022617	extracellular matrix disassembly	BP	19	0.161	8.2e-21
74	GO:0007596	blood coagulation	BP	30	0.254	3.31e-16
74	GO:0032963	collagen metabolic process	BP	14	0.119	1.31e-12
74	GO:0002576	platelet degranulation	BP	13	0.11	3.91e-12
74	GO:0030195	negative regulation of blood coagulation	BP	9	0.076	2.01e-10
74	GO:0050900	leukocyte migration	BP	17	0.144	2.53e-09
74	GO:0030162	regulation of proteolysis	BP	13	0.11	2.27e-08
74	GO:0007229	integrin-mediated signaling pathway	BP	9	0.076	1.57e-07
74	GO:0030334	regulation of cell migration	BP	18	0.153	2.16e-07
74	GO:0010951	negative regulation of endopeptidase activity	BP	10	0.085	5.76e-07
74	GO:0030155	regulation of cell adhesion	BP	14	0.119	9.92e-07
74	GO:0002526	acute inflammatory response	BP	10	0.085	1.64e-06
74	GO:0033627	cell adhesion mediated by integrin	BP	7	0.059	1.67e-06
74	GO:0051873	killing by host of symbiont cells	BP	4	0.034	1.85e-06
74	GO:0031638	zymogen activation	BP	5	0.042	1.92e-06
74	GO:0009617	response to bacterium	BP	15	0.127	5.75e-06
74	GO:0031589	cell-substrate adhesion	BP	11	0.093	1.87e-05
74	GO:0070943	neutrophil mediated killing of symbiont cell	BP	3	0.025	5.99e-05
74	GO:0050886	endocrine process	BP	6	0.051	0.000139
74	GO:0007597	blood coagulation, intrinsic pathway	BP	4	0.034	0.00015
74	GO:0003013	circulatory system process	BP	13	0.11	0.000156
74	GO:0033631	cell-cell adhesion mediated by integrin	BP	4	0.034	0.000188
74	GO:0043410	positive regulation of MAPK cascade	BP	12	0.102	0.000238
74	GO:0014909	smooth muscle cell migration	BP	5	0.042	0.000242
74	GO:0001944	vasculature development	BP	15	0.127	0.000259
74	GO:0006874	cellular calcium ion homeostasis	BP	10	0.085	0.000448
74	GO:0090066	regulation of anatomical structure size	BP	11	0.093	0.000475
74	GO:0008354	germ cell migration	BP	3	0.025	0.00049
74	GO:0003081	regulation of systemic arterial blood pressure by renin-angiotensin	BP	4	0.034	0.000498
74	GO:0001667	ameboidal cell migration	BP	9	0.076	0.000841
74	GO:0031012	extracellular matrix	CC	28	0.237	1.27e-20
74	GO:0030141	secretory granule	CC	23	0.195	4.47e-17
74	GO:0009986	cell surface	CC	29	0.246	5.6e-16
74	GO:0031093	platelet alpha granule lumen	CC	11	0.093	2.45e-12
74	GO:0008305	integrin complex	CC	8	0.068	2.94e-10
74	GO:0070062	extracellular vesicular exosome	CC	8	0.068	2.28e-06
74	GO:0005577	fibrinogen complex	CC	3	0.025	0.000207
74	KEGG:04610	Complement and coagulation cascades	ke	11	0.093	4.31e-10
74	KEGG:04512	ECM-receptor interaction	ke	11	0.093	2.06e-09
74	KEGG:05144	Malaria	ke	9	0.076	2.51e-09
74	KEGG:05146	Amoebiasis	ke	11	0.093	2.14e-08
74	KEGG:04510	Focal adhesion	ke	13	0.11	9.69e-08
74	KEGG:05205	Proteoglycans in cancer	ke	13	0.11	2.58e-07
74	KEGG:04670	Leukocyte transendothelial migration	ke	9	0.076	1.93e-06
74	KEGG:04810	Regulation of actin cytoskeleton	ke	11	0.093	5.74e-06
74	KEGG:05323	Rheumatoid arthritis	ke	10	0.085	8.22e-06
74	KEGG:04974	Protein digestion and absorption	ke	7	0.059	8.62e-06
74	KEGG:05200	Pathways in cancer	ke	13	0.11	2.44e-05
74	KEGG:05410	Hypertrophic cardiomyopathy (HCM)	ke	7	0.059	2.63e-05
74	KEGG:04151	PI3K-Akt signaling pathway	ke	13	0.11	2.88e-05
74	KEGG:05414	Dilated cardiomyopathy	ke	7	0.059	3.65e-05
74	KEGG:05219	Bladder cancer	ke	5	0.042	8.12e-05
74	KEGG:05202	Transcriptional misregulation in cancer	ke	9	0.076	0.000144
74	KEGG:04668	TNF signaling pathway	ke	7	0.059	0.000396
74	KEGG:05222	Small cell lung cancer	ke	6	0.051	0.000677
74	KEGG:05412	Arrhythmogenic right ventricular cardiomyopathy (ARVC)	ke	5	0.042	0.000879
74	KEGG:04062	Chemokine signaling pathway	ke	8	0.068	0.000915
74	REAC:109582	Hemostasis	re	27	0.229	2.42e-22
74	REAC:216083	Integrin cell surface interactions	re	15	0.127	4.09e-16
74	REAC:381426	Regulation of IGF Activity by IGFBP	re	6	0.051	1.06e-08
74	REAC:375276	Peptide ligand-binding receptors	re	11	0.093	1.76e-08
74	REAC:202733	Cell surface interactions at the vascular wall	re	10	0.085	2.37e-08
74	REAC:186797	Signaling by PDGF	re	5	0.042	0.000391
78	GO:0002768	immune response-regulating cell surface receptor signaling pathway	BP	78	0.264	2.58e-55
78	GO:0018108	peptidyl-tyrosine phosphorylation	BP	63	0.213	1.78e-53
78	GO:0002429	immune response-activating cell surface receptor signaling pathway	BP	58	0.196	1.69e-44
78	GO:0007259	JAK-STAT cascade	BP	41	0.139	5.7e-39
78	GO:0043408	regulation of MAPK cascade	BP	65	0.22	8.9e-33
78	GO:0038096	Fc-gamma receptor signaling pathway involved in phagocytosis	BP	31	0.105	6.23e-32
78	GO:0060396	growth hormone receptor signaling pathway	BP	22	0.074	7.15e-30
78	GO:0007173	epidermal growth factor receptor signaling pathway	BP	44	0.149	4.81e-29
78	GO:0050865	regulation of cell activation	BP	55	0.186	7.34e-27
78	GO:0010740	positive regulation of intracellular protein kinase cascade	BP	59	0.199	1.44e-26
78	GO:0046777	protein autophosphorylation	BP	38	0.128	1.08e-25
78	GO:0033674	positive regulation of kinase activity	BP	55	0.186	1.09e-25
78	GO:0048017	inositol lipid-mediated signaling	BP	38	0.128	3.6e-24
78	GO:0038179	neurotrophin signaling pathway	BP	42	0.142	1.64e-22
78	GO:0007596	blood coagulation	BP	53	0.179	4.11e-21
78	GO:0042113	B cell activation	BP	33	0.111	8.8e-21
78	GO:0042110	T cell activation	BP	45	0.152	7.9e-20
78	GO:0019221	cytokine-mediated signaling pathway	BP	47	0.159	1.48e-19
78	GO:0002521	leukocyte differentiation	BP	44	0.149	3.47e-19
78	GO:0050900	leukocyte migration	BP	38	0.128	3.7e-19
78	GO:2000145	regulation of cell motility	BP	47	0.159	5.87e-19
78	GO:0008543	fibroblast growth factor receptor signaling pathway	BP	31	0.105	6.12e-19
78	GO:0043405	regulation of MAP kinase activity	BP	35	0.118	4.3e-17
78	GO:0030155	regulation of cell adhesion	BP	34	0.115	7.42e-16
78	GO:0050732	negative regulation of peptidyl-tyrosine phosphorylation	BP	14	0.047	1.71e-14
78	GO:0070661	leukocyte proliferation	BP	29	0.098	3.16e-14
78	GO:0043551	regulation of phosphatidylinositol 3-kinase activity	BP	13	0.044	3.88e-14
78	GO:0001568	blood vessel development	BP	42	0.142	3.96e-14
78	GO:0007411	axon guidance	BP	35	0.118	8.24e-14
78	GO:0097485	neuron projection guidance	BP	35	0.118	8.24e-14
78	GO:0007265	Ras protein signal transduction	BP	36	0.122	5e-13
78	GO:0070371	ERK1 and ERK2 cascade	BP	22	0.074	1.77e-12
78	GO:0060338	regulation of type I interferon-mediated signaling pathway	BP	12	0.041	3.84e-12
78	GO:0007172	signal complex assembly	BP	7	0.024	9.34e-11
78	GO:0070672	response to interleukin-15	BP	8	0.027	1.22e-10
78	GO:0031589	cell-substrate adhesion	BP	24	0.081	1.39e-10
78	GO:0032101	regulation of response to external stimulus	BP	34	0.115	1.26e-09
78	GO:0048008	platelet-derived growth factor receptor signaling pathway	BP	11	0.037	1.46e-09
78	GO:0051050	positive regulation of transport	BP	36	0.122	2.41e-09
78	GO:0060334	regulation of interferon-gamma-mediated signaling pathway	BP	9	0.03	3.65e-09
78	GO:0043627	response to estrogen stimulus	BP	17	0.057	5.53e-09
78	GO:0006470	protein dephosphorylation	BP	18	0.061	9.34e-09
78	GO:0033673	negative regulation of kinase activity	BP	20	0.068	1.39e-08
78	GO:0032355	response to estradiol stimulus	BP	13	0.044	1.43e-08
78	GO:0061097	regulation of protein tyrosine kinase activity	BP	11	0.037	1.48e-08
78	GO:0048732	gland development	BP	25	0.084	1.52e-08
78	GO:0030032	lamellipodium assembly	BP	10	0.034	1.97e-08
78	GO:0019048	modulation by virus of host morphology or physiology	BP	29	0.098	2.01e-08
78	GO:0051056	regulation of small GTPase mediated signal transduction	BP	27	0.091	2.71e-08
78	GO:2000249	regulation of actin cytoskeleton reorganization	BP	8	0.027	4.18e-08
78	GO:0007262	STAT protein import into nucleus	BP	6	0.02	4.21e-08
78	GO:0030099	myeloid cell differentiation	BP	25	0.084	4.8e-08
78	GO:0046849	bone remodeling	BP	12	0.041	7.28e-08
78	GO:0051896	regulation of protein kinase B signaling cascade	BP	14	0.047	7.83e-08
78	GO:0022604	regulation of cell morphogenesis	BP	25	0.084	1.15e-07
78	GO:0061138	morphogenesis of a branching epithelium	BP	19	0.064	1.39e-07
78	GO:0019722	calcium-mediated signaling	BP	14	0.047	1.57e-07
78	GO:0002263	cell activation involved in immune response	BP	16	0.054	1.7e-07
78	GO:0033138	positive regulation of peptidyl-serine phosphorylation	BP	11	0.037	1.73e-07
78	GO:0060627	regulation of vesicle-mediated transport	BP	20	0.068	1.9e-07
78	GO:0010741	negative regulation of intracellular protein kinase cascade	BP	17	0.057	2e-07
78	GO:0002697	regulation of immune effector process	BP	24	0.081	2.08e-07
78	GO:0034332	adherens junction organization	BP	13	0.044	2.38e-07
78	GO:0045453	bone resorption	BP	10	0.034	3.22e-07
78	GO:0097285	cell-type specific apoptotic process	BP	24	0.081	3.27e-07
78	GO:0007229	integrin-mediated signaling pathway	BP	12	0.041	3.39e-07
78	GO:0060326	cell chemotaxis	BP	17	0.057	3.6e-07
78	GO:0016337	cell-cell adhesion	BP	25	0.084	4.27e-07
78	GO:0002274	myeloid leukocyte activation	BP	15	0.051	4.59e-07
78	GO:0051960	regulation of nervous system development	BP	29	0.098	4.68e-07
78	GO:0031344	regulation of cell projection organization	BP	22	0.074	5.17e-07
78	GO:0002703	regulation of leukocyte mediated immunity	BP	17	0.057	6.28e-07
78	GO:0050767	regulation of neurogenesis	BP	27	0.091	6.66e-07
78	GO:0002683	negative regulation of immune system process	BP	19	0.064	6.83e-07
78	GO:0050795	regulation of behavior	BP	16	0.054	9.61e-07
78	GO:0048872	homeostasis of number of cells	BP	18	0.061	1.1e-06
78	GO:0043306	positive regulation of mast cell degranulation	BP	5	0.017	1.25e-06
78	GO:0023014	signal transduction by phosphorylation	BP	5	0.017	1.25e-06
78	GO:0048010	vascular endothelial growth factor receptor signaling pathway	BP	9	0.03	1.69e-06
78	GO:0042063	gliogenesis	BP	16	0.054	1.82e-06
78	GO:0010595	positive regulation of endothelial cell migration	BP	9	0.03	3.1e-06
78	GO:0045927	positive regulation of growth	BP	15	0.051	3.7e-06
78	GO:0043114	regulation of vascular permeability	BP	7	0.024	5.39e-06
78	GO:0070102	interleukin-6-mediated signaling pathway	BP	5	0.017	5.41e-06
78	GO:0001817	regulation of cytokine production	BP	28	0.095	9.28e-06
78	GO:0046888	negative regulation of hormone secretion	BP	8	0.027	1.32e-05
78	GO:0097190	apoptotic signaling pathway	BP	26	0.088	1.4e-05
78	GO:1901215	negative regulation of neuron death	BP	12	0.041	1.53e-05
78	GO:0045124	regulation of bone resorption	BP	7	0.024	1.54e-05
78	GO:0043087	regulation of GTPase activity	BP	17	0.057	2e-05
78	GO:0010863	positive regulation of phospholipase C activity	BP	9	0.03	2.73e-05
78	GO:0051052	regulation of DNA metabolic process	BP	17	0.057	2.76e-05
78	GO:0007185	transmembrane receptor protein tyrosine phosphatase signaling pathway	BP	4	0.014	3.46e-05
78	GO:0050918	positive chemotaxis	BP	8	0.027	3.85e-05
78	GO:0000255	allantoin metabolic process	BP	3	0.01	4.62e-05
78	GO:0048754	branching morphogenesis of an epithelial tube	BP	14	0.047	4.94e-05
78	GO:1901888	regulation of cell junction assembly	BP	7	0.024	5.62e-05
78	GO:0032880	regulation of protein localization	BP	25	0.084	6.16e-05
78	GO:0070302	regulation of stress-activated protein kinase signaling cascade	BP	14	0.047	8.17e-05
78	GO:0010828	positive regulation of glucose transport	BP	6	0.02	8.3e-05
78	GO:0045638	negative regulation of myeloid cell differentiation	BP	9	0.03	0.000127
78	GO:0034394	protein localization to cell surface	BP	6	0.02	0.000162
78	GO:0050673	epithelial cell proliferation	BP	17	0.057	0.000172
78	GO:0006549	isoleucine metabolic process	BP	3	0.01	0.000181
78	GO:0046449	creatinine metabolic process	BP	3	0.01	0.000181
78	GO:0051781	positive regulation of cell division	BP	8	0.027	0.000214
78	GO:0010469	regulation of receptor activity	BP	8	0.027	0.000214
78	GO:0042698	ovulation cycle	BP	9	0.03	0.000244
78	GO:0043269	regulation of ion transport	BP	18	0.061	0.000258
78	GO:0071396	cellular response to lipid	BP	16	0.054	0.000264
78	GO:0007422	peripheral nervous system development	BP	8	0.027	0.000273
78	GO:0048009	insulin-like growth factor receptor signaling pathway	BP	6	0.02	0.000291
78	GO:0050690	regulation of defense response to virus by virus	BP	6	0.02	0.000291
78	GO:0006968	cellular defense response	BP	8	0.027	0.000307
78	GO:0003006	developmental process involved in reproduction	BP	21	0.071	0.000326
78	GO:0071300	cellular response to retinoic acid	BP	7	0.024	0.000341
78	GO:0045779	negative regulation of bone resorption	BP	4	0.014	0.000447
78	GO:0002250	adaptive immune response	BP	18	0.061	0.000464
78	GO:0021675	nerve development	BP	7	0.024	0.000511
78	GO:0009306	protein secretion	BP	14	0.047	0.000524
78	GO:0043068	positive regulation of programmed cell death	BP	24	0.081	0.000543
78	GO:0021700	developmental maturation	BP	13	0.044	0.000564
78	GO:0010543	regulation of platelet activation	BP	5	0.017	0.000566
78	GO:0035272	exocrine system development	BP	7	0.024	0.000581
78	GO:0060402	calcium ion transport into cytosol	BP	9	0.03	0.000582
78	GO:0010638	positive regulation of organelle organization	BP	16	0.054	0.000614
78	GO:0045086	positive regulation of interleukin-2 biosynthetic process	BP	4	0.014	0.000635
78	GO:0045428	regulation of nitric oxide biosynthetic process	BP	7	0.024	0.000659
78	GO:2000648	positive regulation of stem cell proliferation	BP	7	0.024	0.000659
78	GO:0048608	reproductive structure development	BP	15	0.051	0.000675
78	GO:0040014	regulation of multicellular organism growth	BP	8	0.027	0.000733
78	GO:0043112	receptor metabolic process	BP	10	0.034	0.00076
78	GO:0035924	cellular response to vascular endothelial growth factor stimulus	BP	5	0.017	0.00086
78	GO:0009612	response to mechanical stimulus	BP	11	0.037	0.000864
78	GO:0006101	citrate metabolic process	BP	3	0.01	0.000877
78	GO:0070091	glucagon secretion	BP	3	0.01	0.000877
78	GO:0048012	hepatocyte growth factor receptor signaling pathway	BP	3	0.01	0.000877
78	GO:0072673	lamellipodium morphogenesis	BP	3	0.01	0.000877
78	GO:0009986	cell surface	CC	45	0.152	3.41e-16
78	GO:0045121	membrane raft	CC	27	0.091	1.18e-14
78	GO:0031252	cell leading edge	CC	28	0.095	1.41e-11
78	GO:0043235	receptor complex	CC	22	0.074	2.68e-11
78	GO:0030175	filopodium	CC	9	0.03	1.75e-05
78	GO:0014069	postsynaptic density	CC	11	0.037	3.35e-05
78	GO:0019815	B cell receptor complex	CC	3	0.01	0.000181
78	GO:0070161	anchoring junction	CC	15	0.051	0.000196
78	GO:0030055	cell-substrate junction	CC	12	0.041	0.000224
78	KEGG:04630	Jak-STAT signaling pathway	ke	46	0.155	2.11e-40
78	KEGG:04151	PI3K-Akt signaling pathway	ke	49	0.166	3e-26
78	KEGG:04650	Natural killer cell mediated cytotoxicity	ke	35	0.118	1e-24
78	KEGG:04722	Neurotrophin signaling pathway	ke	31	0.105	3.55e-24
78	KEGG:04060	Cytokine-cytokine receptor interaction	ke	42	0.142	1.2e-23
78	KEGG:04012	ErbB signaling pathway	ke	27	0.091	1.5e-23
78	KEGG:04666	Fc gamma R-mediated phagocytosis	ke	27	0.091	5.92e-23
78	KEGG:04662	B cell receptor signaling pathway	ke	25	0.084	9.1e-23
78	KEGG:04660	T cell receptor signaling pathway	ke	29	0.098	1.07e-22
78	KEGG:04380	Osteoclast differentiation	ke	31	0.105	2.83e-22
78	KEGG:04510	Focal adhesion	ke	34	0.115	3.17e-20
78	KEGG:04062	Chemokine signaling pathway	ke	32	0.108	2.52e-19
78	KEGG:04664	Fc epsilon RI signaling pathway	ke	22	0.074	4.8e-19
78	KEGG:05205	Proteoglycans in cancer	ke	32	0.108	3.72e-17
78	KEGG:05200	Pathways in cancer	ke	38	0.128	9.16e-17
78	KEGG:04917	Prolactin signaling pathway	ke	20	0.068	1.76e-16
78	KEGG:04520	Adherens junction	ke	20	0.068	7.49e-16
78	KEGG:05162	Measles	ke	25	0.084	3.98e-15
78	KEGG:04910	Insulin signaling pathway	ke	24	0.081	1.2e-14
78	KEGG:05211	Renal cell carcinoma	ke	17	0.057	1.15e-13
78	KEGG:04066	HIF-1 signaling pathway	ke	20	0.068	2.53e-13
78	KEGG:05220	Chronic myeloid leukemia	ke	17	0.057	7.2e-13
78	KEGG:05100	Bacterial invasion of epithelial cells	ke	17	0.057	1.17e-12
78	KEGG:05214	Glioma	ke	15	0.051	1.59e-11
78	KEGG:04640	Hematopoietic cell lineage	ke	17	0.057	4.41e-10
78	KEGG:05160	Hepatitis C	ke	18	0.061	1.08e-09
78	KEGG:05340	Primary immunodeficiency	ke	12	0.041	1.11e-09
78	KEGG:04810	Regulation of actin cytoskeleton	ke	22	0.074	1.33e-09
78	KEGG:04370	VEGF signaling pathway	ke	13	0.044	1.44e-09
78	KEGG:05223	Non-small cell lung cancer	ke	12	0.041	2.59e-08
78	KEGG:05213	Endometrial cancer	ke	11	0.037	3.19e-08
78	KEGG:04930	Type II diabetes mellitus	ke	11	0.037	3.19e-08
78	KEGG:04670	Leukocyte transendothelial migration	ke	15	0.051	3.97e-08
78	KEGG:05212	Pancreatic cancer	ke	12	0.041	5.44e-08
78	KEGG:05221	Acute myeloid leukemia	ke	11	0.037	1.32e-07
78	KEGG:04144	Endocytosis	ke	21	0.071	1.33e-07
78	KEGG:05215	Prostate cancer	ke	13	0.044	1.64e-07
78	KEGG:05161	Hepatitis B	ke	16	0.054	5.49e-07
78	KEGG:05120	Epithelial cell signaling in Helicobacter pylori infection	ke	11	0.037	1.32e-06
78	KEGG:04010	MAPK signaling pathway	ke	20	0.068	3.79e-06
78	KEGG:04912	GnRH signaling pathway	ke	11	0.037	5.64e-06
78	KEGG:05131	Shigellosis	ke	9	0.03	1.42e-05
78	KEGG:04915	Estrogen signaling pathway	ke	12	0.041	2.74e-05
78	KEGG:05218	Melanoma	ke	9	0.03	3.2e-05
78	KEGG:04360	Axon guidance	ke	12	0.041	3.88e-05
78	KEGG:04320	Dorso-ventral axis formation	ke	6	0.02	4.31e-05
78	KEGG:04920	Adipocytokine signaling pathway	ke	9	0.03	0.000114
78	KEGG:05203	Viral carcinogenesis	ke	16	0.054	0.000277
78	KEGG:04960	Aldosterone-regulated sodium reabsorption	ke	6	0.02	0.000301
78	KEGG:05219	Bladder cancer	ke	6	0.02	0.000411
78	KEGG:04064	NF-kappa B signaling pathway	ke	10	0.034	0.000426
78	KEGG:05142	Chagas disease (American trypanosomiasis)	ke	10	0.034	0.000458
78	KEGG:04540	Gap junction	ke	9	0.03	0.000507
78	KEGG:05140	Leishmaniasis	ke	11	0.037	0.000512
78	KEGG:05152	Tuberculosis	ke	15	0.051	0.000541
78	KEGG:05130	Pathogenic Escherichia coli infection	ke	7	0.024	0.000845
78	KEGG:04668	TNF signaling pathway	ke	10	0.034	0.000862
78	KEGG:05145	Toxoplasmosis	ke	13	0.044	0.000872
78	KEGG:05164	Influenza A	ke	15	0.051	0.00093
78	REAC:186763	Down-stream signal transduction	re	22	0.074	1.13e-27
78	REAC:177929	Signaling by EGFR	re	17	0.057	1.37e-16
78	REAC:109582	Hemostasis	re	31	0.105	4.75e-15
78	REAC:202733	Cell surface interactions at the vascular wall	re	21	0.071	4.98e-15
78	REAC:74749	Signal attenuation	re	8	0.027	2.87e-11
78	REAC:187037	TRKA signalling from the plasma membrane	re	17	0.057	1.13e-10
78	REAC:195399	VEGF binds to VEGFR leading to receptor dimerization	re	6	0.02	2.92e-08
78	REAC:74751	Insulin receptor signalling cascade	re	10	0.034	3.23e-08
78	REAC:354192	Integrin alphaIIbbeta3 signaling	re	7	0.024	1.48e-06
78	REAC:164944	Nef and signal transduction	re	4	0.014	4.73e-05
78	REAC:139881	Exocytosis of VEGF	re	3	0.01	0.000126
78	REAC:194315	Signaling by Rho GTPases	re	9	0.03	0.000934
89	GO:0002429	immune response-activating cell surface receptor signaling pathway	BP	14	0.318	7.09e-14
89	GO:0038096	Fc-gamma receptor signaling pathway involved in phagocytosis	BP	10	0.227	1.63e-13
89	GO:0050863	regulation of T cell activation	BP	9	0.205	1.42e-06
89	GO:0007173	epidermal growth factor receptor signaling pathway	BP	8	0.182	3.22e-06
89	GO:0030168	platelet activation	BP	8	0.182	4.4e-06
89	GO:0008543	fibroblast growth factor receptor signaling pathway	BP	7	0.159	9.06e-06
89	GO:0050900	leukocyte migration	BP	8	0.182	1.69e-05
89	GO:0043366	beta selection	BP	2	0.045	6.73e-05
89	GO:0046777	protein autophosphorylation	BP	6	0.136	0.000175
89	GO:0048011	neurotrophin TRK receptor signaling pathway	BP	7	0.159	0.000202
89	GO:0032956	regulation of actin cytoskeleton organization	BP	6	0.136	0.000205
89	GO:0048017	inositol lipid-mediated signaling	BP	6	0.136	0.000291
89	GO:0008033	tRNA processing	BP	4	0.091	0.000314
89	GO:0018108	peptidyl-tyrosine phosphorylation	BP	6	0.136	0.000406
89	GO:0043303	mast cell degranulation	BP	3	0.068	0.000421
89	GO:0005655	nucleolar ribonuclease P complex	CC	4	0.091	2.41e-08
89	GO:0008180	signalosome	CC	3	0.068	4.71e-05
89	GO:0001772	immunological synapse	CC	3	0.068	0.000239
89	KEGG:04660	T cell receptor signaling pathway	ke	9	0.205	3.02e-10
89	KEGG:04012	ErbB signaling pathway	ke	8	0.182	1.2e-09
89	KEGG:04650	Natural killer cell mediated cytotoxicity	ke	9	0.205	6.75e-09
89	KEGG:04664	Fc epsilon RI signaling pathway	ke	7	0.159	1.2e-08
89	KEGG:05220	Chronic myeloid leukemia	ke	6	0.136	4.33e-07
89	KEGG:04666	Fc gamma R-mediated phagocytosis	ke	6	0.136	1.65e-06
89	KEGG:04722	Neurotrophin signaling pathway	ke	6	0.136	8.55e-06
89	KEGG:04380	Osteoclast differentiation	ke	6	0.136	1.85e-05
89	KEGG:04064	NF-kappa B signaling pathway	ke	5	0.114	0.000102
89	KEGG:05205	Proteoglycans in cancer	ke	6	0.136	0.000241
89	KEGG:03008	Ribosome biogenesis in eukaryotes	ke	4	0.091	0.000244
89	KEGG:05200	Pathways in cancer	ke	7	0.159	0.000279
89	KEGG:05100	Bacterial invasion of epithelial cells	ke	4	0.091	0.00034
89	REAC:186763	Down-stream signal transduction	re	6	0.136	3.04e-09
89	REAC:210990	PECAM1 interactions	re	4	0.091	7.01e-08
89	REAC:177929	Signaling by EGFR	re	5	0.114	7.39e-07
89	REAC:187037	TRKA signalling from the plasma membrane	re	5	0.114	3.09e-05
89	REAC:354192	Integrin alphaIIbbeta3 signaling	re	3	0.068	0.000115
89	REAC:164944	Nef and signal transduction	re	2	0.045	0.000581
90	GO:0042026	protein refolding	BP	13	0.213	3.52e-25
90	GO:0035666	TRIF-dependent toll-like receptor signaling pathway	BP	16	0.262	4.92e-22
90	GO:0090084	negative regulation of inclusion body assembly	BP	10	0.164	8.27e-22
90	GO:2001239	regulation of extrinsic apoptotic signaling pathway in absence of ligand	BP	13	0.213	2.28e-19
90	GO:0007249	I-kappaB kinase/NF-kappaB cascade	BP	19	0.311	1.35e-18
90	GO:0035966	response to topologically incorrect protein	BP	16	0.262	3.09e-17
90	GO:0051092	positive regulation of NF-kappaB transcription factor activity	BP	15	0.246	3.73e-17
90	GO:0045639	positive regulation of myeloid cell differentiation	BP	13	0.213	8.96e-17
90	GO:0045646	regulation of erythrocyte differentiation	BP	11	0.18	1.41e-16
90	GO:0043123	positive regulation of I-kappaB kinase/NF-kappaB cascade	BP	15	0.246	4.9e-16
90	GO:0035872	nucleotide-binding domain, leucine rich repeat containing receptor signaling pathway	BP	10	0.164	7.2e-14
90	GO:0001817	regulation of cytokine production	BP	19	0.311	7.65e-13
90	GO:0032479	regulation of type I interferon production	BP	11	0.18	7.15e-12
90	GO:0071902	positive regulation of protein serine/threonine kinase activity	BP	13	0.213	1.97e-10
90	GO:0043406	positive regulation of MAP kinase activity	BP	12	0.197	2.77e-10
90	GO:0006402	mRNA catabolic process	BP	12	0.197	9.04e-10
90	GO:0030308	negative regulation of cell growth	BP	10	0.164	4.22e-09
90	GO:0038061	NIK/NF-kappaB cascade	BP	6	0.098	5.43e-09
90	GO:0007254	JNK cascade	BP	10	0.164	4.44e-08
90	GO:0032480	negative regulation of type I interferon production	BP	6	0.098	1.06e-07
90	GO:0002369	T cell cytokine production	BP	4	0.066	1.56e-06
90	GO:0033209	tumor necrosis factor-mediated signaling pathway	BP	5	0.082	7.41e-06
90	GO:0045428	regulation of nitric oxide biosynthetic process	BP	5	0.082	2.18e-05
90	GO:0002726	positive regulation of T cell cytokine production	BP	3	0.049	2.77e-05
90	GO:0032743	positive regulation of interleukin-2 production	BP	3	0.049	0.000107
90	GO:0043065	positive regulation of apoptotic process	BP	10	0.164	0.00023
90	GO:0051131	chaperone-mediated protein complex assembly	BP	3	0.049	0.00027
90	GO:0002703	regulation of leukocyte mediated immunity	BP	6	0.098	0.000539
90	GO:0045040	protein import into mitochondrial outer membrane	BP	2	0.033	0.000658
90	GO:0016234	inclusion body	CC	13	0.213	1.69e-19
90	GO:0035631	CD40 receptor complex	CC	5	0.082	4.5e-09
90	GO:0016607	nuclear speck	CC	10	0.164	2.68e-08
90	GO:0044440	endosomal part	CC	12	0.197	7.42e-07
90	GO:0048471	perinuclear region of cytoplasm	CC	12	0.197	5.82e-06
90	GO:0009898	internal side of plasma membrane	CC	5	0.082	0.000438
90	KEGG:05169	Epstein-Barr virus infection	ke	26	0.426	1.51e-27
90	KEGG:05162	Measles	ke	21	0.344	3.85e-26
90	KEGG:05145	Toxoplasmosis	ke	20	0.328	6.39e-22
90	KEGG:04010	MAPK signaling pathway	ke	21	0.344	1.05e-20
90	KEGG:05134	Legionellosis	ke	14	0.23	2.33e-19
90	KEGG:04622	RIG-I-like receptor signaling pathway	ke	13	0.213	8.22e-18
90	KEGG:05164	Influenza A	ke	18	0.295	5.87e-17
90	KEGG:05020	Prion diseases	ke	11	0.18	1.47e-16
90	KEGG:04141	Protein processing in endoplasmic reticulum	ke	16	0.262	1.5e-16
90	KEGG:04064	NF-kappa B signaling pathway	ke	14	0.23	1.56e-16
90	KEGG:04915	Estrogen signaling pathway	ke	14	0.23	3.37e-16
90	KEGG:04620	Toll-like receptor signaling pathway	ke	12	0.197	1.05e-13
90	KEGG:04612	Antigen processing and presentation	ke	14	0.23	4.18e-13
90	KEGG:04621	NOD-like receptor signaling pathway	ke	10	0.164	4.89e-13
90	KEGG:04668	TNF signaling pathway	ke	11	0.18	1.7e-11
90	KEGG:05160	Hepatitis C	ke	11	0.18	2.92e-11
90	KEGG:04144	Endocytosis	ke	13	0.213	8.09e-11
90	KEGG:05168	Herpes simplex infection	ke	14	0.23	1.08e-10
90	KEGG:03040	Spliceosome	ke	11	0.18	2.11e-10
90	KEGG:04623	Cytosolic DNA-sensing pathway	ke	7	0.115	9.03e-09
90	KEGG:04380	Osteoclast differentiation	ke	9	0.148	2.87e-08
90	KEGG:04151	PI3K-Akt signaling pathway	ke	12	0.197	6.53e-08
90	KEGG:04920	Adipocytokine signaling pathway	ke	7	0.115	1.35e-07
90	KEGG:05222	Small cell lung cancer	ke	7	0.115	5.11e-07
90	KEGG:05200	Pathways in cancer	ke	11	0.18	5.43e-07
90	KEGG:05140	Leishmaniasis	ke	7	0.115	6.56e-06
90	KEGG:05215	Prostate cancer	ke	5	0.082	0.000119
90	KEGG:05161	Hepatitis B	ke	6	0.098	0.000147
90	KEGG:04210	Apoptosis	ke	5	0.082	0.000155
90	KEGG:05203	Viral carcinogenesis	ke	7	0.115	0.00029
90	KEGG:04660	T cell receptor signaling pathway	ke	5	0.082	0.000378
90	KEGG:04722	Neurotrophin signaling pathway	ke	5	0.082	0.000523
90	KEGG:05212	Pancreatic cancer	ke	4	0.066	0.000568
90	REAC:168164	Toll Like Receptor 3 (TLR3) Cascade	re	9	0.148	3.56e-16
90	REAC:209543	p75NTR recruits signalling complexes	re	4	0.066	5.11e-07
90	REAC:140978	TRADD:TRAF2:RIP1 complex binds FADD	re	3	0.049	1.41e-06
90	REAC:182993	Ubiquitination of stimulated EGFR (Cbl)	re	2	0.033	0.00077
138	GO:0090084	negative regulation of inclusion body assembly	BP	10	0.073	8.33e-18
138	GO:2001239	regulation of extrinsic apoptotic signaling pathway in absence of ligand	BP	15	0.109	1.79e-17
138	GO:0035666	TRIF-dependent toll-like receptor signaling pathway	BP	17	0.124	3.52e-17
138	GO:0007249	I-kappaB kinase/NF-kappaB cascade	BP	24	0.175	1.12e-16
138	GO:0043123	positive regulation of I-kappaB kinase/NF-kappaB cascade	BP	20	0.146	3.36e-16
138	GO:0042026	protein refolding	BP	11	0.08	8.07e-16
138	GO:0035966	response to topologically incorrect protein	BP	20	0.146	8.8e-16
138	GO:0032479	regulation of type I interferon production	BP	16	0.117	1.06e-13
138	GO:0045639	positive regulation of myeloid cell differentiation	BP	14	0.102	4.51e-13
138	GO:0045648	positive regulation of erythrocyte differentiation	BP	10	0.073	1.43e-12
138	GO:0002753	cytoplasmic pattern recognition receptor signaling pathway	BP	11	0.08	5.45e-12
138	GO:0051092	positive regulation of NF-kappaB transcription factor activity	BP	15	0.109	2.28e-11
138	GO:0006402	mRNA catabolic process	BP	16	0.117	5.63e-09
138	GO:0038061	NIK/NF-kappaB cascade	BP	7	0.051	3.85e-08
138	GO:0006919	activation of cysteine-type endopeptidase activity involved in apoptotic process	BP	9	0.066	2.71e-06
138	GO:0030308	negative regulation of cell growth	BP	10	0.073	2.15e-05
138	GO:0007339	binding of sperm to zona pellucida	BP	5	0.036	5.61e-05
138	GO:0043624	cellular protein complex disassembly	BP	10	0.073	6.81e-05
138	GO:0007250	activation of NF-kappaB-inducing kinase activity	BP	4	0.029	0.000201
138	GO:0072594	establishment of protein localization to organelle	BP	11	0.08	0.000202
138	GO:0071260	cellular response to mechanical stimulus	BP	6	0.044	0.000268
138	GO:0043623	cellular protein complex assembly	BP	13	0.095	0.000278
138	GO:0006605	protein targeting	BP	16	0.117	0.000629
138	GO:0002726	positive regulation of T cell cytokine production	BP	3	0.022	0.000633
138	GO:0016235	aggresome	CC	11	0.08	1.35e-13
138	GO:0048471	perinuclear region of cytoplasm	CC	20	0.146	6.69e-07
138	GO:0016607	nuclear speck	CC	12	0.088	2.14e-06
138	GO:0035631	CD40 receptor complex	CC	4	0.029	3.79e-05
138	GO:0033256	I-kappaB/NF-kappaB complex	CC	3	0.022	4.66e-05
138	GO:0002199	zona pellucida receptor complex	CC	4	0.029	0.000112
138	GO:0031264	death-inducing signaling complex	CC	3	0.022	0.000229
138	GO:0008385	IkappaB kinase complex	CC	3	0.022	0.000229
138	GO:0022627	cytosolic small ribosomal subunit	CC	5	0.036	0.000975
138	KEGG:05169	Epstein-Barr virus infection	ke	39	0.285	5.14e-33
138	KEGG:05162	Measles	ke	29	0.212	5.07e-29
138	KEGG:05134	Legionellosis	ke	23	0.168	2.57e-28
138	KEGG:04010	MAPK signaling pathway	ke	34	0.248	1.17e-27
138	KEGG:05145	Toxoplasmosis	ke	29	0.212	2.34e-25
138	KEGG:04622	RIG-I-like receptor signaling pathway	ke	20	0.146	1.09e-23
138	KEGG:05164	Influenza A	ke	28	0.204	4.42e-21
138	KEGG:04141	Protein processing in endoplasmic reticulum	ke	23	0.168	1.16e-18
138	KEGG:04668	TNF signaling pathway	ke	18	0.131	1.06e-15
138	KEGG:04144	Endocytosis	ke	22	0.161	7.14e-15
138	KEGG:04915	Estrogen signaling pathway	ke	17	0.124	1.1e-14
138	KEGG:04612	Antigen processing and presentation	ke	20	0.146	3.08e-14
138	KEGG:03040	Spliceosome	ke	18	0.131	6.73e-14
138	KEGG:04064	NF-kappa B signaling pathway	ke	16	0.117	8.34e-14
138	KEGG:04623	Cytosolic DNA-sensing pathway	ke	12	0.088	4.76e-13
138	KEGG:05168	Herpes simplex infection	ke	22	0.161	8.86e-13
138	KEGG:04210	Apoptosis	ke	14	0.102	1.92e-12
138	KEGG:05020	Prion diseases	ke	11	0.08	1.93e-12
138	KEGG:04620	Toll-like receptor signaling pathway	ke	14	0.102	1.09e-11
138	KEGG:04920	Adipocytokine signaling pathway	ke	12	0.088	5.76e-11
138	KEGG:04621	NOD-like receptor signaling pathway	ke	11	0.08	1.09e-10
138	KEGG:05160	Hepatitis C	ke	14	0.102	1.55e-10
138	KEGG:04380	Osteoclast differentiation	ke	14	0.102	4.37e-10
138	KEGG:05161	Hepatitis B	ke	14	0.102	1.36e-09
138	KEGG:05222	Small cell lung cancer	ke	10	0.073	1.19e-07
138	KEGG:05131	Shigellosis	ke	8	0.058	4.91e-07
138	KEGG:05203	Viral carcinogenesis	ke	14	0.102	6.98e-07
138	KEGG:05142	Chagas disease (American trypanosomiasis)	ke	10	0.073	7.18e-07
138	KEGG:04662	B cell receptor signaling pathway	ke	8	0.058	2.92e-06
138	KEGG:04660	T cell receptor signaling pathway	ke	9	0.066	7.07e-06
138	KEGG:04722	Neurotrophin signaling pathway	ke	9	0.066	1.26e-05
138	KEGG:05200	Pathways in cancer	ke	14	0.102	2e-05
138	KEGG:05120	Epithelial cell signaling in Helicobacter pylori infection	ke	7	0.051	2.88e-05
138	KEGG:05166	HTLV-I infection	ke	14	0.102	4.53e-05
138	KEGG:05220	Chronic myeloid leukemia	ke	6	0.044	0.000302
138	KEGG:05215	Prostate cancer	ke	6	0.044	0.000857
138	KEGG:05221	Acute myeloid leukemia	ke	5	0.036	0.00098
138	REAC:168164	Toll Like Receptor 3 (TLR3) Cascade	re	12	0.088	3.82e-19
138	REAC:73887	Death Receptor Signalling	re	7	0.051	9.9e-10
138	REAC:193705	IKKbeta phosphorylates IkB causing NF-kB to dissociate	re	5	0.036	4.04e-08
138	REAC:379893	isoleucine + tRNA(Ile) + ATP => Ile-tRNA(Ile) + AMP + pyrophosphate	re	3	0.022	0.000249
138	REAC:72676	eIF3 and eIF1A bind to the 40S subunit	re	5	0.036	0.000632
138	REAC:375424	Vamp2 associated trans-Golgi Network Derived Vesicle Uncoating	re	3	0.022	0.000823
138	REAC:166869	IRAK1-P(n):TRAF6 binds MEKK1	re	2	0.015	0.000888
165	GO:0038096	Fc-gamma receptor signaling pathway involved in phagocytosis	BP	15	0.174	2.04e-18
165	GO:0038094	Fc-gamma receptor signaling pathway	BP	15	0.174	2.04e-18
165	GO:0007173	epidermal growth factor receptor signaling pathway	BP	16	0.186	3.32e-12
165	GO:0007411	axon guidance	BP	17	0.198	1.88e-10
165	GO:0097485	neuron projection guidance	BP	17	0.198	1.88e-10
165	GO:1900542	regulation of purine nucleotide metabolic process	BP	17	0.198	3.47e-10
165	GO:0007214	gamma-aminobutyric acid signaling pathway	BP	7	0.081	4.98e-10
165	GO:0007194	negative regulation of adenylate cyclase activity	BP	7	0.081	1.32e-09
165	GO:0008543	fibroblast growth factor receptor signaling pathway	BP	12	0.14	5.85e-09
165	GO:0018108	peptidyl-tyrosine phosphorylation	BP	12	0.14	5.79e-08
165	GO:0046777	protein autophosphorylation	BP	11	0.128	1.29e-07
165	GO:0048011	neurotrophin TRK receptor signaling pathway	BP	13	0.151	1.35e-07
165	GO:0007172	signal complex assembly	BP	4	0.047	6.18e-07
165	GO:0007015	actin filament organization	BP	10	0.116	8.98e-06
165	GO:0033121	regulation of purine nucleotide catabolic process	BP	10	0.116	1.82e-05
165	GO:0009118	regulation of nucleoside metabolic process	BP	10	0.116	1.82e-05
165	GO:0007265	Ras protein signal transduction	BP	12	0.14	2.59e-05
165	GO:0048017	inositol lipid-mediated signaling	BP	9	0.105	2.91e-05
165	GO:0042110	T cell activation	BP	12	0.14	2.98e-05
165	GO:0032318	regulation of Ras GTPase activity	BP	8	0.093	3e-05
165	GO:0030155	regulation of cell adhesion	BP	10	0.116	4.73e-05
165	GO:0050863	regulation of T cell activation	BP	10	0.116	5.58e-05
165	GO:0051493	regulation of cytoskeleton organization	BP	10	0.116	5.58e-05
165	GO:0023014	signal transduction by phosphorylation	BP	3	0.035	7.68e-05
165	GO:0050808	synapse organization	BP	7	0.081	9.39e-05
165	GO:0043551	regulation of phosphatidylinositol 3-kinase activity	BP	4	0.047	0.000163
165	GO:0032870	cellular response to hormone stimulus	BP	11	0.128	0.000172
165	GO:0007160	cell-matrix adhesion	BP	7	0.081	0.000195
165	GO:0060396	growth hormone receptor signaling pathway	BP	4	0.047	0.000217
165	GO:0060627	regulation of vesicle-mediated transport	BP	8	0.093	0.000316
165	GO:0048489	synaptic vesicle transport	BP	5	0.058	0.000372
165	GO:0007596	blood coagulation	BP	12	0.14	0.00045
165	GO:0030032	lamellipodium assembly	BP	4	0.047	0.000452
165	GO:0033674	positive regulation of kinase activity	BP	11	0.128	0.000581
165	GO:0051341	regulation of oxidoreductase activity	BP	5	0.058	0.000602
165	GO:0006607	NLS-bearing substrate import into nucleus	BP	3	0.035	0.000603
165	GO:0097113	alpha-amino-3-hydroxy-5-methyl-4-isoxazole propionate receptor clustering	BP	2	0.023	0.000646
165	GO:0071896	protein localization to adherens junction	BP	2	0.023	0.000646
165	GO:0060486	Clara cell differentiation	BP	2	0.023	0.000646
165	GO:2000821	regulation of grooming behavior	BP	2	0.023	0.000646
165	GO:0019048	modulation by virus of host morphology or physiology	BP	10	0.116	0.000736
165	GO:0008105	asymmetric protein localization	BP	3	0.035	0.000739
165	GO:0045202	synapse	CC	26	0.302	4.59e-18
165	GO:0038037	G-protein coupled receptor dimeric complex	CC	7	0.081	2.21e-15
165	GO:0016323	basolateral plasma membrane	CC	10	0.116	1.21e-07
165	GO:0005912	adherens junction	CC	8	0.093	0.00012
165	GO:0030055	cell-substrate junction	CC	7	0.081	0.000147
165	GO:0012506	vesicle membrane	CC	11	0.128	0.000363
165	GO:0034750	Scrib-APC-beta-catenin complex	CC	2	0.023	0.000646
165	GO:0030027	lamellipodium	CC	6	0.07	0.000748
165	KEGG:04012	ErbB signaling pathway	ke	17	0.198	1.06e-20
165	KEGG:04915	Estrogen signaling pathway	ke	12	0.14	2.79e-11
165	KEGG:05100	Bacterial invasion of epithelial cells	ke	10	0.116	1.05e-10
165	KEGG:04660	T cell receptor signaling pathway	ke	10	0.116	6.19e-09
165	KEGG:04810	Regulation of actin cytoskeleton	ke	12	0.14	1.19e-08
165	KEGG:04510	Focal adhesion	ke	12	0.14	1.33e-08
165	KEGG:05205	Proteoglycans in cancer	ke	12	0.14	3.38e-08
165	KEGG:04520	Adherens junction	ke	8	0.093	8.34e-08
165	KEGG:04727	GABAergic synapse	ke	8	0.093	1.51e-07
165	KEGG:04360	Axon guidance	ke	9	0.105	1.99e-07
165	KEGG:04666	Fc gamma R-mediated phagocytosis	ke	8	0.093	2.87e-07
165	KEGG:05200	Pathways in cancer	ke	13	0.151	3.67e-07
165	KEGG:05220	Chronic myeloid leukemia	ke	7	0.081	9.78e-07
165	KEGG:05032	Morphine addiction	ke	7	0.081	3.06e-06
165	KEGG:05131	Shigellosis	ke	6	0.07	5.17e-06
165	KEGG:04144	Endocytosis	ke	10	0.116	5.7e-06
165	KEGG:05130	Pathogenic Escherichia coli infection	ke	6	0.07	5.71e-06
165	KEGG:04062	Chemokine signaling pathway	ke	9	0.105	6.75e-06
165	KEGG:05223	Non-small cell lung cancer	ke	6	0.07	6.94e-06
165	KEGG:04664	Fc epsilon RI signaling pathway	ke	6	0.07	1.67e-05
165	KEGG:05213	Endometrial cancer	ke	5	0.058	4.48e-05
165	KEGG:04910	Insulin signaling pathway	ke	7	0.081	7.21e-05
165	KEGG:04630	Jak-STAT signaling pathway	ke	7	0.081	9.49e-05
165	KEGG:04370	VEGF signaling pathway	ke	5	0.058	9.95e-05
165	KEGG:05214	Glioma	ke	5	0.058	0.000126
165	KEGG:05211	Renal cell carcinoma	ke	5	0.058	0.000147
165	KEGG:05120	Epithelial cell signaling in Helicobacter pylori infection	ke	5	0.058	0.000239
165	KEGG:04722	Neurotrophin signaling pathway	ke	6	0.07	0.00029
165	KEGG:05215	Prostate cancer	ke	5	0.058	0.000585
165	KEGG:04010	MAPK signaling pathway	ke	8	0.093	0.000637
165	REAC:186763	Down-stream signal transduction	re	9	0.105	1.92e-12
165	REAC:177929	Signaling by EGFR	re	9	0.105	2.28e-11
165	REAC:210990	PECAM1 interactions	re	4	0.047	1.1e-06
165	REAC:354192	Integrin alphaIIbbeta3 signaling	re	4	0.047	2.78e-05
165	REAC:187037	TRKA signalling from the plasma membrane	re	6	0.07	7.44e-05
165	REAC:74749	Signal attenuation	re	3	0.035	8.55e-05
194	GO:0000082	G1/S transition of mitotic cell cycle	BP	19	0.5	1.71e-23
194	GO:0000079	regulation of cyclin-dependent protein serine/threonine kinase activity	BP	12	0.316	9.28e-18
194	GO:0051301	cell division	BP	16	0.421	3.11e-13
194	GO:1901990	regulation of mitotic cell cycle phase transition	BP	12	0.316	1.26e-12
194	GO:0048146	positive regulation of fibroblast proliferation	BP	5	0.132	2.7e-07
194	GO:0031100	organ regeneration	BP	5	0.132	4e-07
194	GO:0007050	cell cycle arrest	BP	8	0.211	6.96e-07
194	GO:0009636	response to toxic substance	BP	6	0.158	3.45e-06
194	GO:0000226	microtubule cytoskeleton organization	BP	8	0.211	4.55e-06
194	GO:0051052	regulation of DNA metabolic process	BP	7	0.184	7.91e-06
194	GO:0001933	negative regulation of protein phosphorylation	BP	7	0.184	8.96e-06
194	GO:0007067	mitosis	BP	8	0.211	1.16e-05
194	GO:0042493	response to drug	BP	8	0.211	1.4e-05
194	GO:0006469	negative regulation of protein kinase activity	BP	6	0.158	2.68e-05
194	GO:0031145	anaphase-promoting complex-dependent proteasomal ubiquitin-dependent protein catabolic process	BP	5	0.132	2.76e-05
194	GO:0051984	positive regulation of chromosome segregation	BP	2	0.053	2.91e-05
194	GO:0051438	regulation of ubiquitin-protein ligase activity	BP	5	0.132	4.93e-05
194	GO:0022411	cellular component disassembly	BP	8	0.211	4.95e-05
194	GO:2000108	positive regulation of leukocyte apoptotic process	BP	3	0.079	6.41e-05
194	GO:0030330	DNA damage response, signal transduction by p53 class mediator	BP	5	0.132	9.31e-05
194	GO:0097305	response to alcohol	BP	6	0.158	0.000111
194	GO:0002513	tolerance induction to self antigen	BP	2	0.053	0.000174
194	GO:0016568	chromatin modification	BP	8	0.211	0.000185
194	GO:0007569	cell aging	BP	4	0.105	0.000195
194	GO:0006270	DNA replication initiation	BP	3	0.079	0.000226
194	GO:0070507	regulation of microtubule cytoskeleton organization	BP	4	0.105	0.000242
194	GO:0060043	regulation of cardiac muscle cell proliferation	BP	3	0.079	0.000252
194	GO:2001214	positive regulation of vasculogenesis	BP	2	0.053	0.000289
194	GO:0043550	regulation of lipid kinase activity	BP	3	0.079	0.000416
194	GO:0007077	mitotic nuclear envelope disassembly	BP	3	0.079	0.000587
194	GO:0030262	apoptotic nuclear changes	BP	3	0.079	0.000688
194	GO:0010035	response to inorganic substance	BP	6	0.158	0.000717
194	GO:0097193	intrinsic apoptotic signaling pathway	BP	5	0.132	0.000742
194	GO:0010212	response to ionizing radiation	BP	4	0.105	0.000787
194	GO:0050678	regulation of epithelial cell proliferation	BP	5	0.132	0.000858
194	GO:0030518	intracellular steroid hormone receptor signaling pathway	BP	4	0.105	0.000911
194	GO:1902105	regulation of leukocyte differentiation	BP	5	0.132	0.000964
194	GO:2001022	positive regulation of response to DNA damage stimulus	BP	3	0.079	0.000987
194	GO:0000307	cyclin-dependent protein kinase holoenzyme complex	CC	6	0.158	1.78e-11
194	GO:0035189	Rb-E2F complex	CC	2	0.053	8.71e-05
194	KEGG:04110	Cell cycle	ke	21	0.553	6.17e-33
194	KEGG:05203	Viral carcinogenesis	ke	15	0.395	3.94e-16
194	KEGG:05222	Small cell lung cancer	ke	11	0.289	6.67e-15
194	KEGG:04115	p53 signaling pathway	ke	10	0.263	1.26e-14
194	KEGG:05200	Pathways in cancer	ke	15	0.395	2.71e-14
194	KEGG:05220	Chronic myeloid leukemia	ke	10	0.263	3.18e-14
194	KEGG:05161	Hepatitis B	ke	12	0.316	3.43e-14
194	KEGG:05219	Bladder cancer	ke	7	0.184	6.35e-11
194	KEGG:05214	Glioma	ke	7	0.184	2.64e-09
194	KEGG:05218	Melanoma	ke	7	0.184	3.31e-09
194	KEGG:05212	Pancreatic cancer	ke	7	0.184	3.69e-09
194	KEGG:05169	Epstein-Barr virus infection	ke	10	0.263	2.37e-08
194	KEGG:05215	Prostate cancer	ke	7	0.184	2.65e-08
194	KEGG:04114	Oocyte meiosis	ke	7	0.184	9.94e-08
194	KEGG:05223	Non-small cell lung cancer	ke	6	0.158	1.18e-07
194	KEGG:04914	Progesterone-mediated oocyte maturation	ke	6	0.158	8.02e-07
194	KEGG:04151	PI3K-Akt signaling pathway	ke	9	0.237	1.56e-06
194	KEGG:05166	HTLV-I infection	ke	9	0.237	2.52e-06
194	KEGG:05162	Measles	ke	6	0.158	1.8e-05
194	KEGG:04350	TGF-beta signaling pathway	ke	4	0.105	0.000527
194	KEGG:05202	Transcriptional misregulation in cancer	ke	5	0.132	0.000895
194	REAC:69278	Cell Cycle, Mitotic	re	16	0.421	1.27e-16
194	REAC:68944	Orc1 is phosphorylated by cyclin A/CDK2	re	6	0.158	4.48e-12
194	REAC:69909	Inactivation of Cyclin E1:Cdk2 complex by p27/p21	re	4	0.105	1.36e-10
194	REAC:69562	Inactivation of Cyclin E:Cdk2 complexes by p27/p21	re	4	0.105	6.78e-10
194	REAC:187916	Cyclin A:Cdk2 mediated phosphorylation of p27/p21	re	3	0.079	5.02e-08
194	REAC:187994	Association of p21/p27 with Cyclin E/Cdk2 complexes	re	3	0.079	5.02e-08
194	REAC:188178	Cyclin E:Cdk2- mediated phosphorylation of p27/p21	re	3	0.079	5.02e-08
194	REAC:188386	Association of Rb with Cyclin E:Cdk2 complexes	re	3	0.079	2.01e-07
194	REAC:69911	Inactivation of Cyclin E2:Cdk2 complex by p27/p21	re	3	0.079	2.01e-07
194	REAC:182594	Association of INK4A with Cdk4/6	re	3	0.079	9.99e-07
194	REAC:75822	Relocalization of nuclearly localized phospho-(T286):cyclin D1:Cdk4 to cytoplasm	re	2	0.053	1.81e-05
194	REAC:157905	Translocation of cyclin E1:Cdk2 complexes to the nucleus	re	2	0.053	1.81e-05
194	REAC:69005	Cdc6 protein is phosphorylated by CDK	re	2	0.053	1.81e-05
194	REAC:69635	Formation of Cyclin E1:Cdk2 complexes	re	2	0.053	1.81e-05
194	REAC:75820	Phosphorylation of Cyclin D1 at T286 by glycogen synthase kinase-3 beta	re	2	0.053	1.81e-05
194	REAC:69634	Phosphorylation of Cyclin E1:Cdk2 complexes by Wee1	re	2	0.053	5.41e-05
194	REAC:69690	Phosphorylation of Cyclin E1:Cdk2 complexes by Myt1	re	2	0.053	5.41e-05
194	REAC:187937	Association of Cyclin A:phospho-Cdk2(Thr 160) with E2F1/E2F3	re	2	0.053	5.41e-05
194	REAC:69693	Dephosphorylation of Cyclin E1:Cdk2 complexes by Cdc25A	re	2	0.053	5.41e-05
194	REAC:198613	AKT phosphorylates p21Cip1 and p27Kip1	re	2	0.053	0.000108
194	REAC:68849	Mcm2-7 associates with the Cdt1:CDC6:ORC:origin complex, forming the pre-replicative complex (preRC)	re	2	0.053	0.0008
216	GO:0018108	peptidyl-tyrosine phosphorylation	BP	15	0.326	7.51e-16
216	GO:0007596	blood coagulation	BP	18	0.391	6.08e-14
216	GO:0038093	Fc receptor signaling pathway	BP	12	0.261	2.77e-11
216	GO:0043408	regulation of MAPK cascade	BP	15	0.326	9.38e-11
216	GO:0006897	endocytosis	BP	14	0.304	1.79e-10
216	GO:0007173	epidermal growth factor receptor signaling pathway	BP	11	0.239	5.05e-10
216	GO:0002431	Fc receptor mediated stimulatory signaling pathway	BP	8	0.174	5.8e-10
216	GO:0008543	fibroblast growth factor receptor signaling pathway	BP	10	0.217	9.73e-10
216	GO:0007411	axon guidance	BP	12	0.261	3.05e-09
216	GO:0097485	neuron projection guidance	BP	12	0.261	3.05e-09
216	GO:0050900	leukocyte migration	BP	11	0.239	5.26e-09
216	GO:0048011	neurotrophin TRK receptor signaling pathway	BP	11	0.239	6.39e-09
216	GO:0051272	positive regulation of cellular component movement	BP	10	0.217	4.09e-08
216	GO:0048017	inositol lipid-mediated signaling	BP	9	0.196	7.24e-08
216	GO:0031589	cell-substrate adhesion	BP	9	0.196	9.41e-08
216	GO:0032870	cellular response to hormone stimulus	BP	11	0.239	1.62e-07
216	GO:0060396	growth hormone receptor signaling pathway	BP	5	0.109	1.85e-07
216	GO:0030335	positive regulation of cell migration	BP	9	0.196	4.14e-07
216	GO:0030100	regulation of endocytosis	BP	7	0.152	5.04e-07
216	GO:0070662	mast cell proliferation	BP	3	0.065	5.12e-07
216	GO:0007229	integrin-mediated signaling pathway	BP	6	0.13	6.26e-07
216	GO:0030155	regulation of cell adhesion	BP	9	0.196	9.3e-07
216	GO:0030183	B cell differentiation	BP	6	0.13	1.17e-06
216	GO:0001667	ameboidal cell migration	BP	8	0.174	1.59e-06
216	GO:0044003	modification by symbiont of host morphology or physiology	BP	10	0.217	1.73e-06
216	GO:0045577	regulation of B cell differentiation	BP	4	0.087	1.98e-06
216	GO:0010740	positive regulation of intracellular protein kinase cascade	BP	11	0.239	2.01e-06
216	GO:0010631	epithelial cell migration	BP	7	0.152	2.5e-06
216	GO:0060397	JAK-STAT cascade involved in growth hormone signaling pathway	BP	4	0.087	4.3e-06
216	GO:0032147	activation of protein kinase activity	BP	8	0.174	5.24e-06
216	GO:0007044	cell-substrate junction assembly	BP	5	0.109	8.35e-06
216	GO:0045088	regulation of innate immune response	BP	8	0.174	8.75e-06
216	GO:0051050	positive regulation of transport	BP	10	0.217	2.09e-05
216	GO:0050870	positive regulation of T cell activation	BP	7	0.152	2.81e-05
216	GO:0048608	reproductive structure development	BP	7	0.152	3.58e-05
216	GO:0038162	erythropoietin-mediated signaling pathway	BP	2	0.043	3.77e-05
216	GO:0001525	angiogenesis	BP	8	0.174	5.38e-05
216	GO:0060191	regulation of lipase activity	BP	5	0.109	8.51e-05
216	GO:0019915	lipid storage	BP	4	0.087	0.000102
216	GO:0000255	allantoin metabolic process	BP	2	0.043	0.000113
216	GO:0033026	negative regulation of mast cell apoptotic process	BP	2	0.043	0.000113
216	GO:0045715	negative regulation of low-density lipoprotein particle receptor biosynthetic process	BP	2	0.043	0.000113
216	GO:0070257	positive regulation of mucus secretion	BP	2	0.043	0.000113
216	GO:0046777	protein autophosphorylation	BP	6	0.13	0.000116
216	GO:0032369	negative regulation of lipid transport	BP	3	0.065	0.000163
216	GO:0010863	positive regulation of phospholipase C activity	BP	4	0.087	0.000168
216	GO:0060334	regulation of interferon-gamma-mediated signaling pathway	BP	3	0.065	0.000216
216	GO:0035234	germ cell programmed cell death	BP	2	0.043	0.000225
216	GO:0006549	isoleucine metabolic process	BP	2	0.043	0.000225
216	GO:0046449	creatinine metabolic process	BP	2	0.043	0.000225
216	GO:0030036	actin cytoskeleton organization	BP	8	0.174	0.000263
216	GO:0035162	embryonic hemopoiesis	BP	3	0.065	0.000279
216	GO:0022602	ovulation cycle process	BP	4	0.087	0.000348
216	GO:0070371	ERK1 and ERK2 cascade	BP	5	0.109	0.000353
216	GO:0006816	calcium ion transport	BP	6	0.13	0.000394
216	GO:0060338	regulation of type I interferon-mediated signaling pathway	BP	3	0.065	0.000487
216	GO:0006101	citrate metabolic process	BP	2	0.043	0.000561
216	GO:0060374	mast cell differentiation	BP	2	0.043	0.000561
216	GO:0019530	taurine metabolic process	BP	2	0.043	0.000784
216	GO:0043405	regulation of MAP kinase activity	BP	6	0.13	0.000851
216	GO:0008305	integrin complex	CC	4	0.087	5.11e-06
216	GO:0045121	membrane raft	CC	6	0.13	0.000103
216	GO:0031252	cell leading edge	CC	6	0.13	0.000749
216	KEGG:05205	Proteoglycans in cancer	ke	14	0.304	2.95e-14
216	KEGG:04510	Focal adhesion	ke	13	0.283	2.72e-13
216	KEGG:05200	Pathways in cancer	ke	15	0.326	3.83e-13
216	KEGG:04012	ErbB signaling pathway	ke	10	0.217	8.63e-13
216	KEGG:05220	Chronic myeloid leukemia	ke	8	0.174	3.56e-10
216	KEGG:04810	Regulation of actin cytoskeleton	ke	10	0.217	3.2e-09
216	KEGG:05100	Bacterial invasion of epithelial cells	ke	7	0.152	1.76e-08
216	KEGG:04151	PI3K-Akt signaling pathway	ke	11	0.239	3.38e-08
216	KEGG:04630	Jak-STAT signaling pathway	ke	7	0.152	1.7e-06
216	KEGG:05131	Shigellosis	ke	5	0.109	5.16e-06
216	KEGG:04722	Neurotrophin signaling pathway	ke	6	0.13	9.68e-06
216	KEGG:04664	Fc epsilon RI signaling pathway	ke	5	0.109	1.39e-05
216	KEGG:04520	Adherens junction	ke	5	0.109	1.94e-05
216	KEGG:04666	Fc gamma R-mediated phagocytosis	ke	5	0.109	4.17e-05
216	KEGG:04512	ECM-receptor interaction	ke	5	0.109	4.4e-05
216	KEGG:04062	Chemokine signaling pathway	ke	6	0.13	0.00011
216	KEGG:04660	T cell receptor signaling pathway	ke	5	0.109	0.000115
216	KEGG:05221	Acute myeloid leukemia	ke	4	0.087	0.000135
216	KEGG:04370	VEGF signaling pathway	ke	4	0.087	0.000154
216	KEGG:05412	Arrhythmogenic right ventricular cardiomyopathy (ARVC)	ke	4	0.087	0.000176
216	KEGG:05211	Renal cell carcinoma	ke	4	0.087	0.000211
216	KEGG:04380	Osteoclast differentiation	ke	5	0.109	0.000303
216	KEGG:04910	Insulin signaling pathway	ke	5	0.109	0.000313
216	KEGG:05120	Epithelial cell signaling in Helicobacter pylori infection	ke	4	0.087	0.000315
216	KEGG:04917	Prolactin signaling pathway	ke	4	0.087	0.000315
216	KEGG:04662	B cell receptor signaling pathway	ke	4	0.087	0.000351
216	KEGG:05162	Measles	ke	5	0.109	0.000396
216	KEGG:05410	Hypertrophic cardiomyopathy (HCM)	ke	4	0.087	0.000452
216	KEGG:05414	Dilated cardiomyopathy	ke	4	0.087	0.000548
216	KEGG:04650	Natural killer cell mediated cytotoxicity	ke	5	0.109	0.000593
216	REAC:210990	PECAM1 interactions	re	7	0.152	2.95e-15
216	REAC:186763	Down-stream signal transduction	re	8	0.174	5.98e-13
216	REAC:216083	Integrin cell surface interactions	re	9	0.196	1.08e-11
216	REAC:177923	Sustained activation of SRC kinase by SHP2	re	5	0.109	5.12e-11
216	REAC:187037	TRKA signalling from the plasma membrane	re	5	0.109	4.21e-05
246	GO:0007220	Notch receptor processing	BP	13	0.213	2.32e-24
246	GO:0007219	Notch signaling pathway	BP	17	0.279	5.04e-20
246	GO:0042110	T cell activation	BP	18	0.295	1.64e-13
246	GO:0061314	Notch signaling involved in heart development	BP	6	0.098	2.28e-12
246	GO:0050863	regulation of T cell activation	BP	14	0.23	6.08e-11
246	GO:0045165	cell fate commitment	BP	13	0.213	1e-10
246	GO:0001568	blood vessel development	BP	16	0.262	7.05e-10
246	GO:0032633	interleukin-4 production	BP	7	0.115	8.75e-10
246	GO:0003158	endothelium development	BP	8	0.131	8.96e-10
246	GO:0038127	ERBB signaling pathway	BP	12	0.197	9.93e-10
246	GO:0030098	lymphocyte differentiation	BP	12	0.197	2.74e-09
246	GO:0072602	interleukin-4 secretion	BP	4	0.066	7.16e-09
246	GO:0045446	endothelial cell differentiation	BP	7	0.115	7.39e-09
246	GO:0045602	negative regulation of endothelial cell differentiation	BP	4	0.066	2.14e-08
246	GO:0002009	morphogenesis of an epithelium	BP	13	0.213	3.71e-08
246	GO:0007389	pattern specification process	BP	13	0.213	3.96e-08
246	GO:0044344	cellular response to fibroblast growth factor stimulus	BP	10	0.164	5.3e-08
246	GO:0002495	antigen processing and presentation of peptide antigen via MHC class II	BP	9	0.148	6.54e-08
246	GO:0006367	transcription initiation from RNA polymerase II promoter	BP	10	0.164	1.44e-07
246	GO:0048011	neurotrophin TRK receptor signaling pathway	BP	11	0.18	1.59e-07
246	GO:0038093	Fc receptor signaling pathway	BP	10	0.164	2.05e-07
246	GO:0046579	positive regulation of Ras protein signal transduction	BP	5	0.082	3.86e-07
246	GO:0048820	hair follicle maturation	BP	4	0.066	6.91e-07
246	GO:0035022	positive regulation of Rac protein signal transduction	BP	3	0.049	1.28e-06
246	GO:1900029	positive regulation of ruffle assembly	BP	3	0.049	1.28e-06
246	GO:0001569	patterning of blood vessels	BP	5	0.082	1.36e-06
246	GO:2000628	regulation of miRNA metabolic process	BP	3	0.049	3.18e-06
246	GO:0050852	T cell receptor signaling pathway	BP	7	0.115	9.14e-06
246	GO:0034259	negative regulation of Rho GTPase activity	BP	3	0.049	1.11e-05
246	GO:0050900	leukocyte migration	BP	9	0.148	1.33e-05
246	GO:0002437	inflammatory response to antigenic stimulus	BP	5	0.082	1.39e-05
246	GO:0042491	auditory receptor cell differentiation	BP	4	0.066	1.42e-05
246	GO:0001756	somitogenesis	BP	5	0.082	1.53e-05
246	GO:0000186	activation of MAPKK activity	BP	5	0.082	1.68e-05
246	GO:0003222	ventricular trabecula myocardium morphogenesis	BP	3	0.049	2.64e-05
246	GO:0019827	stem cell maintenance	BP	6	0.098	3.62e-05
246	GO:0050817	coagulation	BP	11	0.18	5.25e-05
246	GO:2000251	positive regulation of actin cytoskeleton reorganization	BP	3	0.049	8.86e-05
246	GO:0006661	phosphatidylinositol biosynthetic process	BP	5	0.082	9.05e-05
246	GO:0002263	cell activation involved in immune response	BP	6	0.098	0.000104
246	GO:0046854	phosphatidylinositol phosphorylation	BP	3	0.049	0.000112
246	GO:0090303	positive regulation of wound healing	BP	3	0.049	0.000112
246	GO:0048017	inositol lipid-mediated signaling	BP	7	0.115	0.000115
246	GO:0051000	positive regulation of nitric-oxide synthase activity	BP	3	0.049	0.00014
246	GO:0045404	positive regulation of interleukin-4 biosynthetic process	BP	2	0.033	0.00021
246	GO:0048167	regulation of synaptic plasticity	BP	5	0.082	0.000216
246	GO:0035113	embryonic appendage morphogenesis	BP	5	0.082	0.000372
246	GO:0032228	regulation of synaptic transmission, GABAergic	BP	3	0.049	0.000401
246	GO:0042113	B cell activation	BP	6	0.098	0.000509
246	GO:1901652	response to peptide	BP	8	0.131	0.000717
246	GO:0051385	response to mineralocorticoid stimulus	BP	3	0.049	0.000771
246	GO:0043406	positive regulation of MAP kinase activity	BP	6	0.098	0.000776
246	GO:0043065	positive regulation of apoptotic process	BP	9	0.148	0.000807
246	GO:0005942	phosphatidylinositol 3-kinase complex	CC	5	0.082	4.89e-09
246	GO:0000139	Golgi membrane	CC	15	0.246	7.15e-09
246	GO:0005765	lysosomal membrane	CC	10	0.164	2.14e-08
246	GO:0042613	MHC class II protein complex	CC	7	0.115	1e-07
246	GO:0009986	cell surface	CC	13	0.213	5.44e-07
246	GO:0002193	MAML1-RBP-Jkappa- ICN1 complex	CC	2	0.033	0.00021
246	GO:0045121	membrane raft	CC	6	0.098	0.000541
246	GO:0010008	endosome membrane	CC	8	0.131	0.000988
246	KEGG:04330	Notch signaling pathway	ke	16	0.262	2.24e-26
246	KEGG:04320	Dorso-ventral axis formation	ke	9	0.148	4.32e-15
246	KEGG:05223	Non-small cell lung cancer	ke	11	0.18	9.9e-15
246	KEGG:04660	T cell receptor signaling pathway	ke	12	0.197	2.52e-13
246	KEGG:04672	Intestinal immune network for IgA production	ke	11	0.18	2.15e-12
246	KEGG:05166	HTLV-I infection	ke	16	0.262	7.16e-12
246	KEGG:04012	ErbB signaling pathway	ke	10	0.164	1.59e-11
246	KEGG:04722	Neurotrophin signaling pathway	ke	11	0.18	1.68e-11
246	KEGG:04370	VEGF signaling pathway	ke	9	0.148	1.81e-11
246	KEGG:05214	Glioma	ke	9	0.148	2.86e-11
246	KEGG:04664	Fc epsilon RI signaling pathway	ke	9	0.148	9.97e-11
246	KEGG:05145	Toxoplasmosis	ke	12	0.197	1.56e-10
246	KEGG:05213	Endometrial cancer	ke	8	0.131	1.95e-10
246	KEGG:05221	Acute myeloid leukemia	ke	8	0.131	5.73e-10
246	KEGG:05211	Renal cell carcinoma	ke	8	0.131	1.47e-09
246	KEGG:05218	Melanoma	ke	8	0.131	1.47e-09
246	KEGG:05164	Influenza A	ke	12	0.197	2.56e-09
246	KEGG:04917	Prolactin signaling pathway	ke	8	0.131	3.4e-09
246	KEGG:05220	Chronic myeloid leukemia	ke	8	0.131	3.4e-09
246	KEGG:04662	B cell receptor signaling pathway	ke	8	0.131	4.25e-09
246	KEGG:04514	Cell adhesion molecules (CAMs)	ke	11	0.18	7.34e-09
246	KEGG:05215	Prostate cancer	ke	8	0.131	1.57e-08
246	KEGG:05330	Allograft rejection	ke	9	0.148	1.58e-08
246	KEGG:05320	Autoimmune thyroid disease	ke	9	0.148	1.82e-08
246	KEGG:05310	Asthma	ke	8	0.131	2.06e-08
246	KEGG:05332	Graft-versus-host disease	ke	9	0.148	2.55e-08
246	KEGG:04940	Type I diabetes mellitus	ke	9	0.148	2.73e-08
246	KEGG:05203	Viral carcinogenesis	ke	11	0.18	3.25e-08
246	KEGG:04960	Aldosterone-regulated sodium reabsorption	ke	6	0.098	3.53e-08
246	KEGG:05416	Viral myocarditis	ke	9	0.148	6.9e-08
246	KEGG:04725	Cholinergic synapse	ke	8	0.131	7.57e-08
246	KEGG:04670	Leukocyte transendothelial migration	ke	8	0.131	8.15e-08
246	KEGG:04650	Natural killer cell mediated cytotoxicity	ke	9	0.148	1.09e-07
246	KEGG:05323	Rheumatoid arthritis	ke	9	0.148	1.5e-07
246	KEGG:04915	Estrogen signaling pathway	ke	8	0.131	1.54e-07
246	KEGG:05160	Hepatitis C	ke	8	0.131	2.93e-07
246	KEGG:04910	Insulin signaling pathway	ke	8	0.131	5.6e-07
246	KEGG:05200	Pathways in cancer	ke	11	0.18	5.87e-07
246	KEGG:05322	Systemic lupus erythematosus	ke	9	0.148	6.97e-07
246	KEGG:05210	Colorectal cancer	ke	6	0.098	1.01e-06
246	KEGG:05161	Hepatitis B	ke	8	0.131	1.01e-06
246	KEGG:05212	Pancreatic cancer	ke	6	0.098	1.48e-06
246	KEGG:05205	Proteoglycans in cancer	ke	9	0.148	1.53e-06
246	KEGG:04973	Carbohydrate digestion and absorption	ke	5	0.082	1.81e-06
246	KEGG:04070	Phosphatidylinositol signaling system	ke	6	0.098	2.7e-06
246	KEGG:05150	Staphylococcus aureus infection	ke	7	0.115	3.58e-06
246	KEGG:05321	Inflammatory bowel disease	ke	7	0.115	4.45e-06
246	KEGG:04062	Chemokine signaling pathway	ke	8	0.131	4.86e-06
246	KEGG:04914	Progesterone-mediated oocyte maturation	ke	6	0.098	6.63e-06
246	KEGG:05140	Leishmaniasis	ke	7	0.115	7.09e-06
246	KEGG:04810	Regulation of actin cytoskeleton	ke	8	0.131	8.12e-06
246	KEGG:04666	Fc gamma R-mediated phagocytosis	ke	6	0.098	9.26e-06
246	KEGG:04930	Type II diabetes mellitus	ke	5	0.082	9.29e-06
246	KEGG:04066	HIF-1 signaling pathway	ke	6	0.098	1.92e-05
246	KEGG:04620	Toll-like receptor signaling pathway	ke	6	0.098	2.15e-05
246	KEGG:04150	mTOR signaling pathway	ke	5	0.082	2.66e-05
246	KEGG:04668	TNF signaling pathway	ke	6	0.098	4.87e-05
246	KEGG:05100	Bacterial invasion of epithelial cells	ke	5	0.082	5.86e-05
246	KEGG:04612	Antigen processing and presentation	ke	7	0.115	7.46e-05
246	KEGG:05162	Measles	ke	6	0.098	0.000136
246	KEGG:04210	Apoptosis	ke	5	0.082	0.000168
246	KEGG:05222	Small cell lung cancer	ke	5	0.082	0.000168
246	KEGG:05152	Tuberculosis	ke	7	0.115	0.000234
246	KEGG:00562	Inositol phosphate metabolism	ke	4	0.066	0.000242
246	KEGG:04151	PI3K-Akt signaling pathway	ke	8	0.131	0.000318
246	KEGG:05142	Chagas disease (American trypanosomiasis)	ke	5	0.082	0.000408
246	KEGG:04145	Phagosome	ke	7	0.115	0.000433
246	KEGG:05146	Amoebiasis	ke	5	0.082	0.000444
246	KEGG:05169	Epstein-Barr virus infection	ke	7	0.115	0.00072
246	KEGG:04510	Focal adhesion	ke	6	0.098	0.000757
246	KEGG:05168	Herpes simplex infection	ke	7	0.115	0.00095
246	REAC:157118	Signaling by Notch	re	13	0.213	6.12e-26
246	REAC:350054	Notch-HLH transcription pathway	re	9	0.148	2.61e-18
246	REAC:202403	TCR signaling	re	10	0.164	1.6e-10
246	REAC:186763	Down-stream signal transduction	re	7	0.115	4.72e-10
246	REAC:210993	Tie2 Signaling	re	5	0.082	3.45e-08
246	REAC:177929	Signaling by EGFR	re	6	0.098	1.29e-07
246	REAC:166520	Signalling by NGF	re	9	0.148	1.51e-07
246	REAC:112399	IRS-mediated signalling	re	5	0.082	1.42e-06
277	GO:0030574	collagen catabolic process	BP	7	0.269	3.93e-10
277	GO:0022617	extracellular matrix disassembly	BP	7	0.269	2.43e-09
277	GO:0007173	epidermal growth factor receptor signaling pathway	BP	6	0.231	3.41e-05
277	GO:0038095	Fc-epsilon receptor signaling pathway	BP	5	0.192	0.000177
277	GO:0008543	fibroblast growth factor receptor signaling pathway	BP	5	0.192	0.000193
277	GO:0009298	GDP-mannose biosynthetic process	BP	2	0.077	0.000231
277	GO:0043410	positive regulation of MAPK cascade	BP	6	0.231	0.000296
277	GO:0048015	phosphatidylinositol-mediated signaling	BP	5	0.192	0.000383
277	GO:0031012	extracellular matrix	CC	9	0.346	2.27e-08
277	KEGG:04012	ErbB signaling pathway	ke	6	0.231	3.12e-08
277	KEGG:05219	Bladder cancer	ke	4	0.154	1.88e-06
277	KEGG:05205	Proteoglycans in cancer	ke	5	0.192	0.000122
277	KEGG:05223	Non-small cell lung cancer	ke	3	0.115	0.000525
277	KEGG:05212	Pancreatic cancer	ke	3	0.115	0.000632
277	KEGG:05200	Pathways in cancer	ke	5	0.192	0.000802
298	GO:0038094	Fc-gamma receptor signaling pathway	BP	15	0.142	1.87e-16
298	GO:0038096	Fc-gamma receptor signaling pathway involved in phagocytosis	BP	15	0.142	1.87e-16
298	GO:0030036	actin cytoskeleton organization	BP	23	0.217	2.98e-12
298	GO:0032956	regulation of actin cytoskeleton organization	BP	12	0.113	5.43e-07
298	GO:0030041	actin filament polymerization	BP	9	0.085	2.37e-06
298	GO:0007411	axon guidance	BP	14	0.132	7.05e-06
298	GO:0097485	neuron projection guidance	BP	14	0.132	7.05e-06
298	GO:0030833	regulation of actin filament polymerization	BP	8	0.075	8.03e-06
298	GO:0030838	positive regulation of actin filament polymerization	BP	6	0.057	3.54e-05
298	GO:0048011	neurotrophin TRK receptor signaling pathway	BP	12	0.113	3.81e-05
298	GO:0007195	adenylate cyclase-inhibiting dopamine receptor signaling pathway	BP	3	0.028	8.72e-05
298	GO:0018108	peptidyl-tyrosine phosphorylation	BP	10	0.094	0.000128
298	GO:0007173	epidermal growth factor receptor signaling pathway	BP	10	0.094	0.000171
298	GO:0060284	regulation of cell development	BP	15	0.142	0.000171
298	GO:0016337	cell-cell adhesion	BP	12	0.113	0.000219
298	GO:0048251	elastic fiber assembly	BP	3	0.028	0.000302
298	GO:0022604	regulation of cell morphogenesis	BP	11	0.104	0.000616
298	GO:0045664	regulation of neuron differentiation	BP	11	0.104	0.000828
298	GO:0005885	Arp2/3 protein complex	CC	4	0.038	4.8e-06
298	KEGG:04510	Focal adhesion	ke	14	0.132	4.77e-09
298	KEGG:05100	Bacterial invasion of epithelial cells	ke	9	0.085	5.69e-08
298	KEGG:05131	Shigellosis	ke	8	0.075	1.66e-07
298	KEGG:05130	Pathogenic Escherichia coli infection	ke	8	0.075	1.9e-07
298	KEGG:04012	ErbB signaling pathway	ke	9	0.085	2.18e-07
298	KEGG:04666	Fc gamma R-mediated phagocytosis	ke	8	0.075	4.7e-06
298	KEGG:04810	Regulation of actin cytoskeleton	ke	10	0.094	2.96e-05
298	KEGG:05205	Proteoglycans in cancer	ke	10	0.094	6.74e-05
298	KEGG:05132	Salmonella infection	ke	6	0.057	0.000328
298	KEGG:04722	Neurotrophin signaling pathway	ke	7	0.066	0.000364
298	REAC:186763	Down-stream signal transduction	re	8	0.075	8.63e-10
298	REAC:210990	PECAM1 interactions	re	4	0.038	3.81e-06
298	REAC:177929	Signaling by EGFR	re	5	0.047	8.96e-05
298	REAC:354192	Integrin alphaIIbbeta3 signaling	re	4	0.038	9.47e-05
298	REAC:166520	Signalling by NGF	re	8	0.075	0.000175
298	REAC:211736	Stimulation of the cell death response by PAK-2p34	re	2	0.019	0.000188
298	REAC:202967	Caspase mediated cleavage of alpha-II-Fodrin	re	2	0.019	0.000188
298	REAC:211643	Cleavage of PAK-2 at 212	re	2	0.019	0.000188
298	REAC:390846	D2-like dopamine receptors bind to dopamine	re	2	0.019	0.000562
300	GO:0034166	toll-like receptor 10 signaling pathway	BP	5	0.139	8.42e-06
300	GO:0051403	stress-activated MAPK cascade	BP	6	0.167	0.000271
300	GO:0090170	regulation of Golgi inheritance	BP	2	0.056	0.000356
300	GO:0007598	blood coagulation, extrinsic pathway	BP	2	0.056	0.000592
300	GO:0072584	caveolin-mediated endocytosis	BP	2	0.056	0.000592
300	GO:0048011	neurotrophin TRK receptor signaling pathway	BP	6	0.167	0.000755
300	GO:2000641	regulation of early endosome to late endosome transport	BP	2	0.056	0.000886
300	GO:0016607	nuclear speck	CC	6	0.167	4.89e-05
300	KEGG:05131	Shigellosis	ke	4	0.111	3.75e-05
300	KEGG:04621	NOD-like receptor signaling pathway	ke	4	0.111	4.57e-05
300	KEGG:04917	Prolactin signaling pathway	ke	4	0.111	8.26e-05
300	KEGG:04664	Fc epsilon RI signaling pathway	ke	4	0.111	8.26e-05
300	KEGG:05132	Salmonella infection	ke	4	0.111	0.000125
300	KEGG:04912	GnRH signaling pathway	ke	4	0.111	0.000144
300	KEGG:05133	Pertussis	ke	4	0.111	0.000158
300	KEGG:04914	Progesterone-mediated oocyte maturation	ke	4	0.111	0.000158
300	KEGG:04723	Retrograde endocannabinoid signaling	ke	4	0.111	0.000207
300	KEGG:04960	Aldosterone-regulated sodium reabsorption	ke	3	0.083	0.000241
300	KEGG:04620	Toll-like receptor signaling pathway	ke	4	0.111	0.000346
300	KEGG:05142	Chagas disease (American trypanosomiasis)	ke	4	0.111	0.000445
300	KEGG:04722	Neurotrophin signaling pathway	ke	4	0.111	0.000581
300	KEGG:04668	TNF signaling pathway	ke	4	0.111	0.0006
300	KEGG:05213	Endometrial cancer	ke	3	0.083	0.000684
300	KEGG:04930	Type II diabetes mellitus	ke	3	0.083	0.000684
300	KEGG:05160	Hepatitis C	ke	4	0.111	0.000722
300	KEGG:05164	Influenza A	ke	5	0.139	0.000938
300	KEGG:04380	Osteoclast differentiation	ke	4	0.111	0.000964
300	KEGG:04910	Insulin signaling pathway	ke	4	0.111	0.000991
300	REAC:198753	ERK/MAPK targets	re	4	0.111	1.63e-07
300	REAC:112409	ERK activation	re	2	0.056	8.19e-05
300	REAC:140825	TFPI + TF:F7a + factor Xa -> TFPI:TF:F7a:factor Xa	re	2	0.056	8.19e-05
371	GO:0038096	Fc-gamma receptor signaling pathway involved in phagocytosis	BP	7	0.269	5.07e-10
371	GO:0038094	Fc-gamma receptor signaling pathway	BP	7	0.269	5.07e-10
371	GO:0007015	actin filament organization	BP	8	0.308	5.39e-08
371	GO:0032956	regulation of actin cytoskeleton organization	BP	6	0.231	1.05e-05
371	GO:0030041	actin filament polymerization	BP	5	0.192	1.2e-05
371	GO:0051495	positive regulation of cytoskeleton organization	BP	5	0.192	1.83e-05
371	GO:0044087	regulation of cellular component biogenesis	BP	7	0.269	4.28e-05
371	GO:0051653	spindle localization	BP	3	0.115	0.000107
371	GO:0033206	meiotic cytokinesis	BP	2	0.077	0.000176
371	GO:0030833	regulation of actin filament polymerization	BP	4	0.154	0.000184
371	GO:0007409	axonogenesis	BP	7	0.269	0.000233
371	GO:0097485	neuron projection guidance	BP	6	0.231	0.000283
371	GO:0042110	T cell activation	BP	6	0.231	0.00058
371	GO:0005885	Arp2/3 protein complex	CC	3	0.115	3.03e-06
371	GO:0005955	calcineurin complex	CC	2	0.077	8.8e-05
371	GO:0031092	platelet alpha granule membrane	CC	2	0.077	0.000293
371	GO:0030027	lamellipodium	CC	4	0.154	0.000702
371	KEGG:04666	Fc gamma R-mediated phagocytosis	ke	5	0.192	1.81e-06
371	KEGG:04810	Regulation of actin cytoskeleton	ke	6	0.231	4.12e-06
371	KEGG:04660	T cell receptor signaling pathway	ke	5	0.192	5.12e-06
371	KEGG:04650	Natural killer cell mediated cytotoxicity	ke	5	0.192	2.8e-05
371	KEGG:04510	Focal adhesion	ke	5	0.192	8.35e-05
371	KEGG:04310	Wnt signaling pathway	ke	4	0.154	0.000284
371	KEGG:04380	Osteoclast differentiation	ke	4	0.154	0.000309
371	KEGG:05131	Shigellosis	ke	3	0.115	0.00046
371	KEGG:04370	VEGF signaling pathway	ke	3	0.115	0.000484
371	KEGG:05130	Pathogenic Escherichia coli infection	ke	3	0.115	0.000484
371	KEGG:05200	Pathways in cancer	ke	5	0.192	0.000815
371	KEGG:05100	Bacterial invasion of epithelial cells	ke	3	0.115	0.0009
371	KEGG:04662	B cell receptor signaling pathway	ke	3	0.115	0.0009
371	KEGG:04062	Chemokine signaling pathway	ke	4	0.154	0.000941
371	REAC:354087	Recruitment of Grb2 to pFADK1	re	3	0.115	5e-06
371	REAC:114515	Surface deployment of alpha IIb beta 3 integrin	re	2	0.077	7.52e-06
371	REAC:201783	Inactive catalytic PP2B is activated by the binding of calmodulin	re	2	0.077	0.000112
433	GO:0035666	TRIF-dependent toll-like receptor signaling pathway	BP	9	0.237	5.98e-12
433	GO:0008635	activation of cysteine-type endopeptidase activity involved in apoptotic process by cytochrome c	BP	4	0.105	2.84e-08
433	GO:0035872	nucleotide-binding domain, leucine rich repeat containing receptor signaling pathway	BP	6	0.158	3.08e-08
433	GO:0010740	positive regulation of intracellular protein kinase cascade	BP	12	0.316	4.21e-08
433	GO:0007254	JNK cascade	BP	8	0.211	2.33e-07
433	GO:0006921	cellular component disassembly involved in execution phase of apoptosis	BP	6	0.158	7.58e-07
433	GO:0009411	response to UV	BP	6	0.158	3.01e-06
433	GO:0043065	positive regulation of apoptotic process	BP	10	0.263	3.17e-06
433	GO:0071214	cellular response to abiotic stimulus	BP	7	0.184	4.54e-06
433	GO:0097193	intrinsic apoptotic signaling pathway	BP	7	0.184	7.06e-06
433	GO:0097285	cell-type specific apoptotic process	BP	8	0.211	1.22e-05
433	GO:0009612	response to mechanical stimulus	BP	6	0.158	1.37e-05
433	GO:0043410	positive regulation of MAPK cascade	BP	8	0.211	1.84e-05
433	GO:0051090	regulation of sequence-specific DNA binding transcription factor activity	BP	8	0.211	2.79e-05
433	GO:0043393	regulation of protein binding	BP	5	0.132	5.98e-05
433	GO:0043525	positive regulation of neuron apoptotic process	BP	4	0.105	7.87e-05
433	GO:0043122	regulation of I-kappaB kinase/NF-kappaB cascade	BP	6	0.158	0.000133
433	GO:0071260	cellular response to mechanical stimulus	BP	4	0.105	0.000135
433	GO:2000017	positive regulation of determination of dorsal identity	BP	2	0.053	0.000162
433	GO:0043507	positive regulation of JUN kinase activity	BP	4	0.105	0.000215
433	GO:0010564	regulation of cell cycle process	BP	8	0.211	0.000238
433	GO:0001817	regulation of cytokine production	BP	8	0.211	0.000296
433	GO:0051256	spindle midzone assembly involved in mitosis	BP	2	0.053	0.000324
433	GO:0032481	positive regulation of type I interferon production	BP	4	0.105	0.000345
433	GO:0032465	regulation of cytokinesis	BP	3	0.079	0.000523
433	GO:0046686	response to cadmium ion	BP	3	0.079	0.00058
433	GO:0008637	apoptotic mitochondrial changes	BP	4	0.105	0.000666
433	GO:0048011	neurotrophin TRK receptor signaling pathway	BP	6	0.158	0.000844
433	GO:0071174	mitotic spindle checkpoint	BP	3	0.079	0.000926
433	GO:0035631	CD40 receptor complex	CC	5	0.132	4.9e-10
433	GO:0009898	internal side of plasma membrane	CC	6	0.158	2.1e-06
433	GO:0005819	spindle	CC	7	0.184	2.54e-05
433	GO:0030496	midbody	CC	4	0.105	0.000764
433	GO:0008385	IkappaB kinase complex	CC	2	0.053	0.000808
433	KEGG:04668	TNF signaling pathway	ke	11	0.289	5.19e-14
433	KEGG:05120	Epithelial cell signaling in Helicobacter pylori infection	ke	9	0.237	8.5e-13
433	KEGG:04210	Apoptosis	ke	9	0.237	8.33e-12
433	KEGG:05145	Toxoplasmosis	ke	11	0.289	8.48e-12
433	KEGG:04010	MAPK signaling pathway	ke	12	0.316	9.72e-12
433	KEGG:05200	Pathways in cancer	ke	12	0.316	1.26e-10
433	KEGG:05161	Hepatitis B	ke	9	0.237	6.27e-10
433	KEGG:04621	NOD-like receptor signaling pathway	ke	7	0.184	8.94e-10
433	KEGG:04620	Toll-like receptor signaling pathway	ke	8	0.211	1.03e-09
433	KEGG:05169	Epstein-Barr virus infection	ke	10	0.263	9e-09
433	KEGG:05168	Herpes simplex infection	ke	10	0.263	1.4e-08
433	KEGG:05222	Small cell lung cancer	ke	7	0.184	1.49e-08
433	KEGG:05131	Shigellosis	ke	6	0.158	3.32e-08
433	KEGG:05210	Colorectal cancer	ke	6	0.158	4.5e-08
433	KEGG:04064	NF-kappa B signaling pathway	ke	7	0.184	5.23e-08
433	KEGG:05142	Chagas disease (American trypanosomiasis)	ke	7	0.184	5.57e-08
433	KEGG:05212	Pancreatic cancer	ke	6	0.158	6.59e-08
433	KEGG:04622	RIG-I-like receptor signaling pathway	ke	6	0.158	7.91e-08
433	KEGG:04920	Adipocytokine signaling pathway	ke	6	0.158	1.55e-07
433	KEGG:04380	Osteoclast differentiation	ke	7	0.184	2.27e-07
433	KEGG:04912	GnRH signaling pathway	ke	6	0.158	2.64e-07
433	KEGG:04012	ErbB signaling pathway	ke	6	0.158	3.27e-07
433	KEGG:05164	Influenza A	ke	8	0.211	7.81e-07
433	KEGG:05166	HTLV-I infection	ke	9	0.237	9.59e-07
433	KEGG:04660	T cell receptor signaling pathway	ke	6	0.158	1.49e-06
433	KEGG:04722	Neurotrophin signaling pathway	ke	6	0.158	2.25e-06
433	KEGG:04510	Focal adhesion	ke	7	0.184	2.8e-06
433	KEGG:05160	Hepatitis C	ke	6	0.158	3.15e-06
433	KEGG:04664	Fc epsilon RI signaling pathway	ke	5	0.132	3.92e-06
433	KEGG:04310	Wnt signaling pathway	ke	6	0.158	4.31e-06
433	KEGG:05133	Pertussis	ke	5	0.132	8.94e-06
433	KEGG:05215	Prostate cancer	ke	5	0.132	1e-05
433	KEGG:04062	Chemokine signaling pathway	ke	6	0.158	2.63e-05
433	KEGG:04930	Type II diabetes mellitus	ke	4	0.105	2.78e-05
433	KEGG:04120	Ubiquitin mediated proteolysis	ke	5	0.132	7.63e-05
433	KEGG:04910	Insulin signaling pathway	ke	5	0.132	9.11e-05
433	KEGG:05134	Legionellosis	ke	4	0.105	0.000104
433	KEGG:04520	Adherens junction	ke	4	0.105	0.000143
433	KEGG:04914	Progesterone-mediated oocyte maturation	ke	4	0.105	0.00021
433	KEGG:04623	Cytosolic DNA-sensing pathway	ke	3	0.079	0.000909
433	REAC:111464	SMAC-mediated dissociation of IAP:caspase complexes	re	5	0.132	3.09e-13
433	REAC:168180	TRAF6 Mediated Induction of the antiviral cytokine IFN-alpha/beta cascade	re	4	0.105	2.73e-07
433	REAC:202541	Activation of NF-kB complex	re	3	0.079	2.41e-06
433	REAC:166520	Signalling by NGF	re	6	0.158	1.44e-05
433	REAC:156673	Regulation of MKLP-1 by phosphorylation	re	2	0.053	1.56e-05
451	GO:0044772	mitotic cell cycle phase transition	BP	20	0.465	6.21e-19
451	GO:0051329	interphase of mitotic cell cycle	BP	16	0.372	9.79e-17
451	GO:0030512	negative regulation of transforming growth factor beta receptor signaling pathway	BP	10	0.233	6.59e-15
451	GO:0097190	apoptotic signaling pathway	BP	17	0.395	1.37e-14
451	GO:0043065	positive regulation of apoptotic process	BP	17	0.395	5.35e-14
451	GO:0051301	cell division	BP	17	0.395	1.16e-13
451	GO:0080135	regulation of cellular response to stress	BP	14	0.326	1.49e-12
451	GO:1901990	regulation of mitotic cell cycle phase transition	BP	12	0.279	4.24e-12
451	GO:0030522	intracellular receptor signaling pathway	BP	12	0.279	6.66e-12
451	GO:0071900	regulation of protein serine/threonine kinase activity	BP	14	0.326	1.57e-11
451	GO:0045786	negative regulation of cell cycle	BP	13	0.302	3.75e-11
451	GO:0031396	regulation of protein ubiquitination	BP	11	0.256	7.98e-11
451	GO:0032147	activation of protein kinase activity	BP	11	0.256	5.14e-10
451	GO:0009411	response to UV	BP	8	0.186	2.89e-09
451	GO:0019048	modulation by virus of host morphology or physiology	BP	12	0.279	3.28e-09
451	GO:0005981	regulation of glycogen catabolic process	BP	4	0.093	8.13e-09
451	GO:0007568	aging	BP	9	0.209	1.77e-08
451	GO:0007184	SMAD protein import into nucleus	BP	5	0.116	1.78e-08
451	GO:0043406	positive regulation of MAP kinase activity	BP	9	0.209	1.86e-08
451	GO:0042770	signal transduction in response to DNA damage	BP	8	0.186	2.39e-08
451	GO:0048754	branching morphogenesis of an epithelial tube	BP	8	0.186	7.96e-08
451	GO:0072331	signal transduction by p53 class mediator	BP	8	0.186	8.37e-08
451	GO:0006281	DNA repair	BP	11	0.256	9.88e-08
451	GO:0051403	stress-activated MAPK cascade	BP	9	0.209	9.99e-08
451	GO:0032885	regulation of polysaccharide biosynthetic process	BP	5	0.116	1.33e-07
451	GO:0006260	DNA replication	BP	9	0.209	2.9e-07
451	GO:0031063	regulation of histone deacetylation	BP	4	0.093	6.92e-07
451	GO:0070201	regulation of establishment of protein localization	BP	10	0.233	7.22e-07
451	GO:0051052	regulation of DNA metabolic process	BP	8	0.186	8.61e-07
451	GO:0001666	response to hypoxia	BP	8	0.186	1.27e-06
451	GO:0006979	response to oxidative stress	BP	8	0.186	1.6e-06
451	GO:0032386	regulation of intracellular transport	BP	9	0.209	2.15e-06
451	GO:0030155	regulation of cell adhesion	BP	8	0.186	4.67e-06
451	GO:0031065	positive regulation of histone deacetylation	BP	3	0.07	6.27e-06
451	GO:0040008	regulation of growth	BP	10	0.233	8.97e-06
451	GO:0006470	protein dephosphorylation	BP	6	0.14	1.29e-05
451	GO:0030308	negative regulation of cell growth	BP	6	0.14	1.34e-05
451	GO:0050680	negative regulation of epithelial cell proliferation	BP	5	0.116	1.5e-05
451	GO:0042542	response to hydrogen peroxide	BP	5	0.116	1.69e-05
451	GO:0008637	apoptotic mitochondrial changes	BP	5	0.116	1.8e-05
451	GO:0060485	mesenchyme development	BP	6	0.14	1.93e-05
451	GO:0034644	cellular response to UV	BP	4	0.093	2.17e-05
451	GO:0010720	positive regulation of cell development	BP	6	0.14	2.33e-05
451	GO:0042493	response to drug	BP	8	0.186	2.37e-05
451	GO:0070723	response to cholesterol	BP	3	0.07	4.11e-05
451	GO:0031400	negative regulation of protein modification process	BP	8	0.186	4.2e-05
451	GO:0051270	regulation of cellular component movement	BP	9	0.209	5e-05
451	GO:0018107	peptidyl-threonine phosphorylation	BP	4	0.093	5.64e-05
451	GO:0048565	digestive tract development	BP	5	0.116	6.11e-05
451	GO:0051222	positive regulation of protein transport	BP	6	0.14	7.06e-05
451	GO:0014038	regulation of Schwann cell differentiation	BP	2	0.047	7.15e-05
451	GO:0014031	mesenchymal cell development	BP	5	0.116	7.28e-05
451	GO:0006511	ubiquitin-dependent protein catabolic process	BP	8	0.186	7.36e-05
451	GO:0009636	response to toxic substance	BP	5	0.116	8.62e-05
451	GO:0019433	triglyceride catabolic process	BP	3	0.07	9.66e-05
451	GO:0022612	gland morphogenesis	BP	5	0.116	9.75e-05
451	GO:0097285	cell-type specific apoptotic process	BP	7	0.163	0.00011
451	GO:0010507	negative regulation of autophagy	BP	3	0.07	0.000112
451	GO:0010936	negative regulation of macrophage cytokine production	BP	2	0.047	0.000143
451	GO:0002326	B cell lineage commitment	BP	2	0.047	0.000143
451	GO:0002513	tolerance induction to self antigen	BP	2	0.047	0.000143
451	GO:2000145	regulation of cell motility	BP	8	0.186	0.000156
451	GO:0043029	T cell homeostasis	BP	3	0.07	0.000187
451	GO:0032570	response to progesterone stimulus	BP	3	0.07	0.000209
451	GO:0032845	negative regulation of homeostatic process	BP	3	0.07	0.00026
451	GO:0010631	epithelial cell migration	BP	5	0.116	0.000275
451	GO:0090132	epithelium migration	BP	5	0.116	0.000275
451	GO:0051216	cartilage development	BP	5	0.116	0.000293
451	GO:2000379	positive regulation of reactive oxygen species metabolic process	BP	3	0.07	0.000319
451	GO:0043523	regulation of neuron apoptotic process	BP	5	0.116	0.000352
451	GO:0071897	DNA biosynthetic process	BP	3	0.07	0.000385
451	GO:0048610	cellular process involved in reproduction	BP	7	0.163	0.000386
451	GO:0007507	heart development	BP	7	0.163	0.000494
451	GO:0007406	negative regulation of neuroblast proliferation	BP	2	0.047	0.000496
451	GO:0010523	negative regulation of calcium ion transport into cytosol	BP	2	0.047	0.000496
451	GO:0030217	T cell differentiation	BP	5	0.116	0.000511
451	GO:0001101	response to acid	BP	4	0.093	0.000575
451	GO:0035265	organ growth	BP	4	0.093	0.000575
451	GO:0010833	telomere maintenance via telomere lengthening	BP	3	0.07	0.000589
451	GO:0043279	response to alkaloid	BP	4	0.093	0.000598
451	GO:0031099	regeneration	BP	4	0.093	0.000623
451	GO:0060038	cardiac muscle cell proliferation	BP	3	0.07	0.000739
451	GO:0002753	cytoplasmic pattern recognition receptor signaling pathway	BP	3	0.07	0.000851
451	GO:0051438	regulation of ubiquitin-protein ligase activity	BP	4	0.093	0.000942
451	GO:0031647	regulation of protein stability	BP	4	0.093	0.000942
451	GO:0000792	heterochromatin	CC	7	0.163	4.96e-09
451	GO:0042587	glycogen granule	CC	4	0.093	8.13e-09
451	GO:0016605	PML body	CC	7	0.163	1.88e-08
451	GO:0070022	transforming growth factor beta receptor homodimeric complex	CC	3	0.07	7.57e-08
451	GO:0008287	protein serine/threonine phosphatase complex	CC	5	0.116	4.84e-07
451	GO:0000775	chromosome, centromeric region	CC	7	0.163	1.07e-06
451	GO:0070688	MLL5-L complex	CC	3	0.07	2.62e-06
451	GO:0043204	perikaryon	CC	3	0.07	0.00046
451	GO:0005657	replication fork	CC	3	0.07	0.000739
451	KEGG:05220	Chronic myeloid leukemia	ke	10	0.233	4.57e-14
451	KEGG:04110	Cell cycle	ke	11	0.256	2.74e-13
451	KEGG:05200	Pathways in cancer	ke	14	0.326	1.84e-12
451	KEGG:05168	Herpes simplex infection	ke	13	0.302	9.81e-12
451	KEGG:05014	Amyotrophic lateral sclerosis (ALS)	ke	8	0.186	4.11e-11
451	KEGG:04390	Hippo signaling pathway	ke	10	0.233	5.16e-11
451	KEGG:05212	Pancreatic cancer	ke	8	0.186	6.91e-11
451	KEGG:04010	MAPK signaling pathway	ke	11	0.256	9.33e-10
451	KEGG:05161	Hepatitis B	ke	9	0.209	1.97e-09
451	KEGG:04115	p53 signaling pathway	ke	7	0.163	3.35e-09
451	KEGG:04114	Oocyte meiosis	ke	7	0.163	8.9e-08
451	KEGG:05210	Colorectal cancer	ke	6	0.14	9.3e-08
451	KEGG:04350	TGF-beta signaling pathway	ke	6	0.14	5.83e-07
451	KEGG:05215	Prostate cancer	ke	6	0.14	7.19e-07
451	KEGG:05205	Proteoglycans in cancer	ke	8	0.186	8.03e-07
451	KEGG:05222	Small cell lung cancer	ke	6	0.14	1e-06
451	KEGG:05166	HTLV-I infection	ke	9	0.209	2.82e-06
451	KEGG:05142	Chagas disease (American trypanosomiasis)	ke	6	0.14	3.04e-06
451	KEGG:04144	Endocytosis	ke	7	0.163	1.72e-05
451	KEGG:04151	PI3K-Akt signaling pathway	ke	8	0.186	1.82e-05
451	KEGG:05203	Viral carcinogenesis	ke	7	0.163	2.4e-05
451	KEGG:05202	Transcriptional misregulation in cancer	ke	6	0.14	5.07e-05
451	KEGG:04722	Neurotrophin signaling pathway	ke	5	0.116	8.16e-05
451	KEGG:04720	Long-term potentiation	ke	4	0.093	0.000145
451	KEGG:04380	Osteoclast differentiation	ke	5	0.116	0.000154
451	KEGG:05162	Measles	ke	5	0.116	0.000202
451	KEGG:04210	Apoptosis	ke	4	0.093	0.000443
451	KEGG:03015	mRNA surveillance pathway	ke	4	0.093	0.000462
451	KEGG:05219	Bladder cancer	ke	3	0.07	0.000493
451	KEGG:05169	Epstein-Barr virus infection	ke	6	0.14	0.00052
451	KEGG:04270	Vascular smooth muscle contraction	ke	4	0.093	0.000634
451	KEGG:05145	Toxoplasmosis	ke	5	0.116	0.000735
451	KEGG:04510	Focal adhesion	ke	5	0.116	0.000868
451	REAC:170868	Activated type I receptor phosphorylates R-SMAD directly	re	4	0.093	3e-09
451	REAC:69563	p53-Dependent G1 DNA Damage Response	re	4	0.093	1.39e-08
451	REAC:163568	phosphorylated perilipin + H2O -> perilipin + orthophosphate	re	3	0.07	6.5e-08
451	REAC:69693	Dephosphorylation of Cyclin E1:Cdk2 complexes by Cdc25A	re	3	0.07	6.5e-08
451	REAC:113495	E2F transcriptional targets at G1/S	re	4	0.093	6.53e-08
451	REAC:180038	DARPP-32 phosphorylated on T34 binds to PP1, inhibiting its function	re	3	0.07	2.6e-07
451	REAC:174110	Cdc25A mediated dephosphorylation of Cyclin A:phospho-Cdk2	re	2	0.047	2.05e-05
451	REAC:157905	Translocation of cyclin E1:Cdk2 complexes to the nucleus	re	2	0.047	2.05e-05
451	REAC:69635	Formation of Cyclin E1:Cdk2 complexes	re	2	0.047	2.05e-05
451	REAC:69634	Phosphorylation of Cyclin E1:Cdk2 complexes by Wee1	re	2	0.047	6.14e-05
451	REAC:69694	Dephosphorylation of Cyclin E2:Cdk2 complexes by Cdc25A	re	2	0.047	6.14e-05
451	REAC:69690	Phosphorylation of Cyclin E1:Cdk2 complexes by Myt1	re	2	0.047	6.14e-05
451	REAC:188386	Association of Rb with Cyclin E:Cdk2 complexes	re	2	0.047	0.000123
451	REAC:114658	Exocytosis of TGF beta	re	2	0.047	0.000123
451	REAC:69909	Inactivation of Cyclin E1:Cdk2 complex by p27/p21	re	2	0.047	0.000123
451	REAC:111453	BH3-only proteins associate with and inactivate anti-apoptotic BCL-2 members	re	2	0.047	0.000426
451	REAC:69127	Formation of the Flap Intermediate	re	2	0.047	0.000567
456	GO:0007173	epidermal growth factor receptor signaling pathway	BP	10	0.263	1.28e-09
456	GO:0008543	fibroblast growth factor receptor signaling pathway	BP	9	0.237	3.47e-09
456	GO:0048011	neurotrophin TRK receptor signaling pathway	BP	10	0.263	1.3e-08
456	GO:0044057	regulation of system process	BP	11	0.289	8.64e-08
456	GO:0043434	response to peptide hormone stimulus	BP	10	0.263	1.09e-07
456	GO:0010518	positive regulation of phospholipase activity	BP	6	0.158	1.39e-07
456	GO:0071375	cellular response to peptide hormone stimulus	BP	9	0.237	2.1e-07
456	GO:0007215	glutamate receptor signaling pathway	BP	5	0.132	4.61e-07
456	GO:0043410	positive regulation of MAPK cascade	BP	9	0.237	7.14e-07
456	GO:0002444	myeloid leukocyte mediated immunity	BP	5	0.132	8.11e-07
456	GO:0045932	negative regulation of muscle contraction	BP	4	0.105	9.25e-07
456	GO:0048017	inositol lipid-mediated signaling	BP	7	0.184	4.36e-06
456	GO:0009582	detection of abiotic stimulus	BP	6	0.158	4.39e-06
456	GO:0007603	phototransduction, visible light	BP	5	0.132	5.09e-06
456	GO:0051899	membrane depolarization	BP	5	0.132	8.25e-06
456	GO:0002679	respiratory burst involved in defense response	BP	3	0.079	8.64e-06
456	GO:0038095	Fc-epsilon receptor signaling pathway	BP	6	0.158	2.59e-05
456	GO:0035408	histone H3-T6 phosphorylation	BP	2	0.053	2.62e-05
456	GO:0005983	starch catabolic process	BP	2	0.053	2.62e-05
456	GO:0021762	substantia nigra development	BP	2	0.053	2.62e-05
456	GO:0005982	starch metabolic process	BP	2	0.053	2.62e-05
456	GO:0061144	alveolar secondary septum development	BP	2	0.053	2.62e-05
456	GO:0001523	retinoid metabolic process	BP	4	0.105	4.13e-05
456	GO:0006027	glycosaminoglycan catabolic process	BP	4	0.105	4.13e-05
456	GO:0070947	neutrophil mediated killing of fungus	BP	2	0.053	7.86e-05
456	GO:0070946	neutrophil mediated killing of gram-positive bacterium	BP	2	0.053	7.86e-05
456	GO:0030168	platelet activation	BP	6	0.158	0.000137
456	GO:0001936	regulation of endothelial cell proliferation	BP	4	0.105	0.000149
456	GO:0043552	positive regulation of phosphatidylinositol 3-kinase activity	BP	3	0.079	0.000161
456	GO:0007186	G-protein coupled receptor signaling pathway	BP	8	0.211	0.00023
456	GO:0044245	polysaccharide digestion	BP	2	0.053	0.000261
456	GO:0043405	regulation of MAP kinase activity	BP	6	0.158	0.000293
456	GO:0032412	regulation of ion transmembrane transporter activity	BP	4	0.105	0.000307
456	GO:0070374	positive regulation of ERK1 and ERK2 cascade	BP	4	0.105	0.000386
456	GO:0030204	chondroitin sulfate metabolic process	BP	3	0.079	0.000448
456	GO:0043062	extracellular structure organization	BP	6	0.158	0.000451
456	GO:0046777	protein autophosphorylation	BP	5	0.132	0.000519
456	GO:0007635	chemosensory behavior	BP	2	0.053	0.000546
456	GO:0051051	negative regulation of transport	BP	6	0.158	0.000578
456	GO:0043299	leukocyte degranulation	BP	3	0.079	0.00062
456	GO:0007259	JAK-STAT cascade	BP	4	0.105	0.000881
456	GO:0042511	positive regulation of tyrosine phosphorylation of Stat1 protein	BP	2	0.053	0.000932
456	GO:0008328	ionotropic glutamate receptor complex	CC	5	0.132	5.86e-08
456	GO:0030425	dendrite	CC	9	0.237	1.73e-07
456	GO:0097060	synaptic membrane	CC	7	0.184	2.2e-06
456	GO:0005764	lysosome	CC	7	0.184	0.000159
456	GO:0030139	endocytic vesicle	CC	6	0.158	0.000183
456	KEGG:04724	Glutamatergic synapse	ke	10	0.263	7.78e-13
456	KEGG:05205	Proteoglycans in cancer	ke	10	0.263	7.3e-10
456	KEGG:04670	Leukocyte transendothelial migration	ke	8	0.211	1.24e-09
456	KEGG:05200	Pathways in cancer	ke	11	0.289	2.2e-09
456	KEGG:04010	MAPK signaling pathway	ke	9	0.237	7.68e-08
456	KEGG:05031	Amphetamine addiction	ke	6	0.158	8.28e-08
456	KEGG:04062	Chemokine signaling pathway	ke	8	0.211	8.34e-08
456	KEGG:04973	Carbohydrate digestion and absorption	ke	5	0.132	1.26e-07
456	KEGG:05161	Hepatitis B	ke	7	0.184	3.88e-07
456	KEGG:04666	Fc gamma R-mediated phagocytosis	ke	6	0.158	4.11e-07
456	KEGG:04723	Retrograde endocannabinoid signaling	ke	6	0.158	4.39e-07
456	KEGG:04713	Circadian entrainment	ke	6	0.158	4.69e-07
456	KEGG:04020	Calcium signaling pathway	ke	7	0.184	6.6e-07
456	KEGG:05223	Non-small cell lung cancer	ke	5	0.132	1.77e-06
456	KEGG:05214	Glioma	ke	5	0.132	1.92e-06
456	KEGG:04720	Long-term potentiation	ke	5	0.132	3.03e-06
456	KEGG:04960	Aldosterone-regulated sodium reabsorption	ke	4	0.105	6.48e-06
456	KEGG:04012	ErbB signaling pathway	ke	5	0.132	9.07e-06
456	KEGG:04650	Natural killer cell mediated cytotoxicity	ke	6	0.158	1.08e-05
456	KEGG:04540	Gap junction	ke	5	0.132	1.26e-05
456	KEGG:04961	Endocrine and other factor-regulated calcium reabsorption	ke	4	0.105	1.76e-05
456	KEGG:04066	HIF-1 signaling pathway	ke	5	0.132	2.1e-05
456	KEGG:04725	Cholinergic synapse	ke	5	0.132	2.53e-05
456	KEGG:05146	Amoebiasis	ke	5	0.132	3.45e-05
456	KEGG:04510	Focal adhesion	ke	6	0.158	3.95e-05
456	KEGG:04730	Long-term depression	ke	4	0.105	4.16e-05
456	KEGG:05221	Acute myeloid leukemia	ke	4	0.105	4.46e-05
456	KEGG:04370	VEGF signaling pathway	ke	4	0.105	5.1e-05
456	KEGG:04150	mTOR signaling pathway	ke	4	0.105	6.19e-05
456	KEGG:04728	Dopaminergic synapse	ke	5	0.132	6.79e-05
456	KEGG:04151	PI3K-Akt signaling pathway	ke	7	0.184	7.11e-05
456	KEGG:04380	Osteoclast differentiation	ke	5	0.132	8.43e-05
456	KEGG:05220	Chronic myeloid leukemia	ke	4	0.105	0.000105
456	KEGG:04917	Prolactin signaling pathway	ke	4	0.105	0.000105
456	KEGG:04664	Fc epsilon RI signaling pathway	ke	4	0.105	0.000105
456	KEGG:04630	Jak-STAT signaling pathway	ke	5	0.132	0.000107
456	KEGG:04070	Phosphatidylinositol signaling system	ke	4	0.105	0.000111
456	KEGG:04972	Pancreatic secretion	ke	4	0.105	0.00013
456	KEGG:04911	Insulin secretion	ke	4	0.105	0.000144
456	KEGG:04970	Salivary secretion	ke	4	0.105	0.000151
456	KEGG:04912	GnRH signaling pathway	ke	4	0.105	0.000183
456	KEGG:04727	GABAergic synapse	ke	4	0.105	0.000183
456	KEGG:05032	Morphine addiction	ke	4	0.105	0.000201
456	KEGG:04916	Melanogenesis	ke	4	0.105	0.000262
456	KEGG:04726	Serotonergic synapse	ke	4	0.105	0.000297
456	KEGG:05143	African trypanosomiasis	ke	3	0.079	0.00037
456	KEGG:04270	Vascular smooth muscle contraction	ke	4	0.105	0.000392
456	KEGG:04810	Regulation of actin cytoskeleton	ke	5	0.132	0.000461
456	KEGG:04530	Tight junction	ke	4	0.105	0.000885
456	KEGG:05160	Hepatitis C	ke	4	0.105	0.000912
456	REAC:111970	PKC phosphorylates GRK2	re	3	0.079	1.74e-07
456	REAC:186763	Down-stream signal transduction	re	4	0.105	5.77e-06
456	REAC:191116	maltotriose + H2O => maltose + D-glucose (maltase-glucoamylase)	re	2	0.053	1.56e-05
456	REAC:114553	Activation of PKC	re	2	0.053	1.56e-05
456	REAC:190376	FGFR ligand binding and activation	re	3	0.079	3.44e-05
456	REAC:177926	Dephosphorylation of PAG by SHP2	re	2	0.053	0.000155
563	GO:0051090	regulation of sequence-specific DNA binding transcription factor activity	BP	9	0.346	3.44e-08
563	GO:0033209	tumor necrosis factor-mediated signaling pathway	BP	5	0.192	6.59e-08
563	GO:0046855	inositol phosphate dephosphorylation	BP	3	0.115	2.25e-06
563	GO:0046838	phosphorylated carbohydrate dephosphorylation	BP	3	0.115	2.25e-06
563	GO:0070661	leukocyte proliferation	BP	6	0.231	1.21e-05
563	GO:0051249	regulation of lymphocyte activation	BP	7	0.269	1.43e-05
563	GO:0071810	regulation of fever generation by regulation of prostaglandin secretion	BP	2	0.077	1.45e-05
563	GO:0071812	positive regulation of fever generation by positive regulation of prostaglandin secretion	BP	2	0.077	1.45e-05
563	GO:0051023	regulation of immunoglobulin secretion	BP	3	0.115	2.15e-05
563	GO:0043507	positive regulation of JUN kinase activity	BP	4	0.154	2.63e-05
563	GO:0043123	positive regulation of I-kappaB kinase/NF-kappaB cascade	BP	5	0.192	3.14e-05
563	GO:0006021	inositol biosynthetic process	BP	2	0.077	4.35e-05
563	GO:0050710	negative regulation of cytokine secretion	BP	3	0.115	0.000155
563	GO:0042110	T cell activation	BP	6	0.231	0.000287
563	GO:0032743	positive regulation of interleukin-2 production	BP	2	0.077	0.000947
563	GO:0035631	CD40 receptor complex	CC	4	0.154	1.57e-08
563	GO:0009897	external side of plasma membrane	CC	5	0.192	0.000137
563	GO:0009898	internal side of plasma membrane	CC	4	0.154	0.00014
563	KEGG:04064	NF-kappa B signaling pathway	ke	7	0.269	3.83e-09
563	KEGG:05222	Small cell lung cancer	ke	5	0.192	2.39e-06
563	KEGG:05168	Herpes simplex infection	ke	7	0.269	2.96e-06
563	KEGG:04060	Cytokine-cytokine receptor interaction	ke	6	0.231	2.62e-05
563	KEGG:05169	Epstein-Barr virus infection	ke	6	0.231	3.6e-05
563	KEGG:04668	TNF signaling pathway	ke	4	0.154	0.000226
563	KEGG:05203	Viral carcinogenesis	ke	5	0.192	0.000258
563	KEGG:04380	Osteoclast differentiation	ke	4	0.154	0.000366
563	KEGG:04622	RIG-I-like receptor signaling pathway	ke	3	0.115	0.000831
563	KEGG:05200	Pathways in cancer	ke	5	0.192	0.000966
571	GO:0007346	regulation of mitotic cell cycle	BP	12	0.286	6.57e-10
571	GO:0044770	cell cycle phase transition	BP	13	0.31	6.18e-09
571	GO:0000075	cell cycle checkpoint	BP	10	0.238	9.74e-09
571	GO:0051090	regulation of sequence-specific DNA binding transcription factor activity	BP	11	0.262	1.71e-08
571	GO:0016568	chromatin modification	BP	12	0.286	5.68e-08
571	GO:0045786	negative regulation of cell cycle	BP	10	0.238	1.5e-07
571	GO:0034166	toll-like receptor 10 signaling pathway	BP	6	0.143	2.1e-07
571	GO:0007519	skeletal muscle tissue development	BP	8	0.19	8.38e-07
571	GO:0006476	protein deacetylation	BP	5	0.119	1.79e-06
571	GO:0006352	DNA-dependent transcription, initiation	BP	8	0.19	2.58e-06
571	GO:0033044	regulation of chromosome organization	BP	6	0.143	5.84e-06
571	GO:0048011	neurotrophin TRK receptor signaling pathway	BP	8	0.19	6.78e-06
571	GO:0051817	modification of morphology or physiology of other organism involved in symbiotic interaction	BP	9	0.214	1.13e-05
571	GO:0009612	response to mechanical stimulus	BP	6	0.143	1.18e-05
571	GO:0051403	stress-activated MAPK cascade	BP	7	0.167	2.25e-05
571	GO:0030071	regulation of mitotic metaphase/anaphase transition	BP	4	0.095	2.69e-05
571	GO:0071930	negative regulation of transcription involved in G1/S phase of mitotic cell cycle	BP	2	0.048	3.11e-05
571	GO:0050673	epithelial cell proliferation	BP	7	0.167	3.51e-05
571	GO:0031145	anaphase-promoting complex-dependent proteasomal ubiquitin-dependent protein catabolic process	BP	5	0.119	3.98e-05
571	GO:0051301	cell division	BP	9	0.214	5.13e-05
571	GO:0009411	response to UV	BP	5	0.119	5.62e-05
571	GO:0019048	modulation by virus of host morphology or physiology	BP	8	0.19	5.72e-05
571	GO:0061197	fungiform papilla morphogenesis	BP	2	0.048	9.3e-05
571	GO:0030522	intracellular receptor signaling pathway	BP	6	0.143	0.000184
571	GO:0090170	regulation of Golgi inheritance	BP	2	0.048	0.000186
571	GO:0071459	protein localization to chromosome, centromeric region	BP	2	0.048	0.000186
571	GO:0071396	cellular response to lipid	BP	6	0.143	0.000255
571	GO:0001942	hair follicle development	BP	4	0.095	0.000268
571	GO:0051100	negative regulation of binding	BP	4	0.095	0.000268
571	GO:0022405	hair cycle process	BP	4	0.095	0.000268
571	GO:0060501	positive regulation of epithelial cell proliferation involved in lung morphogenesis	BP	2	0.048	0.000309
571	GO:0072584	caveolin-mediated endocytosis	BP	2	0.048	0.000309
571	GO:0060789	hair follicle placode formation	BP	2	0.048	0.000309
571	GO:0031400	negative regulation of protein modification process	BP	7	0.167	0.0004
571	GO:0035065	regulation of histone acetylation	BP	3	0.071	0.000405
571	GO:0048754	branching morphogenesis of an epithelial tube	BP	5	0.119	0.000415
571	GO:0002053	positive regulation of mesenchymal cell proliferation	BP	3	0.071	0.000446
571	GO:0007094	mitotic spindle assembly checkpoint	BP	3	0.071	0.000446
571	GO:2000641	regulation of early endosome to late endosome transport	BP	2	0.048	0.000462
571	GO:0008637	apoptotic mitochondrial changes	BP	4	0.095	0.000463
571	GO:0007265	Ras protein signal transduction	BP	7	0.167	0.000482
571	GO:0051439	regulation of ubiquitin-protein ligase activity involved in mitotic cell cycle	BP	4	0.095	0.000604
571	GO:0043488	regulation of mRNA stability	BP	3	0.071	0.000636
571	GO:0009304	tRNA transcription	BP	2	0.048	0.000645
571	GO:0048146	positive regulation of fibroblast proliferation	BP	3	0.071	0.000748
571	GO:0071214	cellular response to abiotic stimulus	BP	5	0.119	0.000772
571	GO:0061029	eyelid development in camera-type eye	BP	2	0.048	0.000859
571	GO:0045655	regulation of monocyte differentiation	BP	2	0.048	0.000859
571	GO:0042733	embryonic digit morphogenesis	BP	3	0.071	0.000939
571	GO:0071496	cellular response to external stimulus	BP	5	0.119	0.000947
571	GO:0005667	transcription factor complex	CC	15	0.357	1.3e-14
571	GO:0017053	transcriptional repressor complex	CC	6	0.143	5.6e-08
571	GO:0016580	Sin3 complex	CC	3	0.071	1.13e-05
571	GO:0005819	spindle	CC	7	0.167	2.39e-05
571	GO:0016581	NuRD complex	CC	3	0.071	3.41e-05
571	GO:0001940	male pronucleus	CC	2	0.048	0.000186
571	KEGG:05169	Epstein-Barr virus infection	ke	17	0.405	7.52e-18
571	KEGG:05161	Hepatitis B	ke	14	0.333	2.81e-17
571	KEGG:05200	Pathways in cancer	ke	17	0.405	9.19e-17
571	KEGG:04110	Cell cycle	ke	13	0.31	9.76e-17
571	KEGG:05203	Viral carcinogenesis	ke	15	0.357	9.14e-16
571	KEGG:05220	Chronic myeloid leukemia	ke	9	0.214	2.34e-12
571	KEGG:05215	Prostate cancer	ke	8	0.19	5.86e-10
571	KEGG:05166	HTLV-I infection	ke	12	0.286	1.11e-09
571	KEGG:05168	Herpes simplex infection	ke	11	0.262	2.63e-09
571	KEGG:04310	Wnt signaling pathway	ke	8	0.19	1.76e-08
571	KEGG:04914	Progesterone-mediated oocyte maturation	ke	7	0.167	1.83e-08
571	KEGG:05222	Small cell lung cancer	ke	7	0.167	3.19e-08
571	KEGG:05210	Colorectal cancer	ke	6	0.143	8.61e-08
571	KEGG:05212	Pancreatic cancer	ke	6	0.143	1.26e-07
571	KEGG:04722	Neurotrophin signaling pathway	ke	7	0.167	1.91e-07
571	KEGG:05219	Bladder cancer	ke	5	0.119	2.6e-07
571	KEGG:05132	Salmonella infection	ke	6	0.143	4.03e-07
571	KEGG:05133	Pertussis	ke	6	0.143	5.8e-07
571	KEGG:05152	Tuberculosis	ke	8	0.19	1.23e-06
571	KEGG:04620	Toll-like receptor signaling pathway	ke	6	0.143	1.92e-06
571	KEGG:05221	Acute myeloid leukemia	ke	5	0.119	2.26e-06
571	KEGG:05131	Shigellosis	ke	5	0.119	2.46e-06
571	KEGG:05142	Chagas disease (American trypanosomiasis)	ke	6	0.143	2.82e-06
571	KEGG:04621	NOD-like receptor signaling pathway	ke	5	0.119	3.16e-06
571	KEGG:04668	TNF signaling pathway	ke	6	0.143	4.45e-06
571	KEGG:04510	Focal adhesion	ke	7	0.167	5.82e-06
571	KEGG:04917	Prolactin signaling pathway	ke	5	0.119	6.68e-06
571	KEGG:04380	Osteoclast differentiation	ke	6	0.143	9.22e-06
571	KEGG:05216	Thyroid cancer	ke	4	0.095	9.28e-06
571	KEGG:04520	Adherens junction	ke	5	0.119	9.32e-06
571	KEGG:04912	GnRH signaling pathway	ke	5	0.119	1.35e-05
571	KEGG:04012	ErbB signaling pathway	ke	5	0.119	1.61e-05
571	KEGG:05164	Influenza A	ke	7	0.167	2.25e-05
571	KEGG:04330	Notch signaling pathway	ke	4	0.095	3.07e-05
571	KEGG:04010	MAPK signaling pathway	ke	7	0.167	3.33e-05
571	KEGG:05034	Alcoholism	ke	6	0.143	3.43e-05
571	KEGG:04066	HIF-1 signaling pathway	ke	5	0.119	3.7e-05
571	KEGG:04114	Oocyte meiosis	ke	5	0.119	4.26e-05
571	KEGG:04660	T cell receptor signaling pathway	ke	5	0.119	5.57e-05
571	KEGG:05145	Toxoplasmosis	ke	6	0.143	6.22e-05
571	KEGG:05223	Non-small cell lung cancer	ke	4	0.095	9.28e-05
571	KEGG:05214	Glioma	ke	4	0.095	9.88e-05
571	KEGG:05160	Hepatitis C	ke	5	0.119	0.000102
571	KEGG:05211	Renal cell carcinoma	ke	4	0.095	0.000112
571	KEGG:05218	Melanoma	ke	4	0.095	0.000112
571	KEGG:05140	Leishmaniasis	ke	5	0.119	0.000137
571	KEGG:04720	Long-term potentiation	ke	4	0.095	0.000141
571	KEGG:05120	Epithelial cell signaling in Helicobacter pylori infection	ke	4	0.095	0.000167
571	KEGG:04664	Fc epsilon RI signaling pathway	ke	4	0.095	0.000167
571	KEGG:04662	B cell receptor signaling pathway	ke	4	0.095	0.000186
571	KEGG:04350	TGF-beta signaling pathway	ke	4	0.095	0.000305
571	KEGG:04723	Retrograde endocannabinoid signaling	ke	4	0.095	0.000415
571	KEGG:05202	Transcriptional misregulation in cancer	ke	5	0.119	0.000563
571	KEGG:04064	NF-kappa B signaling pathway	ke	4	0.095	0.000858
571	REAC:166520	Signalling by NGF	re	8	0.19	9.43e-08
571	REAC:141437	Formation of the MCC complex	re	3	0.071	2.48e-07
571	REAC:168180	TRAF6 Mediated Induction of the antiviral cytokine IFN-alpha/beta cascade	re	4	0.095	4.33e-07
571	REAC:83790	Binding of TFIIIB to TFIIC: Type 2 Promoter Complex	re	3	0.071	3.45e-06
571	REAC:170145	Phosphorylation of proteins involved in the G2/M transition by Cyclin A:Cdc2 complexes	re	2	0.048	2.01e-05
571	REAC:174171	Association of Cyclin A with the APC/C	re	3	0.071	4.91e-05
571	REAC:179410	Association of Nek2A with MCC:APC/C	re	3	0.071	5.82e-05
571	REAC:112149	RNA Polymerase III Abortive Initiation At Type 2 Open Promoters	re	3	0.071	5.82e-05
571	REAC:112155	RNA Polymerase III Simple Start Sequence Initiation At Type 2 Promoters	re	3	0.071	5.82e-05
571	REAC:187937	Association of Cyclin A:phospho-Cdk2(Thr 160) with E2F1/E2F3	re	2	0.048	6.03e-05
571	REAC:112153	RNA Polymerase III Simple Start Sequence Initiation At Type 1 Promoters	re	3	0.071	6.83e-05
571	REAC:112055	RNA Polymerase III Abortive Initiation At Type 1 Open Promoters	re	3	0.071	6.83e-05
571	REAC:112409	ERK activation	re	2	0.048	0.00012
571	REAC:188390	Cyclin E:Cdk2-mediated phosphorylation of Rb	re	2	0.048	0.00012
571	REAC:188386	Association of Rb with Cyclin E:Cdk2 complexes	re	2	0.048	0.00012
571	REAC:187948	Phosphorylation of proteins involved in the G1/S transition by Cyclin A:Cdk2	re	2	0.048	0.0002
577	GO:0006956	complement activation	BP	16	0.364	1.11e-26
577	GO:0006958	complement activation, classical pathway	BP	13	0.295	3.02e-22
577	GO:0030449	regulation of complement activation	BP	11	0.25	1.13e-18
577	GO:0071816	tail-anchored membrane protein insertion into ER membrane	BP	7	0.159	8.83e-16
577	GO:0007130	synaptonemal complex assembly	BP	7	0.159	1.21e-12
577	GO:0032435	negative regulation of proteasomal ubiquitin-dependent protein catabolic process	BP	7	0.159	8.18e-12
577	GO:0070059	intrinsic apoptotic signaling pathway in response to endoplasmic reticulum stress	BP	7	0.159	1.55e-11
577	GO:0042771	intrinsic apoptotic signaling pathway in response to DNA damage by p53 class mediator	BP	7	0.159	4.23e-10
577	GO:0050821	protein stabilization	BP	7	0.159	2.28e-08
577	GO:0018393	internal peptidyl-lysine acetylation	BP	7	0.159	1.1e-06
577	GO:0030324	lung development	BP	7	0.159	5.54e-06
577	GO:0001822	kidney development	BP	7	0.159	1.92e-05
577	GO:0007283	spermatogenesis	BP	7	0.159	0.000429
577	GO:0072379	ER membrane insertion complex	CC	7	0.159	8.83e-16
577	KEGG:04610	Complement and coagulation cascades	ke	14	0.318	1.4e-19
577	KEGG:05133	Pertussis	ke	13	0.295	3.41e-17
577	KEGG:05150	Staphylococcus aureus infection	ke	13	0.295	4.18e-15
577	KEGG:05322	Systemic lupus erythematosus	ke	11	0.25	1.62e-09
577	REAC:166663	Initial triggering of complement	re	12	0.273	4.33e-24
587	GO:0008543	fibroblast growth factor receptor signaling pathway	BP	6	0.333	3.89e-07
587	GO:0007409	axonogenesis	BP	8	0.444	5e-07
587	GO:0097485	neuron projection guidance	BP	7	0.389	7.85e-07
587	GO:0002768	immune response-regulating cell surface receptor signaling pathway	BP	7	0.389	1.3e-06
587	GO:0007173	epidermal growth factor receptor signaling pathway	BP	6	0.333	1.57e-06
587	GO:0048011	neurotrophin TRK receptor signaling pathway	BP	6	0.333	6.36e-06
[truncated: 433 more rows]
