# Supplementary material for: Perturbed human sub-networks by Fusobacterium nucleatum candidate virulence proteins
Source: Microbiome. 2017 Aug 10;5:89. doi: 10.1186/s40168-017-0307-1 (PMC5551000; doi:10.1186/s40168-017-0307-1)
Supplement: Supplementary file 12 — Perturbation scores of the FusoSecretome proteins for the 31 preferentially targeted modules. (XLSX 65 kb) [file 40168_2017_307_MOESM12_ESM.xlsx]

## Sheet: Sheet1
Supplementary Table 10. Perturbation scores of the FusoSecretome proteins for the 31 preferentially targeted modules.
Module ID	UniprotKB AC	Perturbation Score
9	Q8RDQ9	3.28672
9	Q8RGK2	1.6603
9	Q8RGT9	1.6603
9	Q8RHB9	1.6603
9	Q8RIM1	1.6603
9	Q8R608	1.11816
9	Q8R609	1.11816
9	Q8R643	1.11816
9	Q8RE26	1.11816
9	Q8REJ1	1.11816
9	Q8RGC9	1.11816
9	Q8R5P1	0.576023
9	Q8R5Y5	0.576023
9	Q8R6F0	0.576023
9	Q8REC7	0.576023
9	Q8REM1	0.576023
9	Q8RET7	0.576023
9	Q8REU1	0.576023
9	Q8RG20	0.576023
9	Q8RGB0	0.576023
9	Q8RGB2	0.576023
9	Q8RGN7	0.576023
9	Q8RH84	0.576023
9	Q8RH86	0.576023
9	Q8RHB6	0.576023
9	Q8RHB7	0.576023
9	Q8RHB8	0.576023
9	Q8RHC1	0.576023
9	Q8RHC6	0.576023
9	Q8RIP8	0.576023
9	Q8REI5	0.0338837
9	Q8REZ0	0.0338837
9	Q8RF85	0.0338837
9	Q8RFD8	0.0338837
9	Q8RHN9	0.0338837
9	Q8RHV1	0.0338837
9	Q8R6D6	-0.508256
9	Q8RE21	-0.508256
9	Q8RFV3	-0.508256
9	Q8R5Y8	-1.05039
9	Q8RDS4	-1.05039
9	Q8RE42	-1.05039
9	Q8REH8	-1.05039
9	Q8RFV2	-1.05039
9	Q8RFY0	-1.05039
9	Q8RG47	-1.05039
9	Q8RGH2	-1.05039
9	Q8RH03	-1.05039
9	Q8RH05	-1.05039
9	Q8RH53	-1.05039
9	Q8RHD4	-1.05039
9	Q8RHI2	-1.05039
9	Q8RHM0	-1.05039
9	Q8RHM8	-1.05039
9	Q8RHT4	-1.05039
9	Q8RHU4	-1.05039
9	Q8RI19	-1.05039
9	Q8RI47	-1.05039
9	Q8RIF6	-1.05039
9	Q8RIF7	-1.05039
9	Q8RIF8	-1.05039
9	Q8RIJ7	-1.05039
9	Q8RIK0	-1.05039
9	Q8RIL9	-1.05039
16	Q8RIM1	3.78782
16	Q8RGK2	2.86913
16	Q8RDQ9	1.95044
16	Q8RGT9	1.95044
16	Q8RHB9	1.95044
16	Q8R608	1.03176
16	Q8R6D6	1.03176
16	Q8RE42	1.03176
16	Q8RFS1	1.03176
16	Q8RG20	1.03176
16	Q8RGZ3	1.03176
16	Q8RH03	1.03176
16	Q8RH05	1.03176
16	Q8RHF5	1.03176
16	Q8RIF8	1.03176
16	Q8R609	0.113069
16	Q8R643	0.113069
16	Q8RE04	0.113069
16	Q8RE21	0.113069
16	Q8RE74	0.113069
16	Q8REC7	0.113069
16	Q8RES0	0.113069
16	Q8REZ0	0.113069
16	Q8RFH7	0.113069
16	Q8RFV3	0.113069
16	Q8RFX1	0.113069
16	Q8RG00	0.113069
16	Q8RGB7	0.113069
16	Q8RGC9	0.113069
16	Q8RGN7	0.113069
16	Q8RGU0	0.113069
16	Q8RHD4	0.113069
16	Q8RHI2	0.113069
16	Q8RIL9	0.113069
16	Q8R5P1	-0.805619
16	Q8R5Y5	-0.805619
16	Q8R6F0	-0.805619
16	Q8RE26	-0.805619
16	Q8REJ1	-0.805619
16	Q8REM1	-0.805619
16	Q8RET7	-0.805619
16	Q8REU1	-0.805619
16	Q8RF85	-0.805619
16	Q8RFM7	-0.805619
16	Q8RG47	-0.805619
16	Q8RGB0	-0.805619
16	Q8RGH2	-0.805619
16	Q8RGW3	-0.805619
16	Q8RH84	-0.805619
16	Q8RH86	-0.805619
16	Q8RHB6	-0.805619
16	Q8RHB7	-0.805619
16	Q8RHB8	-0.805619
16	Q8RHC1	-0.805619
16	Q8RHC6	-0.805619
16	Q8RHH1	-0.805619
16	Q8RHM4	-0.805619
16	Q8RHM8	-0.805619
16	Q8RHV1	-0.805619
16	Q8RI19	-0.805619
16	Q8RI47	-0.805619
16	Q8RIE4	-0.805619
16	Q8RIP5	-0.805619
16	Q8RIP8	-0.805619
16	Q8RIS0	-0.805619
19	Q8RGK2	2.62274
19	Q8RGT9	2.62274
19	Q8RHB9	2.62274
19	Q8RIM1	2.62274
19	Q8RDQ9	2.26211
19	Q8R609	1.18023
19	Q8R643	1.18023
19	Q8REZ0	0.458979
19	Q8R5P1	0.0983527
19	Q8R5Y5	0.0983527
19	Q8R6F0	0.0983527
19	Q8RE21	0.0983527
19	Q8REC7	0.0983527
19	Q8REJ1	0.0983527
19	Q8REM1	0.0983527
19	Q8RET7	0.0983527
19	Q8REU1	0.0983527
19	Q8RG20	0.0983527
19	Q8RGB0	0.0983527
19	Q8RGC9	0.0983527
19	Q8RGN7	0.0983527
19	Q8RH84	0.0983527
19	Q8RH86	0.0983527
19	Q8RHB6	0.0983527
19	Q8RHB7	0.0983527
19	Q8RHB8	0.0983527
19	Q8RHC1	0.0983527
19	Q8RHC6	0.0983527
19	Q8RIP8	0.0983527
19	Q8RE04	-0.262274
19	Q8RE42	-0.262274
19	Q8RE74	-0.262274
19	Q8RES0	-0.262274
19	Q8RFS1	-0.262274
19	Q8RG00	-0.262274
19	Q8RGB7	-0.262274
19	Q8RGU0	-0.262274
19	Q8RGZ3	-0.262274
19	Q8RH03	-0.262274
19	Q8RH05	-0.262274
19	Q8RHD4	-0.262274
19	Q8RHF5	-0.262274
19	Q8RHI2	-0.262274
19	Q8RIF8	-0.262274
19	Q8RIL9	-0.262274
19	Q8R608	-1.34415
19	Q8RE26	-1.34415
19	Q8REI5	-1.34415
19	Q8RF85	-1.34415
19	Q8RFD8	-1.34415
19	Q8RFV3	-1.34415
19	Q8RGB2	-1.34415
19	Q8RHN9	-1.34415
19	Q8RHV1	-1.34415
19	Q8RIF6	-1.34415
42	Q8RIM1	2.90789
42	Q8RDQ9	1.94433
42	Q8RGK2	1.94433
42	Q8RGT9	1.94433
42	Q8RHB9	1.94433
42	Q8R609	1.62314
42	Q8R643	1.62314
42	Q8RH05	0.659581
42	Q8RHD4	0.659581
42	Q8RE21	0.338394
42	Q8REZ0	0.338394
42	Q8RG20	0.338394
42	Q8R5P1	0.0172065
42	Q8R5Y5	0.0172065
42	Q8R6F0	0.0172065
42	Q8RE04	0.0172065
42	Q8RE42	0.0172065
42	Q8RE74	0.0172065
42	Q8REC7	0.0172065
42	Q8REJ1	0.0172065
42	Q8REM1	0.0172065
42	Q8RES0	0.0172065
42	Q8RET7	0.0172065
42	Q8REU1	0.0172065
42	Q8RFS1	0.0172065
42	Q8RG00	0.0172065
42	Q8RGB0	0.0172065
42	Q8RGB7	0.0172065
42	Q8RGC9	0.0172065
42	Q8RGN7	0.0172065
42	Q8RGU0	0.0172065
42	Q8RGZ3	0.0172065
42	Q8RH03	0.0172065
42	Q8RH84	0.0172065
42	Q8RH86	0.0172065
42	Q8RHB6	0.0172065
42	Q8RHB7	0.0172065
42	Q8RHB8	0.0172065
42	Q8RHC1	0.0172065
42	Q8RHC6	0.0172065
42	Q8RHF5	0.0172065
42	Q8RHI2	0.0172065
42	Q8RIF8	0.0172065
42	Q8RIL9	0.0172065
42	Q8RIP8	0.0172065
42	Q8R608	-1.26754
42	Q8RE26	-1.26754
42	Q8R6D6	-1.58873
42	Q8REI5	-1.58873
42	Q8RF85	-1.58873
42	Q8RFD8	-1.58873
42	Q8RFV3	-1.58873
42	Q8RGB2	-1.58873
42	Q8RHN9	-1.58873
42	Q8RHV1	-1.58873
42	Q8RIF6	-1.58873
74	Q8RFV3	3.90792
74	Q8RGW3	1.77633
74	Q8R608	1.42106
74	Q8R6D6	1.42106
74	Q8R5X1	-0.355266
74	Q8R609	-0.355266
74	Q8R643	-0.355266
74	Q8RE04	-0.355266
74	Q8RE74	-0.355266
74	Q8REJ1	-0.355266
74	Q8RFD8	-0.355266
74	Q8RFS1	-0.355266
74	Q8RGK2	-0.355266
74	Q8RH03	-0.355266
74	Q8RH05	-0.355266
74	Q8RH84	-0.355266
74	Q8RHC7	-0.355266
74	Q8RHD4	-0.355266
74	Q8RHM0	-0.355266
74	Q8RHM8	-0.355266
74	Q8RHU4	-0.355266
74	Q8RI19	-0.355266
74	Q8RII5	-0.355266
74	Q8RIK0	-0.355266
74	Q8RE26	-0.710531
74	Q8RHG7	-0.710531
78	Q8RGK2	2.91249
78	Q8RGT9	2.91249
78	Q8RHB9	2.48144
78	Q8R609	2.19407
78	Q8R643	2.19407
78	Q8RIM1	2.19407
78	Q8RDQ9	1.61933
78	Q8R5P1	1.33196
78	Q8RGN7	1.33196
78	Q8R608	1.18827
78	Q8REJ1	1.18827
78	Q8REM1	1.18827
78	Q8RFV3	1.18827
78	Q8RGC9	1.18827
78	Q8RH86	1.18827
78	Q8R6D6	1.04459
78	Q8REU1	1.04459
78	Q8REZ0	1.04459
78	Q8RGB0	1.04459
78	Q8R5Y5	0.900904
78	Q8R6F0	0.900904
78	Q8RE26	0.900904
78	Q8REC7	0.900904
78	Q8RET7	0.900904
78	Q8RH84	0.900904
78	Q8RHB6	0.900904
78	Q8RHB7	0.900904
78	Q8RHB8	0.900904
78	Q8RHC1	0.900904
78	Q8RHC6	0.900904
78	Q8RIP8	0.900904
78	Q8RH03	0.469849
78	Q8RH05	0.469849
78	Q8RG20	0.18248
78	Q8RIL9	0.18248
78	Q8RE21	0.0387949
78	Q8RGZ3	0.0387949
78	Q8RIF8	0.0387949
78	Q8RE42	-0.10489
78	Q8RFS1	-0.10489
78	Q8RGB7	-0.10489
78	Q8RHD4	-0.10489
78	Q8RHI2	-0.10489
78	Q8RE74	-0.248575
78	Q8RE04	-0.39226
78	Q8RES0	-0.39226
78	Q8RG00	-0.39226
78	Q8RGU0	-0.39226
78	Q8RHF5	-0.39226
78	Q8RI19	-0.39226
78	Q8RIK0	-0.39226
78	Q8REI3	-0.535944
78	Q8RHT4	-0.535944
78	Q8RHU4	-0.535944
78	Q8RIJ7	-0.535944
78	Q8R6E9	-0.679629
78	Q8RFY0	-0.679629
78	Q8RG61	-0.679629
78	Q8RGB2	-0.679629
78	Q8RGK1	-0.679629
78	Q8RGW3	-0.679629
78	Q8RHT6	-0.679629
78	Q8RIP5	-0.679629
78	Q8R5Y8	-0.823314
78	Q8RDP1	-0.823314
78	Q8RDS4	-0.823314
78	Q8RE60	-0.823314
78	Q8RE70	-0.823314
78	Q8REH8	-0.823314
78	Q8RF60	-0.823314
78	Q8RF85	-0.823314
78	Q8RFM7	-0.823314
78	Q8RFN4	-0.823314
78	Q8RFV2	-0.823314
78	Q8RG36	-0.823314
78	Q8RG47	-0.823314
78	Q8RGG2	-0.823314
78	Q8RGH2	-0.823314
78	Q8RGQ0	-0.823314
78	Q8RGY9	-0.823314
78	Q8RGZ4	-0.823314
78	Q8RH53	-0.823314
78	Q8RHH7	-0.823314
78	Q8RHM0	-0.823314
78	Q8RHM8	-0.823314
78	Q8RHN9	-0.823314
78	Q8RHV1	-0.823314
78	Q8RI05	-0.823314
78	Q8RI18	-0.823314
78	Q8RIF6	-0.823314
78	Q8RIF7	-0.823314
78	Q8RIH5	-0.823314
78	Q8RF34	-0.966999
78	Q8RF46	-0.966999
78	Q8RFX7	-0.966999
78	Q8RG41	-0.966999
78	Q8RHG7	-0.966999
78	Q8RHH1	-0.966999
78	Q8RHM4	-0.966999
78	Q8RIF5	-0.966999
89	Q8RIM1	3.0184
89	Q8RGK2	2.41971
89	Q8RGT9	2.41971
89	Q8RHB9	2.41971
89	Q8RDQ9	1.82102
89	Q8R609	1.22233
89	Q8R643	1.22233
89	Q8R5P1	0.0249455
89	Q8R5Y5	0.0249455
89	Q8R6F0	0.0249455
89	Q8RE21	0.0249455
89	Q8REC7	0.0249455
89	Q8REJ1	0.0249455
89	Q8REM1	0.0249455
89	Q8RET7	0.0249455
89	Q8REU1	0.0249455
89	Q8REZ0	0.0249455
89	Q8RGB0	0.0249455
89	Q8RGC9	0.0249455
89	Q8RGN7	0.0249455
89	Q8RH84	0.0249455
89	Q8RH86	0.0249455
89	Q8RHB6	0.0249455
89	Q8RHB7	0.0249455
89	Q8RHB8	0.0249455
89	Q8RHC1	0.0249455
89	Q8RHC6	0.0249455
89	Q8RIP8	0.0249455
89	Q8RE04	-0.573746
89	Q8RE42	-0.573746
89	Q8RE74	-0.573746
89	Q8RES0	-0.573746
89	Q8RFS1	-0.573746
89	Q8RG00	-0.573746
89	Q8RG20	-0.573746
89	Q8RGB7	-0.573746
89	Q8RGU0	-0.573746
89	Q8RGZ3	-0.573746
89	Q8RH03	-0.573746
89	Q8RH05	-0.573746
89	Q8RHD4	-0.573746
89	Q8RHF5	-0.573746
89	Q8RHI2	-0.573746
89	Q8RIF8	-0.573746
89	Q8RIL9	-0.573746
89	Q8R608	-1.77113
89	Q8R6D6	-1.77113
89	Q8RIF6	-1.77113
90	Q8RH03	2.535
90	Q8RH05	0.905357
90	Q8RHM4	0.905357
90	Q8RGZ4	0.362143
90	Q8RII5	0.362143
90	Q8RDQ9	-0.724286
90	Q8RFD5	-0.724286
90	Q8RGK2	-0.724286
90	Q8RGT9	-0.724286
90	Q8RHB9	-0.724286
90	Q8RI47	-0.724286
90	Q8RIM1	-0.724286
138	Q8RH03	2.96107
138	Q8RH05	2.96107
138	Q8RHM4	2.28869
138	Q8RFV3	-0.0646522
138	Q8RGZ4	-0.0646522
138	Q8RII5	-0.0646522
138	Q8R5P1	-0.400843
138	Q8R5X1	-0.400843
138	Q8R5Y8	-0.400843
138	Q8R608	-0.400843
138	Q8R609	-0.400843
138	Q8R6D6	-0.400843
138	Q8RE42	-0.400843
138	Q8RE70	-0.400843
138	Q8RFD5	-0.400843
138	Q8RFX7	-0.400843
138	Q8RG00	-0.400843
138	Q8RGK2	-0.400843
138	Q8RGN7	-0.400843
138	Q8RGT9	-0.400843
138	Q8RHU4	-0.400843
138	Q8RI19	-0.400843
138	Q8RI36	-0.400843
138	Q8RI47	-0.400843
138	Q8RIK0	-0.400843
138	Q8RIL9	-0.400843
165	Q8RIM1	2.65106
165	Q8R609	2.06832
165	Q8R643	2.06832
165	Q8RDQ9	1.48558
165	Q8RGK2	1.48558
165	Q8RGT9	1.48558
165	Q8RHB9	1.48558
165	Q8RE21	1.19421
165	Q8REZ0	1.19421
165	Q8RG20	1.19421
165	Q8RE42	0.902838
165	Q8RH03	0.902838
165	Q8RH05	0.902838
165	Q8RHD4	0.902838
165	Q8RHI2	0.902838
165	Q8RIF8	0.902838
165	Q8RIL9	0.902838
165	Q8RE04	0.611468
165	Q8RE74	0.611468
165	Q8RES0	0.611468
165	Q8RFS1	0.611468
165	Q8RG00	0.611468
165	Q8RGB7	0.611468
165	Q8RGU0	0.611468
165	Q8RGZ3	0.611468
165	Q8RHF5	0.611468
165	Q8REJ1	0.320097
165	Q8RGC9	0.320097
165	Q8R5P1	0.0287267
165	Q8R5Y5	0.0287267
165	Q8R6F0	0.0287267
165	Q8REC7	0.0287267
165	Q8REM1	0.0287267
165	Q8RET7	0.0287267
165	Q8REU1	0.0287267
165	Q8RGB0	0.0287267
165	Q8RGN7	0.0287267
165	Q8RH84	0.0287267
165	Q8RH86	0.0287267
165	Q8RHB6	0.0287267
165	Q8RHB7	0.0287267
165	Q8RHB8	0.0287267
165	Q8RHC1	0.0287267
165	Q8RHC6	0.0287267
165	Q8RIP8	0.0287267
165	Q8RGB2	-0.845385
165	Q8R5Y8	-1.13676
165	Q8R608	-1.13676
165	Q8RDS4	-1.13676
165	Q8RE26	-1.13676
165	Q8REH8	-1.13676
165	Q8REI5	-1.13676
165	Q8RF85	-1.13676
165	Q8RFD8	-1.13676
165	Q8RFV2	-1.13676
165	Q8RFV3	-1.13676
165	Q8RFY0	-1.13676
165	Q8RG47	-1.13676
165	Q8RGH2	-1.13676
165	Q8RH53	-1.13676
165	Q8RHM0	-1.13676
165	Q8RHM8	-1.13676
165	Q8RHN9	-1.13676
165	Q8RHT4	-1.13676
165	Q8RHU4	-1.13676
165	Q8RHV1	-1.13676
165	Q8RI19	-1.13676
165	Q8RIF6	-1.13676
165	Q8RIF7	-1.13676
165	Q8RIJ7	-1.13676
165	Q8RIK0	-1.13676
194	Q8R609	1.78869
194	Q8REJ1	1.78869
194	Q8RG20	1.78869
194	Q8RGB7	1.78869
194	Q8RGU0	1.78869
194	Q8RH03	1.78869
194	Q8REI3	1.28066
194	Q8REU1	1.28066
194	Q8RFN4	1.28066
194	Q8RFV3	1.28066
194	Q8RGH2	1.28066
194	Q8RHH1	1.28066
194	Q8RHV1	1.28066
194	Q8RI19	1.28066
194	Q8RGK2	0.264598
194	Q8RIL9	0.264598
194	Q8R643	-0.243431
194	Q8RH05	-0.243431
194	Q8RHH9	-0.243431
194	Q8RIF8	-0.243431
194	Q8RIM1	-0.243431
194	Q8RDQ9	-0.75146
194	Q8RE04	-0.75146
194	Q8RE21	-0.75146
194	Q8RE26	-0.75146
194	Q8RE42	-0.75146
194	Q8RE74	-0.75146
194	Q8RES0	-0.75146
194	Q8REZ0	-0.75146
194	Q8RF91	-0.75146
194	Q8RFG5	-0.75146
194	Q8RFH7	-0.75146
194	Q8RFS1	-0.75146
194	Q8RG00	-0.75146
194	Q8RG36	-0.75146
194	Q8RGC9	-0.75146
194	Q8RGF6	-0.75146
194	Q8RGN7	-0.75146
194	Q8RGT9	-0.75146
194	Q8RGZ3	-0.75146
194	Q8RHB9	-0.75146
194	Q8RHD4	-0.75146
194	Q8RHF5	-0.75146
194	Q8RHI2	-0.75146
194	Q8RHM8	-0.75146
194	Q8RHT4	-0.75146
194	Q8RI36	-0.75146
194	Q8RI47	-0.75146
216	Q8RIM1	3.11126
216	Q8R609	2.45453
216	Q8R643	2.45453
216	Q8RGK2	2.45453
216	Q8RGT9	2.45453
216	Q8RDQ9	1.7978
216	Q8REZ0	1.7978
216	Q8REM1	1.14107
216	Q8RFS1	1.14107
216	Q8RG20	1.14107
216	Q8RGB7	1.14107
216	Q8RGN7	1.14107
216	Q8RGZ3	1.14107
216	Q8RH03	1.14107
216	Q8RH05	1.14107
216	Q8RH86	1.14107
216	Q8RHB9	1.14107
216	Q8RIL9	1.14107
216	Q8R5P1	0.484339
216	Q8R608	0.484339
216	Q8R6D6	0.484339
216	Q8RE21	0.484339
216	Q8RFV3	0.484339
216	Q8R5Y5	-0.172392
216	Q8R6F0	-0.172392
216	Q8RE04	-0.172392
216	Q8RE42	-0.172392
216	Q8RE74	-0.172392
216	Q8REC7	-0.172392
216	Q8REJ1	-0.172392
216	Q8RES0	-0.172392
216	Q8RET7	-0.172392
216	Q8REU1	-0.172392
216	Q8RG00	-0.172392
216	Q8RGB0	-0.172392
216	Q8RGC9	-0.172392
216	Q8RGU0	-0.172392
216	Q8RH84	-0.172392
216	Q8RHB6	-0.172392
216	Q8RHB7	-0.172392
216	Q8RHB8	-0.172392
216	Q8RHC1	-0.172392
216	Q8RHC6	-0.172392
216	Q8RHD4	-0.172392
216	Q8RHF5	-0.172392
216	Q8RHI2	-0.172392
216	Q8RIF8	-0.172392
216	Q8RIP8	-0.172392
216	Q8R6E9	-0.829123
216	Q8RDP1	-0.829123
216	Q8RE26	-0.829123
216	Q8RE60	-0.829123
216	Q8RE70	-0.829123
216	Q8REI3	-0.829123
216	Q8RF60	-0.829123
216	Q8RF85	-0.829123
216	Q8RFM7	-0.829123
216	Q8RFN4	-0.829123
216	Q8RG36	-0.829123
216	Q8RG61	-0.829123
216	Q8RGG2	-0.829123
216	Q8RGK1	-0.829123
216	Q8RGQ0	-0.829123
216	Q8RGW3	-0.829123
216	Q8RGY9	-0.829123
216	Q8RGZ4	-0.829123
216	Q8RHH7	-0.829123
216	Q8RHN9	-0.829123
216	Q8RHT4	-0.829123
216	Q8RHT6	-0.829123
216	Q8RHU4	-0.829123
216	Q8RHV1	-0.829123
216	Q8RI05	-0.829123
216	Q8RI18	-0.829123
216	Q8RI19	-0.829123
216	Q8RIH5	-0.829123
216	Q8RIJ7	-0.829123
216	Q8RIK0	-0.829123
216	Q8RIP5	-0.829123
216	Q8RIF6	-1.48585
246	Q8R608	3.63662
246	Q8R6D6	3.63662
246	Q8R5P1	0.474342
246	Q8R5Y5	-0.158114
246	Q8R609	-0.158114
246	Q8R643	-0.158114
246	Q8R6F0	-0.158114
246	Q8RDQ9	-0.158114
246	Q8REC7	-0.158114
246	Q8REJ1	-0.158114
246	Q8REM1	-0.158114
246	Q8RET7	-0.158114
246	Q8REU1	-0.158114
246	Q8RFV3	-0.158114
246	Q8RGB0	-0.158114
246	Q8RGC9	-0.158114
246	Q8RGK2	-0.158114
246	Q8RGN7	-0.158114
246	Q8RGT9	-0.158114
246	Q8RH84	-0.158114
246	Q8RH86	-0.158114
246	Q8RHB6	-0.158114
246	Q8RHB7	-0.158114
246	Q8RHB8	-0.158114
246	Q8RHB9	-0.158114
246	Q8RHC1	-0.158114
246	Q8RHC6	-0.158114
246	Q8RIM1	-0.158114
246	Q8RIP8	-0.158114
246	Q8RE26	-0.790569
246	Q8REZ0	-1.42302
246	Q8RIG6	-1.42302
277	Q8RGW3	1
277	Q8RI47	-1
298	Q8RIM1	2.80209
298	Q8RGK2	2.37056
298	Q8RGT9	2.37056
298	Q8R609	1.93902
298	Q8R643	1.93902
298	Q8RDQ9	1.93902
298	Q8RHB9	1.93902
298	Q8R5P1	1.50749
298	Q8REZ0	1.07596
298	Q8RE21	0.644424
298	Q8RE74	0.644424
298	Q8REU1	0.644424
298	Q8RG20	0.644424
298	Q8RGB0	0.644424
298	Q8RGN7	0.644424
298	Q8RGZ3	0.644424
298	Q8RH03	0.644424
298	Q8RH05	0.644424
298	Q8RHB8	0.644424
298	Q8RIF8	0.644424
298	Q8R5Y5	0.21289
298	Q8R6F0	0.21289
298	Q8RE04	0.21289
298	Q8RE42	0.21289
298	Q8REC7	0.21289
298	Q8REJ1	0.21289
298	Q8REM1	0.21289
298	Q8RES0	0.21289
298	Q8RET7	0.21289
298	Q8RFS1	0.21289
298	Q8RG00	0.21289
298	Q8RGB7	0.21289
298	Q8RGC9	0.21289
298	Q8RGU0	0.21289
298	Q8RH84	0.21289
298	Q8RH86	0.21289
298	Q8RHB6	0.21289
298	Q8RHB7	0.21289
298	Q8RHC1	0.21289
298	Q8RHC6	0.21289
298	Q8RHD4	0.21289
298	Q8RHF5	0.21289
298	Q8RHI2	0.21289
298	Q8RIL9	0.21289
298	Q8RIP8	0.21289
298	Q8R608	-0.218644
298	Q8RE26	-0.650177
298	Q8RGB2	-0.650177
298	Q8RIK0	-0.650177
298	Q8R6D6	-1.08171
298	Q8R6E9	-1.08171
298	Q8REI3	-1.08171
298	Q8REI5	-1.08171
298	Q8RF34	-1.08171
298	Q8RF46	-1.08171
298	Q8RF85	-1.08171
298	Q8RFD8	-1.08171
298	Q8RFG5	-1.08171
298	Q8RFV3	-1.08171
298	Q8RFX7	-1.08171
298	Q8RFY0	-1.08171
298	Q8RG61	-1.08171
298	Q8RGH2	-1.08171
298	Q8RGK1	-1.08171
298	Q8RHG7	-1.08171
298	Q8RHH1	-1.08171
298	Q8RHH7	-1.08171
298	Q8RHN9	-1.08171
298	Q8RHT6	-1.08171
298	Q8RHU4	-1.08171
298	Q8RHV1	-1.08171
298	Q8RI19	-1.08171
298	Q8RIF5	-1.08171
298	Q8RIF6	-1.08171
298	Q8RIP5	-1.08171
300	Q8R609	1.04293
300	Q8R643	1.04293
300	Q8REJ1	1.04293
300	Q8RG20	1.04293
300	Q8RGB2	1.04293
300	Q8RH03	1.04293
300	Q8RH05	1.04293
300	Q8RHD4	1.04293
300	Q8RHM0	1.04293
300	Q8RHM8	1.04293
300	Q8RHU4	1.04293
300	Q8RI19	1.04293
300	Q8RIK0	1.04293
300	Q8R5Y8	0.412021
300	Q8R608	0.412021
300	Q8RDS4	0.412021
300	Q8RE21	0.412021
300	Q8RE42	0.412021
300	Q8REH8	0.412021
300	Q8REZ0	0.412021
300	Q8RFV2	0.412021
300	Q8RFV3	0.412021
300	Q8RFY0	0.412021
300	Q8RG47	0.412021
300	Q8RGC9	0.412021
300	Q8RGH2	0.412021
300	Q8RH53	0.412021
300	Q8RHI2	0.412021
300	Q8RHT4	0.412021
300	Q8RIF7	0.412021
300	Q8RIF8	0.412021
300	Q8RIJ7	0.412021
300	Q8RIL9	0.412021
300	Q8R6D6	-0.218886
300	Q8RFD8	-0.849793
300	Q8R5X1	-1.4807
300	Q8RDQ9	-1.4807
300	Q8RE04	-1.4807
300	Q8RE26	-1.4807
300	Q8RE74	-1.4807
300	Q8REI5	-1.4807
300	Q8RF85	-1.4807
300	Q8RFS1	-1.4807
300	Q8RGK2	-1.4807
300	Q8RH84	-1.4807
300	Q8RHC7	-1.4807
300	Q8RHN9	-1.4807
300	Q8RHV1	-1.4807
300	Q8RII5	-1.4807
371	Q8R5P1	3.56093
371	Q8RGC9	2.04832
371	Q8RIM1	2.04832
371	Q8R5Y5	0.535715
371	Q8R609	0.535715
371	Q8R643	0.535715
371	Q8R6F0	0.535715
371	Q8REC7	0.535715
371	Q8REJ1	0.535715
371	Q8REM1	0.535715
371	Q8RET7	0.535715
371	Q8REU1	0.535715
371	Q8RGB0	0.535715
371	Q8RGK2	0.535715
371	Q8RGN7	0.535715
371	Q8RGT9	0.535715
371	Q8RH84	0.535715
371	Q8RH86	0.535715
371	Q8RHB6	0.535715
371	Q8RHB7	0.535715
371	Q8RHB8	0.535715
371	Q8RHB9	0.535715
371	Q8RHC1	0.535715
371	Q8RHC6	0.535715
371	Q8RI47	0.535715
371	Q8RIF8	0.535715
371	Q8RIP8	0.535715
371	Q8RDQ9	-0.976893
371	Q8RE04	-0.976893
371	Q8RE21	-0.976893
371	Q8RE42	-0.976893
371	Q8RE74	-0.976893
371	Q8RES0	-0.976893
371	Q8REZ0	-0.976893
371	Q8RFS1	-0.976893
371	Q8RFV3	-0.976893
371	Q8RG00	-0.976893
371	Q8RG20	-0.976893
371	Q8RGB7	-0.976893
371	Q8RGU0	-0.976893
371	Q8RGZ3	-0.976893
371	Q8RH03	-0.976893
371	Q8RH05	-0.976893
371	Q8RHD4	-0.976893
371	Q8RHF5	-0.976893
371	Q8RHI2	-0.976893
371	Q8RHM8	-0.976893
371	Q8RIL9	-0.976893
433	Q8RHU4	2.45172
433	Q8RIK0	2.45172
433	Q8R609	1.4829
433	Q8R643	1.4829
433	Q8REJ1	1.4829
433	Q8RH03	1.4829
433	Q8RH05	1.4829
433	Q8RHD4	1.4829
433	Q8RHM0	1.4829
433	Q8RHM8	1.4829
433	Q8RI19	1.4829
433	Q8RIF8	1.4829
433	Q8RDX9	0.514071
433	Q8R5X1	-0.454755
433	Q8R5Y8	-0.454755
433	Q8R608	-0.454755
433	Q8R6D6	-0.454755
433	Q8RDS4	-0.454755
433	Q8RE04	-0.454755
433	Q8RE21	-0.454755
433	Q8RE42	-0.454755
433	Q8RE74	-0.454755
433	Q8REH8	-0.454755
433	Q8REZ0	-0.454755
433	Q8RFD8	-0.454755
433	Q8RFS1	-0.454755
433	Q8RFV2	-0.454755
433	Q8RFV3	-0.454755
433	Q8RFY0	-0.454755
433	Q8RG20	-0.454755
433	Q8RG47	-0.454755
433	Q8RGB2	-0.454755
433	Q8RGC9	-0.454755
433	Q8RGH2	-0.454755
433	Q8RGK2	-0.454755
433	Q8RH53	-0.454755
433	Q8RH84	-0.454755
433	Q8RHC7	-0.454755
433	Q8RHI2	-0.454755
433	Q8RHT4	-0.454755
433	Q8RHW1	-0.454755
433	Q8RIF7	-0.454755
433	Q8RII5	-0.454755
433	Q8RIJ7	-0.454755
433	Q8RIL9	-0.454755
433	Q8R5P1	-1.42358
433	Q8RFG5	-1.42358
433	Q8RHB8	-1.42358
433	Q8RHH7	-1.42358
451	Q8RI47	3.19815
451	Q8RIF8	2.25261
451	Q8RIM1	2.25261
451	Q8RGC9	1.30707
451	Q8RHM8	1.30707
451	Q8RIL9	1.30707
451	Q8R609	0.36153
451	Q8RG20	0.36153
451	Q8RGB7	0.36153
451	Q8RGU0	0.36153
451	Q8RH03	0.36153
451	Q8R643	-0.58401
451	Q8RE04	-0.58401
451	Q8RE21	-0.58401
451	Q8RE42	-0.58401
451	Q8RE74	-0.58401
451	Q8REI3	-0.58401
451	Q8REJ1	-0.58401
451	Q8RES0	-0.58401
451	Q8REU1	-0.58401
451	Q8REZ0	-0.58401
451	Q8RFN4	-0.58401
451	Q8RFS1	-0.58401
451	Q8RFV3	-0.58401
451	Q8RG00	-0.58401
451	Q8RGH2	-0.58401
451	Q8RGZ3	-0.58401
451	Q8RH05	-0.58401
451	Q8RHD4	-0.58401
451	Q8RHF5	-0.58401
451	Q8RHH1	-0.58401
451	Q8RHI2	-0.58401
451	Q8RHV1	-0.58401
451	Q8RI19	-0.58401
456	Q8R608	3.14015
456	Q8RE26	3.14015
456	Q8RG20	3.14015
456	Q8RDQ9	1.92925
456	Q8RE42	1.92925
456	Q8REC7	1.92925
456	Q8R609	0.718336
456	Q8R643	0.718336
456	Q8REI5	0.718336
456	Q8REZ0	0.718336
456	Q8RF85	0.718336
456	Q8RFD8	0.718336
456	Q8RGB2	0.718336
456	Q8RHN9	0.718336
456	Q8RHV1	0.718336
456	Q8RIM1	0.718336
456	Q8R5P1	-0.492573
456	Q8R5Y5	-0.492573
456	Q8R6D6	-0.492573
456	Q8R6F0	-0.492573
456	Q8RE04	-0.492573
456	Q8RE21	-0.492573
456	Q8RE74	-0.492573
456	Q8REJ1	-0.492573
456	Q8REM1	-0.492573
456	Q8RES0	-0.492573
456	Q8RET7	-0.492573
456	Q8REU1	-0.492573
456	Q8RFH7	-0.492573
456	Q8RFS1	-0.492573
456	Q8RFV3	-0.492573
456	Q8RFX1	-0.492573
456	Q8RG00	-0.492573
456	Q8RGB0	-0.492573
456	Q8RGB7	-0.492573
456	Q8RGC9	-0.492573
456	Q8RGK2	-0.492573
456	Q8RGN7	-0.492573
456	Q8RGT9	-0.492573
456	Q8RGU0	-0.492573
456	Q8RGZ3	-0.492573
456	Q8RH03	-0.492573
456	Q8RH05	-0.492573
456	Q8RH84	-0.492573
456	Q8RH86	-0.492573
456	Q8RHB6	-0.492573
456	Q8RHB7	-0.492573
456	Q8RHB8	-0.492573
456	Q8RHB9	-0.492573
456	Q8RHC1	-0.492573
456	Q8RHC6	-0.492573
456	Q8RHD4	-0.492573
456	Q8RHF5	-0.492573
456	Q8RHI2	-0.492573
456	Q8RIE4	-0.492573
456	Q8RIF8	-0.492573
456	Q8RIL9	-0.492573
456	Q8RIP8	-0.492573
456	Q8RG41	-1.70348
563	Q8RH03	3.38872
563	Q8RGZ4	2.42526
563	Q8RII5	2.42526
563	Q8R608	0.498342
563	Q8R6D6	0.498342
563	Q8RE60	0.498342
563	Q8RIF8	0.498342
563	P68997	-0.465119
563	Q8RDQ9	-0.465119
563	Q8RE26	-0.465119
563	Q8REG0	-0.465119
563	Q8REJ1	-0.465119
563	Q8RES0	-0.465119
563	Q8REZ0	-0.465119
563	Q8RF34	-0.465119
563	Q8RFD5	-0.465119
563	Q8RFG5	-0.465119
563	Q8RFS1	-0.465119
563	Q8RFV3	-0.465119
563	Q8RG47	-0.465119
563	Q8RG61	-0.465119
563	Q8RGB7	-0.465119
563	Q8RGH1	-0.465119
563	Q8RGK1	-0.465119
563	Q8RH05	-0.465119
563	Q8RHH1	-0.465119
563	Q8RHV1	-0.465119
563	Q8RIF5	-0.465119
563	Q8RIP8	-0.465119
571	Q8R609	2.10004
571	Q8REJ1	2.10004
571	Q8RH03	2.10004
571	Q8RI19	2.10004
571	Q8RHM8	1.58948
571	Q8R643	1.07892
571	Q8RG20	1.07892
571	Q8RGH2	1.07892
571	Q8RH05	1.07892
571	Q8RHD4	1.07892
571	Q8RHM0	1.07892
571	Q8RHU4	1.07892
571	Q8RIK0	1.07892
571	Q8RGC9	0.56836
571	Q8RIF8	0.56836
571	Q8RIL9	0.56836
571	Q8R5Y8	0.0577993
571	Q8RDS4	0.0577993
571	Q8RE21	0.0577993
571	Q8RE42	0.0577993
571	Q8REH8	0.0577993
571	Q8REZ0	0.0577993
571	Q8RFV2	0.0577993
571	Q8RFV3	0.0577993
571	Q8RFY0	0.0577993
571	Q8RG47	0.0577993
571	Q8RGB2	0.0577993
571	Q8RH53	0.0577993
571	Q8RHI2	0.0577993
571	Q8RHT4	0.0577993
571	Q8RIF7	0.0577993
571	Q8RIJ7	0.0577993
571	Q8RGK2	-0.452761
571	Q8R5X1	-0.963321
571	Q8R608	-0.963321
571	Q8R6D6	-0.963321
571	Q8RE04	-0.963321
571	Q8RE74	-0.963321
571	Q8REI3	-0.963321
571	Q8REU1	-0.963321
571	Q8RFD8	-0.963321
571	Q8RFN4	-0.963321
571	Q8RFS1	-0.963321
571	Q8RGB7	-0.963321
571	Q8RGU0	-0.963321
571	Q8RH84	-0.963321
571	Q8RHC7	-0.963321
571	Q8RHH1	-0.963321
571	Q8RHV1	-0.963321
571	Q8RII5	-0.963321
571	Q8RHH9	-1.47388
571	Q8RI47	-1.47388
571	Q8RIM1	-1.47388
577	Q8RFV3	6.44191
577	Q8R5X1	0.528025
577	Q8R608	0.528025
577	Q8R609	0.528025
577	Q8R643	0.528025
577	Q8R6D6	0.528025
577	Q8RGK2	0.528025
577	Q8RH05	0.528025
577	Q8RHU4	0.528025
577	Q8RI19	0.528025
577	Q8RIK0	0.528025
577	Q8RDQ9	-0.316815
577	Q8RDS4	-0.316815
577	Q8RE04	-0.316815
577	Q8RE18	-0.316815
577	Q8RE42	-0.316815
577	Q8RE74	-0.316815
577	Q8REJ1	-0.316815
577	Q8REZ0	-0.316815
577	Q8RFD8	-0.316815
577	Q8RFG5	-0.316815
577	Q8RFH7	-0.316815
577	Q8RFS1	-0.316815
577	Q8RFV2	-0.316815
577	Q8RFX1	-0.316815
577	Q8RFY0	-0.316815
577	Q8RG00	-0.316815
577	Q8RG20	-0.316815
577	Q8RG41	-0.316815
577	Q8RG47	-0.316815
577	Q8RG61	-0.316815
577	Q8RGB7	-0.316815
577	Q8RGN7	-0.316815
577	Q8RGZ3	-0.316815
577	Q8RH03	-0.316815
577	Q8RH60	-0.316815
577	Q8RH84	-0.316815
577	Q8RHC7	-0.316815
577	Q8RHD4	-0.316815
577	Q8RHH7	-0.316815
577	Q8RHM0	-0.316815
577	Q8RHM8	-0.316815
577	Q8RHN9	-0.316815
577	Q8RHV1	-0.316815
577	Q8RHW1	-0.316815
577	Q8RII5	-0.316815
577	Q8RIP5	-0.316815
577	Q8RIS0	-0.316815
587	Q8RGK2	2.86717
587	Q8RGT9	2.86717
587	Q8RHB9	2.86717
587	Q8RIM1	2.86717
587	Q8RDQ9	1.77717
587	Q8R609	0.687173
587	Q8R643	0.687173
587	Q8RE21	0.687173
587	Q8REU1	0.687173
587	Q8R5P1	-0.402826
587	Q8R5Y5	-0.402826
587	Q8R6F0	-0.402826
587	Q8RE04	-0.402826
587	Q8RE42	-0.402826
587	Q8RE74	-0.402826
587	Q8REC7	-0.402826
587	Q8REJ1	-0.402826
587	Q8REM1	-0.402826
587	Q8RES0	-0.402826
587	Q8RET7	-0.402826
587	Q8REZ0	-0.402826
587	Q8RFS1	-0.402826
587	Q8RG00	-0.402826
587	Q8RG20	-0.402826
587	Q8RGB0	-0.402826
587	Q8RGB7	-0.402826
587	Q8RGC9	-0.402826
587	Q8RGN7	-0.402826
587	Q8RGU0	-0.402826
587	Q8RGZ3	-0.402826
587	Q8RH03	-0.402826
587	Q8RH05	-0.402826
587	Q8RH84	-0.402826
587	Q8RH86	-0.402826
587	Q8RHB6	-0.402826
587	Q8RHB7	-0.402826
587	Q8RHB8	-0.402826
587	Q8RHC1	-0.402826
587	Q8RHC6	-0.402826
587	Q8RHD4	-0.402826
587	Q8RHF5	-0.402826
587	Q8RHI2	-0.402826
587	Q8RIF8	-0.402826
587	Q8RIL9	-0.402826
587	Q8RIP8	-0.402826
587	Q8RIF6	-1.49282
615	Q8RH03	2.08815
615	Q8RH05	1.13899
615	Q8RHM4	1.13899
615	Q8RGZ4	-0.284747
615	Q8RII5	-0.284747
615	Q8R5Y8	-0.759326
615	Q8RE70	-0.759326
615	Q8RFD5	-0.759326
615	Q8RIF5	-0.759326
615	Q8RIL9	-0.759326
625	Q8R5Y8	2.17191
625	Q8R609	1.60438
625	Q8R643	1.60438
625	Q8RDS4	1.60438
625	Q8RE21	1.60438
625	Q8RE42	1.60438
625	Q8REH8	1.60438
625	Q8REJ1	1.60438
625	Q8REZ0	1.60438
625	Q8RFV2	1.60438
625	Q8RG20	1.60438
625	Q8RG47	1.60438
625	Q8RGC9	1.60438
625	Q8RH03	1.60438
625	Q8RH05	1.60438
625	Q8RHD4	1.60438
625	Q8RHM0	1.60438
625	Q8RHT4	1.60438
625	Q8RHU4	1.60438
625	Q8RI19	1.60438
625	Q8RIF7	1.60438
625	Q8RIF8	1.60438
625	Q8RIJ7	1.60438
625	Q8RIK0	1.60438
625	Q8RIL9	1.60438
625	Q8RFY0	1.03684
625	Q8RGB2	1.03684
625	Q8RGH2	1.03684
625	Q8RH53	1.03684
625	Q8RHI2	1.03684
625	Q8RHM8	1.03684
625	Q8RGF6	-0.0982273
625	Q8RGK2	-0.0982273
625	Q8RI36	-0.0982273
625	P68997	-0.665763
625	Q8R5W8	-0.665763
625	Q8R5Y9	-0.665763
625	Q8R608	-0.665763
625	Q8R6D6	-0.665763
625	Q8R6E9	-0.665763
625	Q8RDP1	-0.665763
625	Q8RDQ9	-0.665763
625	Q8RDX9	-0.665763
625	Q8RDZ0	-0.665763
625	Q8RE04	-0.665763
625	Q8RE20	-0.665763
625	Q8RE26	-0.665763
625	Q8RE52	-0.665763
625	Q8RE70	-0.665763
625	Q8RE74	-0.665763
625	Q8RES0	-0.665763
625	Q8RET7	-0.665763
625	Q8REU1	-0.665763
625	Q8REY7	-0.665763
625	Q8REZ1	-0.665763
625	Q8RF34	-0.665763
625	Q8RF60	-0.665763
625	Q8RF85	-0.665763
625	Q8RFD8	-0.665763
625	Q8RFG5	-0.665763
625	Q8RFM7	-0.665763
625	Q8RFN4	-0.665763
625	Q8RFS1	-0.665763
625	Q8RFV3	-0.665763
625	Q8RFX1	-0.665763
625	Q8RFX7	-0.665763
625	Q8RG00	-0.665763
625	Q8RG41	-0.665763
625	Q8RGB0	-0.665763
625	Q8RGB7	-0.665763
625	Q8RGG2	-0.665763
625	Q8RGH1	-0.665763
625	Q8RGJ3	-0.665763
625	Q8RGL1	-0.665763
625	Q8RGN7	-0.665763
625	Q8RGU0	-0.665763
625	Q8RGW3	-0.665763
625	Q8RGY9	-0.665763
625	Q8RGZ3	-0.665763
625	Q8RGZ4	-0.665763
625	Q8RH60	-0.665763
625	Q8RH86	-0.665763
625	Q8RHB6	-0.665763
625	Q8RHB7	-0.665763
625	Q8RHF5	-0.665763
625	Q8RHG7	-0.665763
625	Q8RHH1	-0.665763
625	Q8RHH7	-0.665763
625	Q8RHH9	-0.665763
625	Q8RHK7	-0.665763
625	Q8RHN8	-0.665763
625	Q8RHN9	-0.665763
625	Q8RHV1	-0.665763
625	Q8RHW1	-0.665763
625	Q8RI29	-0.665763
625	Q8RI42	-0.665763
625	Q8RIE4	-0.665763
625	Q8RIF5	-0.665763
625	Q8RIF9	-0.665763
625	Q8RIG6	-0.665763
625	Q8RIH5	-0.665763
625	Q8RIM1	-0.665763
625	Q8RIP5	-0.665763
625	Q8RIP8	-0.665763
689	Q8RDQ9	2.61545
689	Q8RGK2	2.61545
689	Q8RGT9	2.61545
689	Q8RHB9	2.61545
689	Q8RIM1	2.61545
689	Q8R608	1.27515
689	Q8R609	1.27515
689	Q8R643	1.27515
689	Q8R6D6	1.27515
689	Q8RE21	1.27515
689	Q8RE26	1.27515
689	Q8RE42	1.27515
689	Q8REZ0	1.27515
689	Q8RFV3	1.27515
689	Q8RG20	0.604998
689	Q8RH03	0.604998
689	Q8RH05	0.604998
689	Q8RHD4	0.604998
689	Q8RHI2	0.604998
689	Q8RIF8	0.604998
689	Q8RIL9	0.604998
689	Q8RE04	-0.0651536
689	Q8RE74	-0.0651536
689	Q8REC7	-0.0651536
689	Q8REJ1	-0.0651536
689	Q8RES0	-0.0651536
689	Q8RFS1	-0.0651536
689	Q8RG00	-0.0651536
689	Q8RGB7	-0.0651536
689	Q8RGC9	-0.0651536
689	Q8RGU0	-0.0651536
689	Q8RGW3	-0.0651536
689	Q8RGZ3	-0.0651536
689	Q8RHF5	-0.0651536
689	Q8R5P1	-0.735305
689	Q8R5Y5	-0.735305
689	Q8R5Y8	-0.735305
689	Q8R6F0	-0.735305
689	Q8RDS4	-0.735305
689	Q8REH8	-0.735305
689	Q8REM1	-0.735305
689	Q8RET7	-0.735305
689	Q8REU1	-0.735305
689	Q8RFH7	-0.735305
689	Q8RFV2	-0.735305
689	Q8RFX1	-0.735305
689	Q8RFY0	-0.735305
689	Q8RG47	-0.735305
689	Q8RGB0	-0.735305
689	Q8RGB2	-0.735305
689	Q8RGH2	-0.735305
689	Q8RGN7	-0.735305
689	Q8RH53	-0.735305
689	Q8RH84	-0.735305
689	Q8RH86	-0.735305
689	Q8RHB6	-0.735305
689	Q8RHB7	-0.735305
689	Q8RHB8	-0.735305
689	Q8RHC1	-0.735305
689	Q8RHC6	-0.735305
689	Q8RHM0	-0.735305
689	Q8RHM8	-0.735305
689	Q8RHT4	-0.735305
689	Q8RHU4	-0.735305
689	Q8RI19	-0.735305
689	Q8RIE4	-0.735305
689	Q8RIF6	-0.735305
689	Q8RIF7	-0.735305
689	Q8RIG6	-0.735305
689	Q8RIJ7	-0.735305
689	Q8RIK0	-0.735305
689	Q8RIP8	-0.735305
702	Q8RIM1	2.80685
702	Q8R609	1.91022
702	Q8R643	1.91022
702	Q8RGK2	1.91022
702	Q8RGT9	1.91022
702	Q8RHB9	1.91022
702	Q8RDQ9	1.01359
702	Q8REZ0	1.01359
702	Q8R5P1	0.116952
702	Q8R5Y5	0.116952
702	Q8R6F0	0.116952
702	Q8REC7	0.116952
702	Q8REJ1	0.116952
702	Q8REM1	0.116952
702	Q8RET7	0.116952
702	Q8REU1	0.116952
702	Q8RGB0	0.116952
702	Q8RGC9	0.116952
702	Q8RGN7	0.116952
702	Q8RH84	0.116952
702	Q8RH86	0.116952
702	Q8RHB6	0.116952
702	Q8RHB7	0.116952
702	Q8RHB8	0.116952
702	Q8RHC1	0.116952
702	Q8RHC6	0.116952
702	Q8RIP8	0.116952
702	Q8RE04	-0.779681
702	Q8RE21	-0.779681
702	Q8RE42	-0.779681
702	Q8RE74	-0.779681
702	Q8RES0	-0.779681
702	Q8RFS1	-0.779681
702	Q8RG00	-0.779681
702	Q8RG20	-0.779681
702	Q8RGB7	-0.779681
702	Q8RGU0	-0.779681
702	Q8RGZ3	-0.779681
702	Q8RH03	-0.779681
702	Q8RH05	-0.779681
702	Q8RHD4	-0.779681
702	Q8RHF5	-0.779681
702	Q8RHI2	-0.779681
702	Q8RIF8	-0.779681
702	Q8RIL9	-0.779681
702	Q8RFV3	-2.57295
745	Q8RIM1	3.2884
745	Q8RDQ9	2.36039
745	Q8RGK2	2.36039
745	Q8RGT9	2.36039
745	Q8RHB9	2.36039
745	Q8R609	1.43237
745	Q8R643	1.43237
745	Q8RE21	0.504356
745	Q8REZ0	0.504356
745	Q8R5P1	-0.423659
745	Q8R5Y5	-0.423659
745	Q8R6F0	-0.423659
745	Q8RE04	-0.423659
745	Q8RE42	-0.423659
745	Q8RE74	-0.423659
745	Q8REC7	-0.423659
745	Q8REJ1	-0.423659
745	Q8REM1	-0.423659
745	Q8RES0	-0.423659
745	Q8RET7	-0.423659
745	Q8REU1	-0.423659
745	Q8RFS1	-0.423659
745	Q8RG00	-0.423659
745	Q8RG20	-0.423659
745	Q8RGB0	-0.423659
745	Q8RGB7	-0.423659
745	Q8RGC9	-0.423659
745	Q8RGN7	-0.423659
745	Q8RGU0	-0.423659
745	Q8RGZ3	-0.423659
745	Q8RH03	-0.423659
745	Q8RH05	-0.423659
745	Q8RH84	-0.423659
745	Q8RH86	-0.423659
745	Q8RHB6	-0.423659
745	Q8RHB7	-0.423659
745	Q8RHB8	-0.423659
745	Q8RHC1	-0.423659
745	Q8RHC6	-0.423659
745	Q8RHD4	-0.423659
745	Q8RHF5	-0.423659
745	Q8RHI2	-0.423659
745	Q8RIF8	-0.423659
745	Q8RIL9	-0.423659
745	Q8RIP8	-0.423659
745	Q8RIF6	-1.35167
794	Q8R609	2.45952
794	Q8R643	2.45952
794	Q8RIM1	2.45952
794	Q8RGK2	1.37165
794	Q8RGT9	1.37165
794	Q8RHB9	1.37165
794	Q8R5P1	0.28379
794	Q8R5Y5	0.28379
794	Q8R6F0	0.28379
794	Q8RDQ9	0.28379
794	Q8REC7	0.28379
794	Q8REJ1	0.28379
794	Q8REM1	0.28379
794	Q8RET7	0.28379
794	Q8REU1	0.28379
794	Q8REZ0	0.28379
794	Q8RGB0	0.28379
794	Q8RGC9	0.28379
794	Q8RGN7	0.28379
794	Q8RH84	0.28379
794	Q8RH86	0.28379
794	Q8RHB6	0.28379
794	Q8RHB7	0.28379
794	Q8RHB8	0.28379
794	Q8RHC1	0.28379
794	Q8RHC6	0.28379
794	Q8RIP8	0.28379
794	Q8RE04	-0.804072
794	Q8RE21	-0.804072
794	Q8RE42	-0.804072
794	Q8RE74	-0.804072
794	Q8RES0	-0.804072
794	Q8RFS1	-0.804072
794	Q8RG00	-0.804072
794	Q8RG20	-0.804072
794	Q8RGB7	-0.804072
794	Q8RGU0	-0.804072
794	Q8RGZ3	-0.804072
794	Q8RH03	-0.804072
794	Q8RH05	-0.804072
794	Q8RHD4	-0.804072
794	Q8RHF5	-0.804072
794	Q8RHI2	-0.804072
794	Q8RIF8	-0.804072
794	Q8RIL9	-0.804072
794	Q8RFV3	-2.9798
831	Q8RIM1	2.27185
831	Q8R609	1.4199
831	Q8R643	1.4199
831	Q8RGK2	1.4199
831	Q8RGT9	1.4199
831	Q8RHB9	1.4199
831	Q8R5P1	0.567962
831	Q8R5Y5	0.567962
831	Q8R6F0	0.567962
831	Q8RDQ9	0.567962
831	Q8REC7	0.567962
831	Q8REJ1	0.567962
831	Q8REM1	0.567962
831	Q8RET7	0.567962
831	Q8REU1	0.567962
831	Q8RGB0	0.567962
831	Q8RGC9	0.567962
831	Q8RGN7	0.567962
831	Q8RH84	0.567962
831	Q8RH86	0.567962
831	Q8RHB6	0.567962
831	Q8RHB7	0.567962
831	Q8RHB8	0.567962
831	Q8RHC1	0.567962
831	Q8RHC6	0.567962
831	Q8RIP8	0.567962
831	Q8REZ0	-0.283981
831	Q8RE04	-1.13592
831	Q8RE21	-1.13592
831	Q8RE42	-1.13592
831	Q8RE74	-1.13592
831	Q8RES0	-1.13592
831	Q8RFS1	-1.13592
831	Q8RG00	-1.13592
831	Q8RG20	-1.13592
831	Q8RGB7	-1.13592
831	Q8RGU0	-1.13592
831	Q8RGZ3	-1.13592
831	Q8RH03	-1.13592
831	Q8RH05	-1.13592
831	Q8RHD4	-1.13592
831	Q8RHF5	-1.13592
831	Q8RHI2	-1.13592
831	Q8RIF8	-1.13592
831	Q8RIL9	-1.13592
